# Supplementary material for: Senomorphic activity of a combination of niacinamide and hyaluronic acid: correlation with clinical improvement of skin aging
Source: Sci Rep. 2024 Jul 15;14:16321. doi: 10.1038/s41598-024-66624-7 (PMC11251187; doi:10.1038/s41598-024-66624-7)
Supplement: Supplementary file 2 — Supplementary Information 2. [file 41598_2024_66624_MOESM2_ESM.xlsx]

## Sheet: 19728_mRNA_LncRNA 
Gene ID	Gene Symbol	Type	Control Average	Treatment Average	Treatment / Control	Pvalue(Treatment / Control)	CTL_1	CTL_2	CTL_3	CTL_4	CTL_5	CTL_6	CTL_7	CTL_8	CTL_9	CTL_10	CTL_11	CTL_12	CTL_13	CTL_14	CTL_15	CTL_16	CTL_17	CTL_18	CTL_19	CTL_20	CTL_21	CTL_22	CTL_23	CTL_24	CTL_25	CTL_26	CTL_27	CTL_28	CTL_29	CTL_30	TT_1	TT_2	TT_3	TT_4	TT_5	TT_6	TT_7	TT_8	TT_9	TT_10	TT_11	TT_12	TT_13
1	'A1BG'	mRNA	0.833333	0.912667	1.08918	0.30857	0.93	1.4	0.65	0.72	1.09	0.55	0.61	0.73	0.6	1.2	0.74	0.52	0.59	1.12	0.94	0.9	0.95	0.99	0.71	1.05	1.06	0.77	0.46	0.83	1.14	0.82	0.55	0.87	0.34	1.17	1.29	0.86	0.86	0.49	1.14	0.86	0.79	0.84	0.72	0.52	0.53	0.66	0.66
10001	'MED6'	mRNA	4.362	4.43733	1.01912	0.581412	3.58	3.52	4.51	4.93	4.02	4.35	4.34	4.4	4.15	2.8	5.54	4.74	3.88	4.52	4.02	4.11	4.01	4.36	4.48	4.43	4.61	4.58	5.63	5.17	4.4	4.06	5.36	3.96	4.52	3.88	5.13	4.04	4.18	4.82	4.69	4.07	4.15	5.12	3.68	3.57	5.95	4.33	4.2
10000	'AKT3'	mRNA	1.97633	1.97467	0.979144	0.711719	1.59	2.13	1.97	1.71	3.32	2.5	2.52	1.54	1.36	1.85	1.41	2.03	1.11	1.96	2.87	2.41	1.54	1.35	1.93	2.26	1.68	1.75	1.46	2.19	2.07	1.38	2.41	2.05	2.79	2.15	1.35	2.72	1.71	1.54	2.91	1.98	1.92	1.85	1.82	1.87	1.54	2.22	1.34
10004	'NAALADL1'	mRNA	1.06267	1.19733	1.1057	0.138446	1.47	1.18	1.26	0.96	1.31	0.86	1.56	1.08	0.63	0.65	1.03	1.09	0.68	0.68	1.74	1.14	1.02	0.86	1.1	0.99	1.05	1.62	1.06	0.74	1.33	0.71	0.82	1.07	0.78	1.41	1.39	1.58	1.4	1.11	1.33	0.91	1.24	0.72	1.21	0.95	1.09	0.91	0.85
10	'NAT2'	mRNA	0.0493333	0.046	0.958325	0.903607	0.14	0	0.04	0.16	0	0.12	0	0.04	0	0.04	0	0.02	0.1	0.14	0.08	0	0	0.08	0.02	0	0.04	0.04	0	0.03	0.02	0.06	0.06	0.02	0	0.23	0.06	0.15	0.05	0.13	0.04	0.08	0.1	0.05	0	0.04	0.04	0	0
10005	'ACOT8'	mRNA	15.9443	16.1103	1.00667	0.844475	16.28	14.48	17.88	14.59	15.93	13.24	16.24	15.34	21.02	15.09	15.05	14.01	16.73	15.88	18.77	13.97	18.36	16.37	14.69	19.42	15.8	13.45	14.42	15.61	14.2	18.09	13.94	12.9	16.84	19.74	18.26	15.03	15.04	16.2	15.79	15.14	16.93	14.27	16.35	14.83	18.96	14.54	15.53
10210	'TOPORS'	mRNA	4.419	4.36433	0.985464	0.653358	3.68	3.99	3.99	5.22	4.63	4.88	4.62	4.84	5.34	3.42	5	4.76	4.52	4.01	4.04	4.66	4.12	4.9	4.34	3.95	4.67	4.87	4.26	4.94	3.76	4.81	4.49	3.96	4.77	3.13	4.83	4.6	4	5.95	4.66	4.58	4.49	5.04	4.39	4.65	4.84	4.56	4.64
10009	'ZBTB33'	mRNA	7.01267	7.04633	1.00146	0.964067	5.01	6.1	6.92	8.94	7.41	6.7	7.45	7.36	7.66	6.96	6.92	7.22	6.78	6.46	6.53	6.91	6.76	7.49	6.9	6.03	7.34	7.06	8.52	7.5	6.72	6.59	7.6	5.87	9.08	5.59	6.45	7.39	6.93	8.95	6.6	6.99	7.5	7.13	7.69	6.33	6.77	6.95	7.43
100	'ADA'	mRNA	2.077	1.94967	0.932428	0.400869	2.79	2.59	2.88	1.26	2.44	2.14	2.08	1.36	1.51	1.68	1.76	1.78	1.22	1.62	3.74	2.49	2.11	1.28	1.51	2.88	1.86	2.18	1.89	1.06	3.14	1.89	1.17	2.09	2.62	3.29	2.88	1.6	2.6	0.93	2.24	1.39	2.18	1.18	1.45	1.57	1.52	1.46	1.16
10010	'TANK'	mRNA	16.234	16.4627	1.011	0.720064	15.56	12.65	17.63	20.49	16.38	17.03	16.03	16.67	17.58	14.42	18.34	15.64	16.7	15.25	13.56	18.26	14.44	15.59	17.12	18.25	17.85	16.92	17.53	16.66	12.69	15.29	15	15.05	16.07	16.37	18.25	16.41	16.4	21.37	15.85	18.75	16.82	16.93	15.09	16.7	19.05	16.6	12.89
1022	'CDK7'	mRNA	10.078	10.0747	0.994201	0.884749	9	8.33	9.6	12.54	8.78	10.77	7.91	12.04	11.58	6.8	10.74	10.12	13.49	8.62	9.09	10.08	9.66	11.04	11.61	9.04	12.53	10.23	11.06	10.94	10.18	9.74	10.91	9.93	9.47	6.51	13.66	9.96	11.01	13.46	8.37	9.38	10.47	10.46	9.22	8.93	11.34	11.03	10.21
100113407	'TMEM170B'	mRNA	0.529667	0.533667	1.00219	0.980935	0.32	0.69	0.54	0.76	0.73	0.76	0.54	0.65	0.32	0.51	0.9	0.62	0.73	0.29	0.67	0.81	0.29	0.34	0.75	0.45	0.65	0.6	0.35	0.4	0.48	0.25	0.31	0.29	0.45	0.44	0.32	0.67	0.52	0.65	0.59	0.83	0.61	0.85	0.42	0.56	0.81	0.56	0.6
1000	'CDH2'	mRNA	0.136	0.132667	0.979015	0.90362	0.04	0.17	0.26	0.2	0.11	0.13	0.05	0.13	0.21	0.29	0.09	0.03	0.05	0.11	0.06	0.1	0.05	0.14	0.15	0.34	0.09	0.16	0.16	0.14	0.21	0.18	0.04	0.15	0.08	0.16	0.01	0.41	0.33	0.22	0.01	0.09	0.09	0.15	0.14	0.21	0.12	0.04	0.14
100125288	'ZGLP1'	mRNA	0.180667	0.208667	1.1555	0.315797	0.12	0.25	0.27	0.16	0.11	0.13	0.29	0.25	0.05	0.12	0.23	0.13	0.06	0.22	0.17	0.44	0.16	0.54	0.18	0.07	0.23	0.15	0.3	0.03	0.15	0.2	0.12	0.11	0.18	0	0.34	0.24	0.12	0.11	0.18	0.2	0.26	0.25	0.42	0.12	0.05	0.14	0.17
10220	'GDF11'	mRNA	2.241	2.542	1.0211	0.744513	2.37	3.43	2.68	1.25	2.38	1.36	2.57	1.67	4.37	2.33	1.32	1.67	2.51	2.92	2.59	2.42	1.81	3.15	1.95	1.39	1.69	2.65	1.28	2.53	2.85	1.29	2.83	2.17	1.93	1.87	1.98	2.98	3.09	2.16	2.26	2.01	2.66	2.11	3.8	2.8	1.1	1.84	3.36
100127983	'C8orf88'	mRNA	1.72767	1.78733	1.03078	0.722796	1.86	2.46	1.36	2.12	1.79	1.48	1.46	2.23	2.87	0.9	1.21	2.01	2.79	1.04	1.54	1.04	1.1	1.07	1.85	2.04	2.04	1.02	3.01	2.03	2.28	0.89	1.47	1.69	1.43	1.75	2.14	2.45	2.01	2	1.85	1.1	1.99	1.79	2.3	1.58	0.64	2.83	1.84
10229	'COQ7'	mRNA	3.05133	3.02033	0.985822	0.716836	3.48	3.06	3.53	2.79	3.81	2.71	3.34	3.19	3.75	1.92	2.89	2.62	1.94	2.5	3.01	4.29	2.85	3.3	2.98	3.31	3.5	2.92	2.71	2.94	2.82	2.7	2.9	2.91	3.29	3.58	4.11	3.67	3.48	2.41	3.03	3.31	2.7	2.85	3.16	2.42	3.81	2.65	2.59
100128071	'FAM229A'	mRNA	1.064	1.104	1.03536	0.782134	0.28	0.51	0.62	1.36	0.4	0.58	0.92	1.3	1.38	0.61	0.52	0.52	0.92	2.24	0.73	0.73	0.58	1.95	1.46	0.64	1.48	1.3	2.3	1.22	1.08	1.41	1.08	1.16	1.05	1.59	0.37	0.65	1.05	0.76	0.86	0.48	1.04	1.13	0.66	0.94	0.96	0.73	1.43
100128108	'LOC100128108'	mRNA	0.260333	0.272	1.13268	0.406507	0.18	0.24	0.34	0.28	0.16	0.26	0.15	0.51	0.54	0.08	0.03	0.4	0.17	0.7	0.34	0.89	0.25	0.15	0.09	0.07	0.28	0.35	0.21	0.3	0.05	0.04	0.1	0.26	0.3	0.09	0.22	0.58	0.15	0.66	0.09	0.05	0.37	0.28	0.2	0.3	0.26	0.35	0
1026	'CDKN1A'	mRNA	80.5173	78.836	0.973226	0.648102	61.16	70.24	82.72	62.21	69.63	61.73	72.59	59.76	58.82	89.09	91.31	58.86	71.63	84.64	73.26	73.59	93.13	77.3	107.11	164.96	75.94	98.51	72.78	84.96	71.27	83.99	83.08	69.56	72.73	118.96	67.5	63.74	72.81	72.19	66.54	79.35	90.45	56.29	63.93	79.75	128.82	62.96	59.54
100128124	'HGC6.3'	mRNA	0.0273333	0.0296667	1.08543	0.857489	0.03	0.11	0.03	0.08	0.06	0	0.09	0	0	0	0.03	0	0	0.05	0	0.03	0	0	0	0	0	0.03	0.08	0	0	0.03	0	0.11	0	0.06	0	0	0.04	0.06	0	0	0	0.03	0	0	0	0.03	0.05
10002	'NR2E3'	mRNA	0.00966667	0.00833333	0.850261	0.79587	0	0	0.05	0	0	0.02	0	0	0	0.02	0	0.04	0	0	0	0.01	0	0	0.01	0	0.03	0.04	0.04	0	0	0	0	0	0	0.03	0	0	0.02	0.03	0	0	0	0	0.01	0	0	0	0
100128242	'LOC100128242'	mRNA	0.0513333	0.0573333	1.11095	0.772409	0.05	0	0.06	0.17	0	0.05	0.1	0	0.1	0.14	0.06	0.06	0	0.08	0.09	0.06	0	0	0.17	0	0.09	0.09	0	0.03	0	0.11	0	0	0	0.03	0.11	0	0	0	0.17	0.17	0.03	0.15	0.14	0.13	0.09	0.08	0
10003	'NAALAD2'	mRNA	0.412333	0.387	0.936064	0.551756	0.27	0.34	0.24	0.57	0.72	0.39	0.5	0.35	0.35	0.35	0.48	0.48	0.19	0.6	0.81	0.45	0.23	0.25	0.67	0.4	0.25	0.35	0.36	0.31	0.37	0.27	0.25	0.84	0.23	0.5	0.26	0.27	0.29	0.39	0.48	0.47	0.15	0.41	0.32	0.52	0.42	0.22	0.34
100128731	'OST4'	mRNA	139.73	143.726	1.02602	0.387593	129.29	129.18	139.93	113.1	143.64	129.36	154.36	111.68	140.01	117.12	132.64	127.35	129.57	163.39	146.07	133.08	139.47	123.91	145.07	189.95	147.26	151.56	142.49	133.21	149.18	147.74	134.52	132.77	149.85	165.16	181.33	126.78	145.09	125.48	152.38	141.18	140.86	125.42	137.39	139.05	144.41	129.85	121.02
107	'ADCY1'	mRNA	0.355	0.363	1.02487	0.768948	0.28	0.35	0.53	0.24	0.78	0.45	0.33	0.3	0.37	0.28	0.22	0.27	0.44	0.39	0.44	0.49	0.12	0.34	0.39	0.41	0.25	0.29	0.2	0.35	0.34	0.24	0.29	0.54	0.37	0.36	0.26	0.44	0.39	0.16	0.46	0.28	0.32	0.47	0.27	0.49	0.15	0.25	0.34
100128908	'LMLN2'	mRNA	0.00133333	0.00133333	1.00142	0.99939	0	0	0	0	0	0	0	0	0	0	0	0	0	0	0	0	0	0	0.04	0	0	0	0	0	0	0	0	0	0	0	0	0	0.01	0	0	0	0	0	0	0.01	0	0	0
100037417	'DDTL'	mRNA	0.731667	0.701333	0.945803	0.695795	0.49	0.04	1.25	0.55	0.2	0.58	1.38	0.77	0.82	0.7	0.81	0.54	0.25	0.66	0.21	0.7	1.37	0.35	0.2	1.22	1.8	1.13	0.56	0.88	0.64	0.31	1.71	0.17	0.87	0.79	0.84	0.22	1.03	0.59	0.15	0.58	1.44	0.57	0.61	0.45	0.69	0.53	0.19
100129083	'LOC100129083'	lncRNA	0.0116667	0.014	1.24427	0.689746	0	0	0	0	0	0	0	0.02	0.04	0	0	0.02	0.09	0.02	0.02	0	0	0	0	0	0	0	0	0	0.03	0.03	0	0.02	0	0.06	0	0.03	0.02	0	0	0	0.02	0.03	0	0	0	0	0
10273	'STUB1'	mRNA	85.1133	87.107	1.01929	0.462493	87.31	83.88	77.9	85.05	78.29	74.74	71.77	84.71	81.5	89.28	80.58	76.99	99.62	84.71	82.63	78.94	88	96.03	91.01	86.68	88.36	80.03	83.6	84.56	87.06	97.95	88.86	90.88	81.5	90.98	103.97	85.12	85.37	93.35	79.89	72.64	75.05	79.23	87.71	83	78.54	78.5	95.4
100129094	'BTNL10'	mRNA	0.00433333	0.005	1.22314	0.909199	0	0	0	0	0	0	0	0	0	0	0	0	0	0	0	0	0	0	0	0	0	0	0	0	0	0	0	0	0.13	0	0	0	0.1	0	0	0	0.01	0	0	0	0	0	0
100129128	'KHDC1L'	mRNA	0.0526667	0.0913333	1.6906	0.296469	0.23	0	0	0.05	0	0.05	0	0.14	0.06	0.09	0	0	0	0.52	0.15	0	0	0.05	0	0	0	0.05	0	0	0	0	0.19	0	0	0	0.14	0	0.13	0	0.05	0	0	0.1	0	0	0.15	0	0.1
108	'ADCY2'	mRNA	6.45167	6.61333	1.02115	0.651428	5.15	7.96	7.15	5.08	6.3	5.43	7.29	5.21	8.6	7.67	6.44	5.61	5.89	5.57	6.95	8.8	5.26	7.3	6.23	4.06	7.64	8.53	7.58	7.92	6.16	4.93	6.28	6.2	6.03	4.33	5.25	7.71	7.57	5.37	5.94	5.24	6.58	5.92	8.25	7.28	6.19	5.93	5.48
100129250	'SMIM27'	mRNA	4.05367	4.49467	1.11487	0.0723889	3.78	4.9	5.46	3.78	3.11	2.68	3.6	3.61	4.07	3.49	4.82	3.7	3.78	4.79	3.31	4.48	3.07	4.12	5.99	2.57	3.61	6.13	4.31	3.56	3.63	6.24	2.52	3.24	4.54	4.72	5.59	4.41	3.95	4.83	4.32	4.42	3.58	3.83	4.13	4.8	4.3	4.39	5.16
100049587	'SIGLEC14'	mRNA	0.206333	0.187333	0.913267	0.677926	0	0.58	0.36	0.18	0.52	0.13	0.05	0.3	0.03	0.22	0.09	0.1	0.17	0.08	0.46	0.49	0.15	0.05	0.08	0.06	0.11	0.27	0.07	0.39	0.6	0	0.06	0.19	0.28	0.12	0	0.46	0.04	0.17	0.34	0.17	0.45	0.12	0.16	0.13	0.11	0.19	0.1
100129271	'C1orf68'	mRNA	2214.66	2287.65	1.0309	0.596005	2044.38	1974.16	1772.89	2143.29	1268.41	1904.31	2781.16	2150	1993.64	2694.19	2328.52	2523.16	2907.62	1967.34	1978.3	2784.64	2206.87	2370.3	2735.81	1188.48	2204.45	2336.89	2798.43	2396.62	2041.06	2665.87	2340.87	1815.98	2535.76	1586.36	2620.43	2296.91	2257.03	1989.9	1563.9	2677.59	2439.68	3073.07	2044.37	2356.57	2019.84	2467.77	2089.21
109	'ADCY3'	mRNA	12.355	12.2713	0.992747	0.850947	14.92	15.84	13.87	11.82	14.38	15.84	12.96	13.38	10.79	13.36	10	16.84	12.99	11.25	13.78	12.15	10.68	10.89	11.1	9.93	9.47	13.8	11.73	10.72	12.32	10.41	11.09	13.14	11.2	10	12.66	13.12	15.53	11.73	13.93	14.18	13.02	11.33	12.01	15.71	9.18	15.02	13.87
100129307	'LOC100129307'	mRNA	0	0.006	1.70702	0.792527	0	0	0	0	0	0	0	0	0	0	0	0	0	0	0	0	0	0	0	0	0	0	0	0	0	0	0	0	0	0	0	0	0.12	0	0	0	0	0	0	0	0	0	0
100129361	'SMIM10L1'	mRNA	3.15167	3.19933	1.01207	0.761771	3.68	3.72	3.58	2.84	3.67	2.7	3.32	3.31	2.8	2.92	2.91	3.57	2.41	2.98	4.11	2.5	2.52	2.62	2.4	3.53	4.17	3	2.96	2.71	3.3	3.65	3.56	3.04	2.75	3.32	3.59	4.14	3.19	3.19	3.03	2.74	3.52	3.21	2.96	2.93	2.4	3.1	2.24
10006	'ABI1'	mRNA	35.507	35.1897	0.989552	0.64364	34.72	31.52	40.55	35.11	34.52	33.81	37.96	36.18	42	32.64	39.25	38.43	31.56	37.01	32.83	34.48	35.76	35.52	39.38	35.05	35.51	36.3	37.61	34.35	35.32	34.68	34.79	30.6	36.96	30.81	35.45	33.25	32.8	38.41	29.21	37.59	37.73	38.92	36.54	35.25	37.21	35.12	30.81
100129396	'FAM106CP'	mRNA	0.00933333	0.012	1.23342	0.752205	0.04	0	0	0	0	0	0	0	0	0	0	0.03	0.03	0	0.05	0	0	0	0.01	0	0	0	0	0	0	0.04	0	0	0.03	0.05	0	0	0.14	0	0.07	0	0	0	0	0	0	0.04	0
10344	'CCL26'	mRNA	0.341667	0.426667	1.25994	0.292532	0.23	0.84	0.52	0.63	0.29	0.27	0.19	0.47	1.01	0	0.17	0.62	1.03	0.19	0.51	0.29	0.3	0.27	0.05	0.06	0.8	0.17	0	0.42	0.05	0.05	0.24	0.06	0.27	0.25	0.77	0.11	0.12	0.57	0.22	0.29	0.48	0.86	0.93	0.09	0.34	0.51	1.11
100129480	'MKRN2OS'	mRNA	1.13533	1.157	1.00688	0.919962	1	1.07	0.85	1.18	0.77	0.98	1.14	1.28	1.78	0.42	1.38	0.79	1.62	0.74	1.07	0.88	1.09	1.33	1.02	1.11	1.28	0.67	1.49	1.23	1.15	1.81	0.77	1.53	1.33	1.3	1.12	1.69	1.23	1.2	1.1	1.48	1.03	1.24	1.18	1.34	1.53	0.86	1.46
10007	'GNPDA1'	mRNA	6.413	6.41333	0.997765	0.950376	6.89	8.83	7.37	4.83	6.82	6.06	7.63	6.07	6.86	5.84	6.63	5.65	6.84	6.09	7.16	8.32	4.9	5.79	5.8	5.68	5.53	5.7	6.67	6.4	8.24	5.68	6.15	6.48	6.11	5.37	8.88	8.54	7.25	4.27	7.36	6.2	7.11	5.99	6.83	5.59	5.79	5.84	6.37
100129484	'LOC100129484'	mRNA	1.25367	1.299	1.031	0.63323	1.08	1.48	1.2	0.77	0.81	1.12	1.31	1.46	1.59	0.81	1.23	1.31	1.24	1.65	1.39	1.16	0.85	1.7	0.78	1.24	1.54	1.09	1.62	1.01	1.58	1.21	1.16	1.48	1.7	1.04	1.01	1.63	1.49	1.67	1.14	1.58	1.59	0.7	1.8	0.83	1.32	0.86	1.25
111	'ADCY5'	mRNA	1.682	1.64833	0.969826	0.710292	0.92	2.94	1.92	1.45	2.13	2.52	1.87	1.51	1.19	1.2	1.4	1.52	1.16	1.08	2.49	2.01	1.21	1.1	2.52	2.97	1.67	1.47	0.89	1.67	1.76	1.01	1.38	1.62	1.67	2.21	0.81	2.97	1.58	1.28	1.84	1.74	1.69	1.56	1.88	1.72	1.08	1.41	1.97
100129515	'ETDB'	mRNA	0	0.00166667	1.30746	0.895091	0	0	0	0	0	0	0	0	0	0	0	0	0	0	0	0	0	0	0	0	0	0	0	0	0	0	0	0	0	0	0	0	0.05	0	0	0	0	0	0	0	0	0	0
10008	'KCNE3'	mRNA	0.712	0.693	0.949073	0.568284	0.35	0.64	1.46	0.93	0.96	0.95	0.57	0.89	0.48	0.45	0.82	0.6	0.62	0.57	0.87	1.68	0.19	0.64	0.33	0.43	0.64	0.75	0.59	0.47	0.84	0.51	0.78	0.51	0.78	1.06	0.52	0.75	0.8	0.64	1.15	0.44	0.3	0.4	0.74	0.66	0.91	0.45	0.75
100129520	'TEX13C'	mRNA	0.00233333	0.00333333	1.14426	0.86066	0	0	0	0	0	0	0	0	0	0	0	0	0	0	0	0.01	0	0.01	0	0	0.01	0	0	0	0	0.01	0	0	0.03	0	0.01	0.02	0.01	0.01	0.01	0	0	0	0	0	0	0	0.02
10399	'RACK1'	mRNA	1949.21	1985.82	1.01579	0.542949	1966.29	1921.01	1932.79	1847.54	1911.03	1541.86	1968.91	1821.58	1911.2	2021.98	1930.37	1786.1	1952.45	2214.44	1812.76	1874.9	1775.47	1796.37	1954.31	2094.67	2199.55	2140.61	2054.02	2077.86	2148.84	2069.96	1880.86	2066.76	1955.87	1845.88	2276.37	1984.71	2119.81	2069.75	1872.69	1585.16	2053.34	1737.9	1960.86	1823.91	1842.97	1729.64	1882.58
100129528	'MUC8'	mRNA	0.0106667	0.015	1.32681	0.473887	0.01	0.03	0.01	0.01	0.01	0.01	0	0	0.01	0.02	0	0	0	0	0.05	0.02	0	0.01	0.01	0	0.01	0	0	0.04	0	0.01	0	0.01	0.01	0.04	0.02	0.04	0.02	0	0.04	0	0	0	0.01	0	0.01	0.01	0
100129543	'ZNF730'	mRNA	0.174667	0.179333	1.02032	0.933264	0.14	0.11	0.25	0.03	0.08	0.09	0.08	0.17	0.16	0.13	0.07	0.09	0.11	0.18	0.21	0.06	0.13	0.04	0.15	0.61	0.12	0.33	0.01	0.31	0.06	0.24	0.06	0.05	0.07	1.1	0	0.1	0.27	0.18	0.08	0.33	0.08	0.11	0.04	0.05	0.26	0.04	0.07
112	'ADCY6'	mRNA	4.18267	4.11533	0.981747	0.681693	3.4	3.82	5.82	4.21	4.92	4.79	5.99	3.73	3.95	3.12	4.7	3.88	2.78	3.7	4.61	5.36	3.67	3.55	4.26	3.88	4.05	3.33	3.39	4.06	4.88	3.39	3.46	4.23	5.02	5.53	2.72	3.35	3.78	3.86	3.85	4.21	4.18	3.45	5.04	3.96	4.69	3.47	4.11
100129583	'FAM47E'	mRNA	0.265667	0.284667	1.05851	0.75576	0.59	0.43	0.07	0.28	0.31	0.49	0.11	0.18	0.2	0.04	0.46	0.25	0.2	0.39	0.31	0.1	0.36	0.35	0.55	0.03	0.44	0.12	0.36	0.21	0.06	0.04	0.43	0.15	0.21	0.25	0.32	0.38	0.37	0.13	0.22	0.42	0.23	0.22	0.37	0.08	0.44	0.21	0.56
1001	'CDH3'	mRNA	25.4063	24.9933	0.976895	0.574079	26.89	31.53	29.73	17.32	20.05	19.03	25.53	24.06	30.9	29.15	25.87	27.36	22.18	32.39	29.68	22.46	27.39	29.72	20.41	26.11	22.6	20.02	25.29	30.97	24.48	25.69	24.57	23.61	21.25	25.95	22.55	21.62	29.98	17.12	22.08	22.51	28.36	20.49	33.75	25.6	30	26.2	24.67
100129654	'TCF24'	mRNA	0.001	0.00466667	1.9505	0.679231	0	0	0.01	0	0	0	0	0	0.02	0	0	0	0	0	0	0	0	0	0	0	0	0	0	0	0	0	0	0	0	0	0	0	0.08	0	0	0	0	0	0	0	0	0	0
10454	'TAB1'	mRNA	18.5997	18.643	0.997374	0.920743	16.48	18.25	16.79	17.97	16.88	15.03	17.32	17.6	18.92	16.75	17.45	17.07	19.58	20	21.22	21.6	19.75	19.57	19.65	18.21	19.76	13.89	20.26	19.32	22.66	17.96	19	18.89	18.94	21.22	16.83	17.83	19.32	17.38	18.13	17.25	18.17	15.63	20.3	14.77	17.26	16.68	19.07
100129669	'IZUMO3'	mRNA	0	0.00266667	1.14425	0.947153	0	0	0	0	0	0	0	0	0	0	0	0	0	0	0	0	0	0	0	0	0	0	0	0	0	0	0	0	0	0	0	0	0	0	0	0	0	0	0	0	0	0	0
100129697	'LOC100129697'	mRNA	0.016	0.02	1.29297	0.633123	0.03	0	0	0	0.09	0	0.02	0	0.04	0	0.03	0	0	0.02	0	0	0.05	0.11	0.02	0.02	0.02	0	0	0	0.03	0	0	0	0	0	0.11	0	0.04	0	0	0	0	0.04	0	0	0	0.03	0.02
113	'ADCY7'	mRNA	8.625	8.45233	0.974282	0.544553	10.94	11.58	8.02	7.53	8.92	10.41	8.24	9.78	7.44	9.97	8.19	8.17	8.58	6.44	9.93	9.95	8.21	9.76	8.11	7.52	8.36	7.27	8.66	6.78	11.42	6.13	7.27	9.2	7.84	8.13	8.27	9.71	7.62	6.46	8.58	9.35	8.38	8.35	8.61	9.44	6.42	8.07	8.47
100129836	'COL4A2-AS2'	mRNA	0.004	0.00433333	1.00143	0.99915	0.02	0	0.05	0	0	0.05	0	0	0	0	0	0	0	0	0	0	0	0	0	0	0	0	0	0	0	0	0	0	0	0	0	0	0.07	0	0	0	0	0	0	0.03	0	0	0.03
100101267	'POM121C'	mRNA	25.8383	24.7317	0.952552	0.115358	24.54	23.59	20.93	28.37	21.99	25.7	28.8	26.12	25.76	23.55	24.76	22.8	31.75	26.2	26.18	30.54	25.72	25.24	24.02	24.01	22.66	25.2	27.3	28.85	26.07	22.55	28.32	25.85	30.73	27.05	15.9	21.73	21.13	24.97	20.93	27.68	26.04	23.56	28.32	23.17	26.64	22.04	28.33
100129842	'ZNF737'	mRNA	1.724	1.73733	1.0105	0.879229	1.36	1.38	3.13	1.3	1.92	1.58	1.51	1.34	1.62	1.48	2.43	1.4	1.8	1.6	1.58	1.43	1.79	1.5	1.68	3.73	2.3	1.24	1.26	2.01	1.37	1.59	1.25	1.35	1.35	2.44	1.71	1.43	1.83	1.04	1.95	2.13	1.58	1.08	2.47	1.38	3.55	0.91	1.56
10488	'CREB3'	mRNA	19.408	19.7467	1.0143	0.604728	19.24	23.63	21.25	15.57	21.89	18.9	19.42	20.67	17.3	18.04	18.2	18.91	17.71	20.26	24.27	22.97	18.17	18.14	15.81	19	18.01	18.71	15.37	18.51	22.9	17.97	19.52	20.78	19.56	21.56	21.79	21.22	20.73	15.85	22.58	16.85	18.64	16.96	20.81	18.98	17.09	17.7	17.64
100129924	'TMEM269'	mRNA	0.0213333	0.0233333	1.12932	0.619943	0.01	0.01	0.03	0.06	0	0.01	0.02	0.05	0.05	0.01	0	0.03	0.03	0	0.02	0.03	0.03	0.01	0.02	0.01	0.05	0.03	0	0.02	0.01	0.01	0.02	0.05	0.02	0	0.01	0.03	0.11	0.01	0.01	0.02	0.02	0.03	0.03	0.03	0.05	0.05	0.01
100101467	'ZSCAN30'	mRNA	1.031	0.987333	0.955977	0.289804	0.9	1.03	1.16	1.08	1.15	1	1.05	1.15	1.19	0.99	0.99	0.88	1.05	1.19	1.19	1.36	0.77	1.12	0.8	0.97	0.99	1.03	1.13	0.97	1.13	0.88	0.69	1.27	0.81	1.01	0.82	1.26	0.92	1	1.06	1.23	1.15	0.9	1.38	0.94	1.14	0.62	1.05
100129940	'LOC100129940'	lncRNA	0.0253333	0.0246667	1.34551	0.495256	0	0	0.01	0	0.03	0.03	0	0	0.1	0	0.01	0.03	0.11	0.13	0	0	0	0	0.01	0.11	0.02	0	0	0.1	0	0	0	0.01	0.06	0	0	0.03	0.05	0	0.03	0.01	0.02	0.06	0.01	0.03	0	0.01	0
10011	'SRA1'	mRNA	9.247	8.859	0.966405	0.253208	10.92	9.94	11.56	8.53	8.63	8.71	8.6	8.42	8.75	8.44	9.31	8.39	6.73	9.47	9	10.33	10.93	8.66	8.06	7.55	9.17	10.03	8.66	9.11	9.38	9.97	8.96	10.45	9.6	11.15	12.76	9.58	9.5	8.58	10.87	7.95	8.83	8.91	9.07	7.76	8.17	8.87	8.27
10013	'HDAC6'	mRNA	9.78433	9.86467	1.00317	0.891823	8.21	10.07	11.48	8.73	11.37	10.35	11.59	10.49	11.35	9.61	8.67	9.73	10.94	9.53	9.52	9.66	9.58	10.14	8.86	8.74	9.39	8.76	10.22	9.41	10.47	9.41	9.36	9.9	8.4	9.59	8.49	10.12	12.05	8.28	11.26	9.39	10.87	10.81	11.11	9.79	9.64	9.6	10.38
1050	'CEBPA'	mRNA	132.7	132.272	0.992341	0.862826	135.31	126.8	134.47	158.89	97.13	102.49	113.32	140.92	136.17	146.99	153.06	139.88	186.79	137.81	105.83	106.82	124.71	154.17	155.63	159.52	97.8	143.12	129.18	126.54	119.27	135.71	138.86	133.26	98.29	142.25	121.41	129.28	120.78	145.37	102.84	119.12	130.83	139.34	126.29	118.55	139.75	143.55	140.83
100130274	'CCDC166'	mRNA	0.0233333	0.0293333	1.23944	0.672106	0.04	0	0.02	0.04	0	0.02	0.02	0.02	0	0	0	0.02	0	0	0.06	0	0	0.08	0.04	0.18	0	0	0	0	0.02	0.02	0.08	0	0	0.04	0	0.02	0	0.11	0.14	0.04	0	0.04	0.02	0	0.06	0	0.04
100130302	'SUPT20HL1'	mRNA	0.000333333	0.00166667	1.82471	0.652991	0	0	0	0	0	0	0	0	0	0	0	0	0	0	0	0	0	0.01	0	0	0	0	0	0	0	0	0	0	0	0	0	0	0.03	0	0	0	0	0	0	0	0	0	0
100130357	'LOC100130357'	lncRNA	0.0743333	0.0916667	1.22348	0.307809	0.11	0.06	0.11	0.04	0.05	0.03	0.02	0.13	0.08	0.01	0.15	0.06	0.18	0.08	0.18	0.02	0	0.08	0	0.14	0	0.03	0.15	0.03	0.07	0.05	0.1	0.06	0.12	0.09	0.02	0.19	0.2	0.04	0.04	0.08	0.09	0.03	0.11	0.06	0.05	0.1	0.13
1051	'CEBPB'	mRNA	147.613	148.788	1.00259	0.958903	124.37	152.44	121.23	171.52	97.69	118.08	114.78	157.09	101.11	193.11	182.3	156.48	191.56	148.65	130.43	131.23	159.74	180.8	144.98	174.41	118.77	127.02	158.97	135.87	161.75	176.17	203.73	147.93	115.24	130.95	106.42	130.9	122.3	164.74	128.65	150.17	130	128.64	144.88	136.08	157.69	166.23	118.23
100130451	'LOC100130451'	lncRNA	0.0436667	0.092	2.05888	0.00503903	0.05	0	0.03	0.01	0.06	0.02	0.11	0.01	0.1	0.08	0.08	0.04	0.02	0.05	0.03	0	0.08	0.05	0	0.12	0.02	0.02	0.12	0.04	0.05	0.03	0.03	0.01	0.04	0.01	0	0.11	0.87	0.04	0.05	0.06	0.09	0.05	0.04	0.03	0.06	0.08	0.04
100130519	'TMEM221'	mRNA	0.156667	0.165667	1.06221	0.715503	0.08	0.2	0.18	0.18	0.12	0.27	0.14	0.16	0.19	0.15	0.24	0.19	0.1	0.13	0.15	0.07	0.1	0.09	0.13	0.24	0.14	0.1	0.12	0.07	0.21	0.05	0	0.37	0.39	0.14	0.23	0.07	0.08	0.12	0.18	0.25	0.11	0.06	0.15	0.06	0.23	0.08	0.1
100130539	'C10orf142'	lncRNA	0	0.007	1.59693	0.817906	0	0	0	0	0	0	0	0	0	0	0	0	0	0	0	0	0	0	0	0	0	0	0	0	0	0	0	0	0	0	0	0	0.13	0	0	0	0	0	0	0	0	0	0
10555	'AGPAT2'	mRNA	78.5	77.792	0.989878	0.849393	68.91	77.35	83.31	104.55	97.3	71.94	71.87	54.47	53.65	68.91	118.08	80.72	65.55	82.11	85.77	78.86	72.14	66.74	100.92	81.05	60.45	67.1	77.94	65.96	67.44	73.85	72.44	89.3	92.79	103.53	90.11	50.63	69.77	103.79	63.87	52.87	67.5	65.93	60.94	89.68	91.5	71.41	93.76
100130613	'PRR32'	mRNA	0.00666667	0.00833333	1.14426	0.877334	0	0.02	0	0.07	0	0	0	0.02	0	0	0	0	0	0	0	0	0	0	0	0	0.02	0	0	0	0	0	0	0.02	0	0.05	0	0.02	0.03	0	0.02	0	0	0.09	0	0	0	0	0
100130733	'LRRC70'	mRNA	0.132333	0.164667	1.23498	0.137323	0.11	0.15	0.19	0.09	0.2	0.08	0.15	0.1	0.01	0.15	0.16	0.26	0.12	0.01	0.1	0.15	0.09	0.07	0.17	0.16	0.19	0.1	0.15	0.2	0.23	0.1	0.2	0.07	0.13	0.08	0.12	0.27	0.22	0.11	0.2	0.03	0.26	0.1	0.19	0.14	0.06	0.15	0.3
10645	'CAMKK2'	mRNA	13.368	13.5323	1.00009	0.997348	15.92	16.49	14.53	13.1	15.79	13.95	14.69	13.6	11.43	15.09	10.95	13.3	12.53	12.44	14.23	15.75	13.08	12.12	12.29	11.73	12.62	12.47	12.05	12.41	15.56	10.19	13.04	13.53	13.43	12.73	12.6	16.15	13.72	12.38	17.63	12.38	13.3	12.46	14.29	13.86	11.35	12.87	12.99
100130742	'LRRC69'	mRNA	0.029	0.0526667	1.29134	0.587171	0.06	0	0.03	0.02	0	0	0.04	0.02	0.19	0	0	0	0	0	0.07	0.06	0.02	0	0	0	0.02	0.08	0	0	0.22	0.04	0	0	0	0	0.03	0.03	0	0	0	0.13	0.24	0.02	0.1	0	0.06	0.03	0.06
100130771	'EFCAB10'	mRNA	0	0.00366667	1.39759	0.869215	0	0	0	0	0	0	0	0	0	0	0	0	0	0	0	0	0	0	0	0	0	0	0	0	0	0	0	0	0	0	0	0	0.05	0	0	0	0	0	0	0.02	0	0	0
100130958	'SYCE1L'	mRNA	6.59433	6.94033	1.04739	0.664079	2.45	9.26	5.39	8.53	8.13	4.35	2.59	8.7	8.68	7.84	1.89	8.69	4.61	4.45	9.47	6.23	9.94	5.89	5.53	12.14	3.92	2.62	4.8	6.13	9.74	8.96	3.06	7.11	9.31	7.42	4.46	9.25	7	10.41	9.07	4.52	2.34	8.14	7.61	5.82	2.41	8.83	5.36
10673	'TNFSF13B'	mRNA	0.758333	0.734667	0.968975	0.772668	0.58	1.08	1.13	0.43	1.93	1.14	1.15	0.51	0.39	1.16	0.44	0.64	0.18	0.64	1.1	1.02	0.51	0.34	0.79	0.71	0.43	0.64	0.6	0.85	1.04	0.24	0.77	0.81	0.66	0.84	1.41	1.01	0.84	0.64	1.16	0.85	0.87	0.48	0.39	0.86	0.19	0.51	0.45
100130988	'SPATA48'	mRNA	0	0.00633333	1.82471	0.736811	0	0	0	0	0	0	0	0	0	0	0	0	0	0	0	0	0	0	0	0	0	0	0	0	0	0	0	0	0	0	0	0	0.05	0	0	0	0	0	0	0	0	0	0
100128327	'TRAPPC3L'	mRNA	0.0266667	0.013	0.489185	0.262754	0.09	0.05	0.15	0	0.03	0	0	0	0	0.02	0	0	0	0	0.02	0	0.15	0	0.07	0	0.08	0	0	0	0	0	0	0.03	0.11	0	0.05	0	0.06	0	0.02	0	0	0	0	0	0	0	0
100131094	'DPP9-AS1'	lncRNA	0.00366667	0.00433333	1.14656	0.844995	0	0	0.01	0	0	0	0	0	0	0.01	0	0	0	0	0	0.04	0	0.01	0.01	0	0.01	0	0	0	0	0	0	0.02	0	0	0.02	0.03	0.03	0	0	0	0	0	0.01	0	0	0.01	0
100128496	'C20orf78'	lncRNA	0.0173333	0.00633333	0.439831	0.37496	0	0.11	0	0.08	0	0	0	0.05	0	0	0.06	0	0	0	0	0	0.09	0	0	0	0	0	0	0	0	0	0.13	0	0	0	0	0.06	0.07	0	0	0	0	0	0	0	0	0	0
100131137	'BSPH1'	mRNA	0.006	0.014	1.3976	0.845447	0	0.18	0	0	0	0	0	0	0	0	0	0	0	0	0	0	0	0	0	0	0	0	0	0	0	0	0	0	0	0	0	0	0	0	0	0	0	0	0	0	0.19	0	0
10683	'DLL3'	mRNA	0.0523333	0.0573333	1.1191	0.612393	0.06	0.05	0.01	0.04	0.06	0.04	0.04	0.09	0.08	0.04	0.09	0.04	0.14	0.02	0.06	0.07	0.1	0.06	0.03	0.1	0.03	0.04	0.04	0.02	0.02	0	0.05	0.02	0.12	0.01	0.04	0.03	0.14	0	0.12	0.04	0.01	0.01	0.01	0.01	0.07	0.05	0.1
100131244	'ANKRD63'	mRNA	0.007	0.00833333	1.19228	0.699241	0	0.01	0.02	0.01	0	0.01	0	0.02	0	0	0	0	0	0	0.04	0	0	0.03	0.03	0.01	0	0.01	0	0.01	0	0	0	0	0.01	0	0	0.01	0.03	0	0	0	0.01	0	0.01	0	0.01	0.01	0.02
100128553	'CTAGE4'	mRNA	2.91567	2.924	0.997719	0.993574	0	4.03	2.82	2.77	3.15	4.49	0.38	6.1	3.79	0.01	2.46	3.95	7.09	1.7	1.74	5.24	4.65	0.02	2.04	0.26	3.18	1.11	6.22	5.63	1.49	4.09	2.03	1.37	1.91	3.75	0	5.28	2.9	3.28	3.09	5.41	0.72	7.6	1.97	0	2.56	3.12	5.26
100131378	'C11orf91'	mRNA	0.135	0.171333	1.11872	0.601325	0.08	0.06	0.03	0.16	0.1	0.09	0.09	0.13	0.04	0.08	0.07	0.23	0.12	0.19	0.33	0.14	0.29	0.14	0.3	0.22	0.08	0.06	0	0.12	0.1	0.18	0.16	0.27	0.09	0.1	0.09	0.29	0.14	0.03	0.08	0.16	0.1	0.17	0.16	0.03	0.03	0.03	0.09
100128569	'C19orf71'	mRNA	0.557667	0.536667	0.977797	0.906102	0.39	0.82	0.38	0.27	0.54	0.52	0.65	0.13	0.63	0.99	0.37	0.53	1.18	0.76	1.06	0.53	0.75	1.11	0.66	0.4	0.78	0.21	0.65	0.28	0.25	0.66	0.31	0.27	0.32	0.33	0	0.95	0.54	0.35	0.05	0.18	0.67	0.14	0.41	0.6	0.09	0.74	0.81
100131390	'SP9'	mRNA	0.142	0.184	1.29465	0.181894	0.14	0.13	0.13	0.11	0.32	0	0.12	0.09	0.06	0.12	0.02	0.27	0.25	0.09	0.18	0	0.11	0.11	0.18	0.05	0.26	0.07	0.44	0.16	0.11	0.32	0.05	0.13	0.11	0.13	0	0.19	0.05	0.08	0.54	0.2	0.17	0.23	0.19	0.19	0.15	0.09	0.27
1071	'CETP'	mRNA	0.529333	0.484	0.913852	0.519029	0.69	0.39	0.48	0.78	0.57	0.49	0.5	0.31	0.42	0.37	0.79	0.47	0.21	0.27	0.48	0.7	0.3	0.67	0.65	0.28	0.47	0.48	0.32	0.38	0.48	0.21	0.54	1.34	1.06	0.78	0.55	0.11	0.47	0.76	0.21	0.22	0.3	0.42	0.27	0.28	0.65	0.17	0.49
100131439	'CD300LD'	mRNA	0.00733333	0.0186667	2.38961	0.199437	0	0	0.02	0	0	0	0.02	0.02	0	0	0	0	0	0	0	0	0.02	0	0	0	0	0.08	0	0	0	0	0.04	0.02	0	0	0	0.06	0.05	0	0	0	0	0.09	0	0.02	0.04	0.06	0
100131539	'ZNF705E'	mRNA	0.00866667	0.0163333	1.84741	0.149414	0.01	0.03	0	0.01	0	0.01	0.02	0.01	0	0.03	0	0.02	0.01	0	0	0.01	0	0.02	0	0	0.01	0.01	0	0.03	0	0.01	0	0.02	0	0	0	0.08	0.1	0	0.01	0	0	0	0	0.01	0	0.04	0
100131608	'PRR23D1'	mRNA	0	0.00266667	1.39759	0.869215	0	0	0	0	0	0	0	0	0	0	0	0	0	0	0	0	0	0	0	0	0	0	0	0	0	0	0	0	0	0	0	0	0.08	0	0	0	0	0	0	0	0	0	0
100128927	'ZBTB42'	mRNA	3.29433	3.21833	0.971974	0.463289	2.81	4.02	3.72	3.12	3.07	2.58	3.01	3.15	3.23	3.66	1.95	2.81	3.37	4.04	2.98	3.83	3.92	3.27	2.92	2.71	3.86	3.29	2.51	3.6	3.14	3.36	4.18	3.86	3.21	3.65	2.32	3.54	2.63	2.86	3.21	3.02	2.9	3.1	3.65	2.88	3.3	2.69	3.8
100131801	'PET100'	mRNA	52.4203	53.4423	1.01749	0.676315	44.52	44.63	54.91	57.43	40.59	47.2	47.3	47.58	54.53	50.25	53.8	44.73	49.39	59.78	45.55	62.9	66.02	52.08	53.48	52.75	54.58	50.99	46.94	51.3	57.7	67.61	56.29	49.97	51.74	56.07	83.29	48.28	56.51	63.71	45.02	51.73	51.83	48.64	49.12	54.43	49.74	50.37	50.24
10865	'ARID5A'	mRNA	12.6037	12.9007	1.02201	0.708058	11.42	21.01	10.33	8.17	16.37	9.05	12.67	11.6	9.51	14.23	8.83	11.51	9.37	12.32	19.28	13.07	11.98	11.25	13.96	12.27	11.65	18.15	10.52	11.53	12.77	10.24	13.33	12.39	12.45	16.88	9.06	14.96	11.54	8.67	17.14	7.71	10.75	9.21	15.05	15.05	8.83	10.25	11.98
100131827	'ZNF717'	mRNA	1.37867	1.42767	1.00896	0.878835	1.78	1.35	1.67	0.72	1.72	0.98	1.86	1.29	1.54	1.41	0.65	1.07	0.76	1.17	1.42	1.61	1.54	1.44	1.61	1.19	1.16	1.41	1.39	1.74	2.32	1.03	1.25	1.9	1.39	0.99	2.19	1.71	1.9	1.2	1.14	0.78	1.27	1.5	1.24	1.11	1.31	0.71	1.22
100131897	'INSYN2B'	mRNA	0.299333	0.335667	1.10466	0.339151	0.28	0.18	0.37	0.3	0.49	0.3	0.29	0.23	0.23	0.19	0.32	0.13	0.2	0.23	0.45	0.3	0.21	0.25	0.16	0.33	0.41	0.23	0.32	0.42	0.08	0.17	0.5	0.58	0.4	0.43	0.18	0.44	0.52	0.32	0.44	0.24	0.25	0.1	0.6	0.15	0.22	0.11	0.38
100131980	'ZNF705G'	mRNA	0.001	0.00233333	1.07046	0.973283	0	0	0.03	0	0	0	0	0	0	0	0	0	0	0	0	0	0	0	0	0	0	0	0	0	0	0	0	0	0	0	0	0	0.04	0	0	0	0	0	0	0	0	0	0
10891	'PPARGC1A'	mRNA	3.95433	4.07267	1.02765	0.728194	2.54	2.44	4.2	5.48	6.51	2.81	4.92	3.75	2.85	1.52	2.66	3.71	1.99	3.62	4.44	5.21	6	2.77	3.9	4.44	5.63	2.75	3.8	2.8	3.34	2.99	4.89	4.07	8.19	4.41	1.25	3.84	3.92	3.54	5.23	4.19	3.67	3.38	3.63	1.76	5.54	3.95	4.21
100132015	'TEX13D'	mRNA	0.000333333	0.00266667	1.82471	0.663208	0	0	0	0	0	0	0	0.01	0	0	0	0	0	0	0	0	0	0	0	0	0	0	0	0	0	0	0	0	0	0	0	0	0.02	0	0	0	0	0.01	0.01	0	0	0	0
100129098	'LOC100129098'	mRNA	0.0266667	0.015	0.559849	0.0831711	0.02	0.05	0.01	0.02	0.03	0.06	0.01	0.03	0	0.01	0.02	0.07	0	0.01	0.02	0.08	0	0.08	0.01	0	0.03	0.04	0.04	0.01	0	0.03	0	0	0	0.12	0.03	0	0.1	0.03	0	0.02	0.01	0.01	0.01	0.01	0	0.01	0
100132146	'FAM240A'	mRNA	0.0136667	0.02	1.45719	0.467054	0	0	0.03	0	0	0.04	0	0	0.07	0	0.07	0	0	0	0.01	0	0	0	0	0.03	0.04	0	0.03	0	0	0.03	0	0	0.05	0.01	0	0.03	0.18	0	0.01	0.07	0.03	0	0	0	0.06	0.01	0.06
100132285	'KIR2DS2'	mRNA	0.0116667	0.0136667	1.15213	0.863384	0	0	0	0	0	0.03	0	0.14	0	0	0	0.04	0.06	0	0	0	0	0	0.04	0	0	0	0	0	0	0	0	0	0	0.04	0	0	0	0	0	0.09	0.07	0	0	0	0	0.06	0
100132463	'CLDN24'	mRNA	0	0.0163333	1.95049	0.742448	0	0	0	0	0	0	0	0	0	0	0	0	0	0	0	0	0	0	0	0	0	0	0	0	0	0	0	0	0	0	0	0	0.02	0	0	0	0	0	0	0	0	0	0.14
10919	'EHMT2'	mRNA	17.0747	17.3383	1.01104	0.766382	20.22	19.33	17.73	15.14	18.23	16.25	16.6	20.7	20.27	15.99	18.43	16.39	18.4	16.44	19.3	16.36	18.36	16.85	13.95	19.66	14.63	11.97	15.35	12.36	20.94	14.29	15.21	14.56	20.34	17.99	19.92	17.79	17.92	14.21	19.12	14.31	16.65	16.17	21.54	14.21	16.67	15.53	18.19
100132565	'GOLGA8F'	mRNA	0.011	0.0236667	2.04452	0.18842	0	0	0.05	0.01	0	0.01	0	0	0	0	0.03	0.02	0.06	0	0.01	0.02	0.03	0	0.02	0	0.03	0.02	0	0	0	0.01	0	0	0.01	0	0	0	0.12	0	0.14	0.07	0.01	0	0.07	0.01	0.01	0	0
100132813	'LOC100132813'	lncRNA	0.00566667	0.00566667	1.10884	0.876445	0.01	0.02	0.02	0	0.02	0	0.03	0	0	0	0.01	0	0.02	0	0	0.01	0	0	0	0	0.01	0	0	0	0	0	0	0	0.02	0	0	0.01	0.07	0	0	0.04	0	0	0	0.01	0	0	0
100129278	'TDRD15'	mRNA	0.00166667	0.00133333	0.394936	0.533759	0	0	0	0	0	0	0	0.01	0	0	0	0	0	0	0	0.01	0	0	0	0.03	0	0	0	0	0	0	0	0	0	0	0	0	0.04	0	0	0	0	0	0	0	0	0	0
100132874	'LOC100132874'	lncRNA	0.0516667	0.0583333	1.11954	0.604287	0.05	0.11	0.03	0.02	0.04	0.03	0.01	0	0.04	0.01	0.12	0	0.1	0.06	0.12	0.06	0.08	0.08	0.03	0.01	0.06	0.06	0.01	0.08	0.02	0.04	0.07	0.09	0.11	0.01	0.01	0.06	0.26	0.03	0.02	0.06	0.03	0.03	0.08	0.02	0.05	0.01	0.03
100132911	'DPH3P1'	mRNA	0.00666667	0.009	1.22543	0.767978	0	0	0	0	0	0	0	0.02	0	0	0	0	0	0	0.03	0.05	0	0.02	0.02	0	0	0	0.02	0	0.02	0	0	0.02	0	0	0.02	0	0.06	0	0	0	0	0	0	0.06	0	0.03	0.02
11200	'CHEK2'	mRNA	1.68967	1.68367	0.994704	0.948176	1.85	1.44	2.51	0.81	1.88	2.29	2.06	2.42	3.13	1.59	2.22	2.11	1.85	1.11	1.91	1.13	2.28	1.49	0.98	2.09	1.42	1.07	1.68	1.11	1.48	1.35	1.09	0.9	1.51	1.93	2.95	1.69	2.21	0.99	1.68	2.15	2.42	1.94	2.29	1.35	1.19	2.22	1.52
100132916	'SHISAL2B'	mRNA	0.0106667	0.012	1.14426	0.849773	0	0	0	0	0	0	0.07	0	0	0	0	0	0	0	0	0	0	0	0.06	0	0	0	0.06	0.04	0.06	0	0	0	0	0.03	0	0.03	0	0.06	0	0	0	0.03	0	0	0.03	0.03	0
100133204	'C9orf147'	mRNA	0.0496667	0.0553333	1.09759	0.657777	0.11	0.03	0.08	0.04	0.07	0.05	0.04	0.04	0.07	0.05	0.05	0.02	0.01	0.01	0.04	0.11	0.03	0.03	0.06	0	0.06	0.01	0.03	0.04	0.03	0.07	0.01	0.01	0.07	0.22	0.17	0.15	0.14	0.04	0.03	0.04	0.02	0	0.11	0.04	0.05	0.02	0.04
100133301	'100133301'	mRNA	0.116333	0.115667	1.0016	0.991963	0.06	0.17	0.12	0.06	0.13	0.11	0.14	0.35	0.18	0.03	0.12	0.04	0.06	0.12	0.09	0.19	0.18	0.08	0.04	0.15	0.18	0.06	0.17	0.1	0.05	0.07	0.01	0.15	0.11	0.17	0.02	0.11	0.18	0.03	0.08	0.1	0.12	0.19	0.15	0.09	0.12	0.12	0.06
100133941	'CD24'	mRNA	68.612	69.17	1.00026	0.997094	75.14	80.96	62.39	72.39	68.74	78.89	53.53	69.58	59.94	71.72	49.46	91.12	79.11	49.15	59.58	81.16	50.46	59.15	65.28	135.62	71.99	30.47	96.32	53.98	85.42	87.34	55.39	44.28	54.05	65.75	83.95	92.25	48.89	66.06	73.94	109.21	66.27	82.14	64.04	59.07	62.9	91.81	54.4
100134391	'LOC100134391'	lncRNA	0.000666667	0.003	1.59694	0.793712	0	0	0	0	0	0	0	0.02	0	0	0	0	0	0	0	0	0	0	0	0	0	0	0	0	0	0	0	0	0	0	0	0	0.04	0	0	0	0	0	0	0	0	0	0
100134444	'KCNJ18'	mRNA	4.643	4.876	1.04611	0.697482	1.94	1.36	2.32	3.06	5.05	2.94	3.5	3.49	6.62	7.07	5.43	5.82	4.06	5.77	3.86	6.22	5.01	8.79	3.5	4.11	4.25	4.18	8.98	3.64	2.25	9.06	4.66	2.83	3.83	5.69	4.87	1	2.58	2.49	5.19	3.36	4.97	4.74	5.32	7.62	4.9	6.39	3.54
100134934	'TEN1'	mRNA	31.7787	32.6797	1.02488	0.516812	35.39	29.52	32.84	27.24	27.66	31.04	33.1	29.62	36.32	29.8	37.14	31.74	35.71	35.68	22.37	22.13	32.86	35.99	30.11	29.48	33.71	27.13	32.68	27.14	40.88	37.5	34.18	33.7	32.97	27.73	40.12	31.3	36.64	31.82	29.21	25.84	33.08	33.47	29.46	27.62	32.73	31.89	30.04
100134938	'UPK3BL1'	mRNA	29.2553	30.4183	1.03366	0.815074	10.08	16.56	11.89	18.24	26.17	54.83	14.42	45.65	10.97	32.73	37.31	27.06	46.65	79.93	15.85	22.05	36.45	35.34	19.62	10.26	31.29	17.14	26.92	27.82	79.16	14.27	36.02	27.4	25.46	20.12	9.58	15.65	9.88	14.69	30.86	53.64	12.16	42.08	11.05	33.36	40.06	23.5	40.04
100137047	'JMJD7'	mRNA	11.4307	11.7027	1.01777	0.798257	17.11	10.55	14.8	6.85	7.74	13.97	11.18	12.32	8.47	12.41	8.43	8.94	10.76	7.12	11.48	11.52	10.71	10.22	13.48	18.71	13.24	8.74	9.17	7.5	14.42	10.42	11.62	14.68	9.76	16.6	19.74	12.67	17.29	6.91	7.72	10.92	11.31	14.33	11.11	11.69	8.99	9.03	12.85
100137049	'PLA2G4B'	mRNA	10.9983	11.1283	1.00946	0.93993	6.49	3.87	14.22	10.99	12.24	8.17	15.1	7.32	25.4	7.43	16.97	8.9	13.25	12.84	13.73	9.88	9.33	15.03	4.58	11.69	15.2	5.92	12.24	10	3.6	4.36	11.78	12.17	16.95	10.3	9.34	4.28	12.09	18.42	13.45	8.47	20.32	8.34	12.45	5.26	27.71	6.5	8.01
10014	'HDAC5'	mRNA	41.026	41.3667	1.00439	0.905574	48.92	42.33	43.47	28.8	36.38	44.21	42.85	34.37	58.56	40.39	34.08	41	37.61	36.27	47.61	41.81	40.97	43.52	40.13	44.13	42.95	36.56	43.05	36.21	43.84	38.55	40.01	38.37	39.94	43.89	44.86	46.62	46.92	29.48	35.5	40.46	41.76	31.07	58.68	35.42	33.3	40.36	36.19
100141515	'C17orf99'	mRNA	0.302	0.347	1.13283	0.429178	0.66	0.36	0.46	0.15	0.21	0.33	0.69	0.31	0.46	0.41	0.5	0.24	0.47	0.28	0.82	0	0.29	0.22	0.04	0.39	0.26	0.06	0.19	0.16	0.37	0.14	0.1	0.16	0.33	0	0.28	0.12	0.43	0.17	0.23	0.5	0.33	0.21	0.41	0.26	0.64	0.35	0.47
100144595	'LOC100144595'	lncRNA	0	0.005	2.38235	0.602023	0	0	0	0	0	0	0	0	0	0	0	0	0	0	0	0	0	0	0	0	0	0	0	0	0	0	0	0	0	0	0	0	0.08	0	0	0	0	0	0	0.01	0	0	0
100129792	'CCDC152'	mRNA	0.191667	0.188667	0.978284	0.833154	0.17	0.27	0.25	0.15	0.32	0.21	0.2	0.24	0.16	0.08	0.11	0.09	0.2	0.29	0.29	0.27	0.14	0.17	0.2	0.17	0.23	0.16	0.21	0.18	0.15	0.11	0.12	0.25	0.19	0.17	0.15	0.24	0.24	0.17	0.17	0.31	0.2	0.19	0.17	0.08	0.2	0.15	0.2
10015	'PDCD6IP'	mRNA	35.3287	36.296	1.02316	0.336133	34.63	33.82	39.05	36.85	34.91	32.89	38.03	37.9	29.32	35.95	38.59	36.09	37.07	35.87	30.2	37.5	37.25	32.72	35.3	33.88	33.38	34.61	41.35	34.8	32.72	32.36	34.82	36.07	36.76	35.17	31.83	35.07	39.75	42.76	31.9	38.4	41.85	43.17	37.69	37.56	40.12	40.66	36.05
10016	'PDCD6'	mRNA	38.5183	38.8817	1.00641	0.888637	46.35	43.3	37.25	42.58	39.84	38.69	36.35	36	50.09	44.03	26.18	33.51	42.85	31.79	41.62	37.45	45.74	40.54	36.22	37.14	36.41	29.92	32.26	39.07	49.43	25.68	32.7	33.56	42.53	46.47	50.77	42.53	33.5	42.03	42.48	42.76	40	36.37	48.13	44.79	23.69	34.16	44.73
100169851	'PATE3'	mRNA	0	0.00366667	1.8247	0.767366	0	0	0	0	0	0	0	0	0	0	0	0	0	0	0	0	0	0	0	0	0	0	0	0	0	0	0	0	0	0	0	0	0.1	0	0	0	0	0	0	0	0	0	0
10017	'BCL2L10'	mRNA	6.54567	6.552	1.00036	0.995917	8.82	4.49	5.53	6.78	5.91	7.18	6.32	7.25	10.16	6.04	6.72	7.38	7.18	6.14	5.53	6.56	8.19	5.73	6.14	6.26	5.02	6.27	7.59	5.45	7.08	8.82	7.13	3.8	8.16	2.74	13.42	4.51	6.15	8.61	5.99	6.94	7.33	8.58	7.3	5.34	4.4	8.37	7.51
100170765	'ERICH4'	mRNA	0	0.00233333	1.30746	0.895091	0	0	0	0	0	0	0	0	0	0	0	0	0	0	0	0	0	0	0	0	0	0	0	0	0	0	0	0	0	0	0	0	0.06	0	0	0	0	0	0	0	0	0	0
100129969	'FAM205C'	mRNA	0.001	0	0.936839	0.974399	0	0	0	0.03	0	0	0	0	0	0	0	0	0	0	0	0	0	0	0	0	0	0	0	0	0	0	0	0	0	0	0	0	0	0	0	0	0	0	0	0	0	0	0
10018	'BCL2L11'	mRNA	1.70133	1.83033	1.0204	0.657481	1.22	1.58	1.93	1.99	2.7	1.32	2.22	2.11	1.39	1.38	1.41	1.32	0.99	1.38	1.56	1.53	1.51	1.09	1.18	1.99	2.59	1.7	1.31	2.02	1.56	1.94	2.06	2.11	1.89	2.06	0.97	1.66	2.03	1.46	1.68	1.62	1.62	2.01	2.35	1.87	3.03	1.44	1.65
100188893	'TOMM6'	mRNA	54.45	58.1943	1.06559	0.00886983	47.73	46.26	63.57	47.89	57.34	52.57	59.89	50.35	60.95	47.62	45.17	53.68	53.49	56.58	54.17	60.48	49.3	50.13	52.27	58.81	60.31	58.27	61.56	59.14	52.21	56.52	54.94	54.23	51	57.07	77.7	54.71	66.6	58.31	54.95	55.17	65.54	61.12	56.42	50.82	59.49	52.56	55.46
100130086	'HSFX2'	mRNA	0.404333	0.369333	0.904523	0.852781	0	0.66	0	1.09	0	0	0.05	0.99	0	0	0	0.08	0	0	0.71	0.69	0.09	1.01	0.67	0.5	0	0.8	0	0.68	0.17	0.73	0	1.19	1.38	0.64	0	1.02	0.08	0.61	0	0	0.23	0.41	0	0.14	0	0	0.24
100190949	'C5orf52'	mRNA	0.003	0.012	1.59695	0.670295	0	0	0	0	0	0	0	0.02	0	0	0	0	0	0	0	0	0.05	0	0	0	0	0	0	0.02	0	0	0	0	0	0	0	0	0.05	0.24	0	0	0.02	0	0	0	0	0	0
100191040	'C2CD4D'	mRNA	2.57567	2.61233	1.00148	0.985103	1.39	2.7	2.38	3.08	1.52	1.51	2.65	3.82	2.91	2.03	3.47	2.53	4.8	2.32	1.65	3.31	2.49	4.24	2.31	2.28	2.5	1.83	3.59	2.51	2.4	2.12	3.64	2.36	1.64	1.29	1.57	2.2	1.89	2.71	2.41	2.2	2.15	3.24	2.44	2.12	3.03	1.89	3.67
100130301	'C8orf89'	mRNA	0.157333	0.126333	0.797878	0.499718	0.11	0	0.41	0.17	0.53	0	0.06	0.22	0.13	0.11	0.12	0.11	0	0.56	0.06	0.11	0	0.27	0.16	0.34	0.23	0.11	0.16	0	0	0.22	0	0.12	0	0.41	0	0	0	0.19	0	0	0.48	0	0.17	0.05	0.06	0.06	0
10020	'GNE'	mRNA	2.376	2.43533	1.03476	0.544591	2.13	2.64	2.74	2.45	2.58	2.18	1.76	1.76	1.83	1.4	1.91	1.68	1.87	2.01	2.66	4.54	2.21	2.29	2.19	2.18	3.43	2.35	2.42	2.74	2.23	1.88	3.1	3.21	2.87	2.04	2.15	2.72	2.45	2.13	2.98	2	1.84	1.63	2.88	1.77	2.41	1.98	2.65
10021	'HCN4'	mRNA	0.0216667	0.0273333	1.1901	0.50741	0	0.01	0.04	0.02	0.02	0.01	0.06	0	0.03	0.01	0.04	0	0	0.02	0.01	0.08	0.06	0.07	0	0	0.04	0	0.01	0.05	0	0.01	0.01	0.01	0	0.04	0	0.02	0.06	0.01	0.02	0	0.04	0.01	0.05	0.01	0	0.01	0.07
100130311	'C17orf107'	mRNA	2.845	2.814	0.983809	0.702455	3.42	2.68	2.36	2.16	2.53	3.03	2.61	3.39	4.37	2.03	2.76	2.7	2.59	2.89	2.66	3.04	2.98	2.62	2.12	2.81	3.25	2.2	2.96	2.54	3.55	2.74	2.97	3.08	3	3.31	2.27	3.36	2.97	2.5	2.55	3.42	2.6	2.58	4.27	1.8	2.66	2.63	3.31
10022	'INSL5'	mRNA	0	0.00133333	1.07046	0.973283	0	0	0	0	0	0	0	0	0	0	0	0	0	0	0	0	0	0	0	0	0	0	0	0	0	0	0	0	0	0	0	0	0	0	0	0	0	0	0	0	0	0	0
10023	'FRAT1'	mRNA	2.468	2.51033	1.0136	0.799302	1.68	2.09	2.1	2.58	2.53	1.69	2.53	3.09	3.22	2.15	3.48	2.28	3.86	2.15	2.74	2.26	2.8	2.79	2.87	1.79	2.28	1.71	2.46	2.37	2.59	2.65	2.08	3.08	2.4	1.74	1.59	2.51	2.26	2.81	2.66	2.49	2.59	3.26	2.31	2.23	2.81	2.6	3.07
100130361	'CXorf49'	mRNA	0.0213333	0.0153333	0.750778	0.47169	0.02	0.01	0.02	0.03	0.01	0.06	0	0.01	0.01	0	0.03	0.01	0.03	0.01	0.04	0.01	0.01	0.06	0.01	0.05	0.02	0.06	0.01	0	0.05	0.01	0	0.02	0.02	0.02	0.02	0	0.01	0.02	0.06	0.04	0.01	0	0.01	0.01	0.01	0	0
10025	'MED16'	mRNA	22.2147	22.555	1.00903	0.84268	30.84	26.48	25.18	13.34	22.47	24.24	22.42	22.74	25.56	22.3	18.9	20.26	23.43	23.55	22.85	21.48	26.2	27.66	18.39	27.06	19.51	17.75	17.36	16.99	24.33	23.11	17.75	19.93	22.54	21.82	24.35	24.54	22.02	12.64	24.85	23.61	22.99	20.38	30.06	20.05	21.32	19.75	25.97
100130370	'LOC100130370'	lncRNA	1.32733	1.30833	0.958132	0.565272	2.48	1.97	0.81	0.86	0.91	0.4	0.58	0.65	1.47	3.13	2.72	1.44	0.46	2.2	1.93	0.66	1.65	2.51	0.92	0.6	1.21	1.02	1.66	1.6	0.61	1.84	0.7	0.5	0.65	1.68	2.15	2.23	0.73	1.31	0.78	0.89	0.43	0.65	0.99	2.33	2.13	1.55	0.65
100271846	'ERVV-2'	mRNA	0	0.002	1.22314	0.92108	0	0	0	0	0	0	0	0	0	0	0	0	0	0	0	0	0	0	0	0	0	0	0	0	0	0	0	0	0	0	0	0	0.05	0	0	0	0	0	0	0	0	0	0
100130449	'LOC100130449'	lncRNA	0.0823333	0.0683333	0.815598	0.584542	0.2	0.18	0.06	0.06	0.15	0	0.1	0.12	0	0	0	0.24	0.03	0	0.03	0.09	0.09	0	0.15	0.51	0	0.09	0.03	0	0	0.03	0.03	0.09	0	0.19	0.06	0.06	0.08	0.16	0.03	0.03	0	0.16	0.09	0	0	0.03	0
100271927	'RASA4B'	mRNA	8.43167	8.88267	1.04258	0.710966	9.74	5.86	6.49	4.1	12.71	6.74	9.74	4.01	4.4	6.06	7.54	6.29	6.35	10.94	16.22	5.48	12.26	18.25	13.75	10.33	6.75	4.45	7.92	7.17	13.46	7.05	4.18	10.72	2.65	11.34	7.45	5.15	7.49	7.15	11.83	5.07	7.93	3.09	7.94	4.46	7.47	6.6	8.77
100272147	'CMC4'	mRNA	12.53	12.876	1.02466	0.455621	11.64	14.3	13.02	11.97	15.07	10.81	12.8	10.23	13.66	10.55	11.65	9.69	11.69	12.25	13.29	14.16	13.93	10.72	13.76	12.6	12.91	12.58	11.18	13.29	15.25	12.95	11.36	11.77	13.02	13.8	14.46	12.14	14.32	13.22	13.51	13.01	14.19	12.24	13.92	11.65	14.51	11.64	13.7
100286986	'LOC100286986'	mRNA	0.00233333	0.00566667	1.79923	0.498422	0.02	0	0.04	0	0	0	0	0	0	0	0	0	0	0	0	0	0	0	0	0	0	0	0	0	0.01	0	0	0	0	0	0	0	0.03	0.01	0	0	0.01	0	0.01	0.02	0	0	0
100130520	'CD300H'	mRNA	0.0746667	0.0786667	0.870289	0.702853	0.06	0.09	0.06	0.06	0.03	0.11	0.18	0.1	0.08	0.03	0.06	0	0.09	0	0.19	0	0	0.06	0	0	0.1	0	0	0	0.35	0.12	0.25	0	0.15	0.07	0	0	0.23	0	0.29	0.03	0.16	0.25	0.09	0	0	0.03	0
100287036	'LOC100287036'	mRNA	0.0443333	0.0436667	1.00743	0.983681	0.02	0.05	0.03	0	0.03	0.03	0	0	0.15	0.02	0.05	0.03	0	0	0	0.26	0	0.17	0.03	0	0.1	0	0	0.1	0.02	0.05	0.13	0	0.02	0.04	0.05	0	0.07	0	0.02	0.02	0.03	0	0	0.02	0	0.03	0.03
100287045	'FAM90A26'	mRNA	0.0506667	0.0716667	1.46923	0.210042	0.06	0.16	0.08	0.08	0.05	0.1	0.04	0.04	0	0	0.1	0.02	0	0.15	0	0	0.1	0.05	0.1	0	0.02	0.04	0.02	0.02	0.08	0.07	0	0.04	0.04	0.06	0.02	0.04	0.04	0.11	0	0.08	0.02	0.06	0.09	0.03	0.12	0.02	0.08
100287144	'USP17L10'	mRNA	0.006	0.0153333	2.46481	0.28992	0	0	0	0	0	0	0	0.03	0.02	0	0	0	0.03	0.06	0	0.02	0	0	0.02	0	0	0	0	0	0	0	0	0	0	0	0	0	0	0	0	0	0	0.05	0.13	0	0	0	0.02
100130705	'ATP6V1FNB'	mRNA	0.526333	0.513333	0.970865	0.678141	0.55	0.57	0.54	0.57	0.49	0.36	0.37	0.67	0.54	0.4	0.7	0.48	0.8	0.69	0.43	0.59	0.22	0.85	0.3	0.36	0.43	0.4	0.5	0.51	0.8	0.49	0.58	0.51	0.59	0.5	0.26	0.59	0.39	0.44	0.5	0.41	0.48	0.48	0.53	0.51	0.48	0.59	0.68
100287171	'WASHC1'	mRNA	97.0433	98.6403	1.01128	0.782295	115.99	71.15	96.53	71.83	86.38	100.97	116.61	90.71	102.16	74.49	91.41	86.38	84.8	97.07	115.52	118.89	92.08	109.26	93.17	75.17	116.46	104.84	116.66	88.19	91	69.52	110.17	125.46	92.92	105.51	109.17	79.46	100.96	71.22	91.87	106.37	108.17	90.06	100.38	83.03	96.78	81.18	87.94
100287238	'USP17L13'	mRNA	0	0.00366667	1.49394	0.843477	0	0	0	0	0	0	0	0	0	0	0	0	0	0	0	0	0	0	0	0	0	0	0	0	0	0	0	0	0	0	0	0	0	0.02	0	0	0	0	0	0	0	0	0
100287284	'MANSC4'	mRNA	0.00766667	0.011	1.48004	0.582037	0	0.02	0	0	0	0	0	0.02	0	0.02	0	0	0	0	0	0	0	0.09	0.02	0	0	0	0	0.06	0	0	0	0	0	0	0	0	0.04	0	0	0.07	0	0.03	0	0.03	0	0	0.02
100287327	'USP17L17'	mRNA	0.008	0.0176667	2.03291	0.523193	0.03	0	0	0	0	0	0.06	0	0	0.05	0	0	0	0	0	0	0.1	0	0	0	0	0	0	0	0	0	0	0	0	0	0	0	0.29	0.02	0	0	0	0	0	0	0	0	0
100130827	'SBK3'	mRNA	0.0386667	0.0306667	0.76865	0.488394	0	0.17	0.02	0.02	0.06	0.07	0.02	0.02	0	0	0	0.04	0	0.08	0	0.06	0.02	0	0.05	0.02	0.04	0.04	0	0.05	0	0.04	0	0.09	0.1	0.15	0	0.02	0.05	0	0	0.04	0.02	0.13	0	0.02	0	0	0
100287364	'USP17L18'	mRNA	0	0.001	1.07046	0.973283	0	0	0	0	0	0	0	0	0	0	0	0	0	0	0	0	0	0	0	0	0	0	0	0	0	0	0	0	0	0	0	0	0	0	0	0	0	0	0	0	0	0	0
100130890	'TSTD3'	mRNA	1.38567	1.486	0.999452	0.994456	1.18	0.95	1.54	1.57	1.39	1.3	0.81	1.08	0.94	0.92	1.62	1.8	0.84	1.34	1.81	0.65	0.72	1.91	2	1.79	1.44	1.52	1.88	2.09	0.65	1.69	1.8	1.78	1.27	1.29	2.15	1.03	1.79	1.09	1.21	1.46	0.91	1.63	0.96	1.02	1.07	1.41	2
100287387	'LOC100287387'	lncRNA	0.818333	0.856	1.04501	0.663667	0.89	1.29	0.88	0.82	1.88	1	0.98	0.67	0.26	1	0.71	0.82	0.42	0.59	1.23	0.9	0.28	0.6	0.97	0.65	0.64	0.95	0.69	0.66	1.27	0.6	0.43	1.07	0.43	0.97	0.94	1.21	0.94	0.48	1.92	0.96	0.59	0.79	0.48	1.29	0.56	0.6	0.59
100130933	'SMIM6'	mRNA	0.014	0.0113333	0.819901	0.832998	0	0	0	0.14	0	0	0	0	0	0	0	0.03	0	0.03	0	0	0.04	0.1	0	0	0.04	0.04	0	0	0	0	0	0	0	0	0	0	0.09	0	0	0.04	0	0	0	0	0	0	0
100287441	'USP17L20'	mRNA	0	0.00133333	1.07046	0.973283	0	0	0	0	0	0	0	0	0	0	0	0	0	0	0	0	0	0	0	0	0	0	0	0	0	0	0	0	0	0	0	0	0	0	0	0	0	0	0	0	0	0	0
100287482	'SMKR1'	mRNA	0.222333	0.274667	1.24393	0.240067	0.08	0.16	0.14	0.13	0.17	0.3	0.69	0.08	0.22	0.15	0.19	0.08	0.05	0.21	0.36	0.3	0.22	0.21	0	0.59	0.31	0.16	0.15	0.46	0.28	0.38	0	0.14	0.09	0.37	0.34	0.43	0.42	0.03	0.31	0.27	0.66	0.23	0.25	0.1	0.05	0.08	0.32
100130967	'C6orf99'	lncRNA	0.243	0.202667	0.89998	0.635119	0.38	0.31	0.17	0.25	0.11	0.56	0.23	0.12	0.14	0.34	0.43	0.22	0.64	0.24	0.3	0	0.03	0.11	0	0.32	0.13	0.12	0	0.07	0.29	0.52	0.3	0.32	0.27	0.37	0.37	0.12	0.31	0.17	0.25	0	0.15	0.29	0.32	0.41	0.26	0.12	0.1
100287513	'USP17L22'	mRNA	0.00266667	0.0343333	3.67564	0.448518	0	0	0	0	0	0	0	0	0	0	0	0	0	0	0	0	0	0	0	0	0	0	0	0	0	0	0	0	0	0.08	0	0	0.59	0	0	0	0	0	0	0	0	0.03	0
100287520	'GLYATL1B'	mRNA	0.035	0.0376667	1.10589	0.882504	0	0	0.26	0	0	0.03	0	0	0	0	0	0.03	0	0	0.13	0	0	0	0.09	0.06	0	0	0	0	0	0	0	0	0	0.45	0	0	0.04	0	0	0.16	0.03	0	0.03	0.03	0.32	0	0
100131017	'ZNF316'	mRNA	10.3087	10.1543	0.979129	0.546645	10.78	11.63	10.55	9.93	8.6	7.8	8.78	10.06	10.47	11.02	9.76	8.81	11.46	10.81	8.93	11.91	9.65	12.77	8.16	9.6	12.23	9.55	11.79	8.94	11.08	10.21	13.58	11.43	9.82	9.15	7.25	11.25	10.2	10.3	9.66	9.58	8.85	7.65	10.47	9.14	9.48	9.24	10.74
100287718	'ANKRD66'	mRNA	0.0316667	0.0373333	1.22374	0.787357	0	0	0.05	0.03	0	0	0	0	0	0	0	0	0	0	0.13	0	0.22	0	0.05	0.1	0	0	0	0.06	0	0.03	0	0	0	0.28	0	0	0.08	0.09	0.05	0	0	0	0	0	0.27	0	0
100287896	'LOC100287896'	mRNA	2.04733	2.09633	1.0161	0.739051	2.04	1.97	2.14	2.42	2.1	1.7	1.64	2.22	1.91	1.49	2.8	1.94	1.95	2.15	1.78	1.96	1.84	1.79	2.15	2.37	2.31	1.61	1.6	2.3	2.52	2.1	2.39	1.75	2.43	2.05	2.6	2.36	1.89	1.72	2.12	1.12	2.22	1.89	2.86	1.89	1.85	2.19	2.15
100131107	'LOC100131107'	mRNA	0.0406667	0.0303333	0.701889	0.447924	0	0	0.02	0.12	0	0	0	0.09	0	0	0	0	0.03	0.14	0.05	0	0.05	0.1	0	0.14	0.02	0	0.03	0.07	0.03	0.1	0.12	0.07	0.02	0.02	0	0	0.11	0	0	0.04	0.04	0	0	0	0.18	0.02	0
100287932	'TIMM23'	mRNA	22.5757	23.324	1.03065	0.386528	22.64	16.82	25.57	22.13	23.69	21.42	26.48	22.74	27.29	19.75	23.34	23.38	21.38	23	20.06	23.7	19.48	19.68	25.23	28.51	24.99	22.74	20.15	24.05	18.39	24.99	19.68	18.93	22.59	24.47	32.69	22.51	23.18	21.47	22	26.56	27.58	22.41	24.98	21.44	26.26	22.63	26.16
100288072	'SDR42E2'	mRNA	0.00333333	0.0113333	2.46726	0.376449	0	0	0	0	0	0.02	0	0.02	0	0	0	0	0	0	0	0	0	0.04	0	0	0	0	0	0	0	0	0	0	0.02	0	0	0	0.22	0	0	0	0	0.02	0	0	0	0	0.02
100131187	'TSTD1'	mRNA	28.5607	28.5803	0.999047	0.981827	26.83	32.26	22.92	29.79	27.11	28.33	23.7	26.71	32.01	21.72	26.79	22.67	27.53	31.41	24.19	24.04	32.8	27.53	31.56	44.65	29.84	33.98	32.18	29.28	29.45	30.74	29.32	23.88	24.1	29.5	39.4	29.65	24.85	37.39	22.27	28.79	24.38	26.76	28.64	25.5	22.54	30.61	31.8
100288332	'NPIPA5'	mRNA	7.04433	7.13267	1.00055	0.993511	5.42	7.77	9.42	4.72	8.25	7.06	9.18	8.7	10.76	6.29	6.18	3.76	6.92	5.73	8.79	6.63	6.75	9.18	7.37	7.84	7.26	4.82	7.56	4.51	8.58	5.91	4.4	7.28	6.55	7.74	5.51	9.49	7.11	5.25	6.52	7.3	8.55	7.6	9.45	6.37	6.64	4.56	10.66
100131211	'NEMP2'	mRNA	0.994667	0.925667	0.939235	0.335681	0.73	1.31	0.77	0.79	1.09	0.84	1.24	1.13	0.71	1.02	1.08	1.12	0.82	1.19	1.21	1.41	0.72	0.87	0.7	1.23	1.11	0.78	1.06	0.57	0.81	1.18	0.88	1.43	0.96	1.08	0.68	0.83	0.7	1.18	0.72	1.09	1.05	0.9	0.91	0.81	1.18	1.17	0.52
100288413	'ERVMER34-1'	mRNA	0.295667	0.318667	1.0751	0.499896	0.19	0.14	0.42	0.33	0.25	0.36	0.51	0.46	0.46	0.12	0.28	0.21	0.34	0.42	0.4	0.31	0.25	0.18	0.1	0.33	0.33	0.15	0.43	0.26	0.23	0.28	0.28	0.15	0.36	0.34	0.27	0.21	0.24	0.39	0.25	0.4	0.44	0.49	0.38	0.21	0.52	0.35	0.23
100288485	'MTRNR2L7'	mRNA	0	0.007	1.95049	0.742448	0	0	0	0	0	0	0	0	0	0	0	0	0	0	0	0	0	0	0	0	0	0	0	0	0	0	0	0	0	0	0	0	0.16	0	0	0	0	0	0	0	0	0	0
100131303	'DPEP2NB'	mRNA	0.003	0.00233333	0.93684	0.972829	0	0.07	0	0	0	0	0	0	0	0	0	0.02	0	0	0	0	0	0	0	0	0	0	0	0	0	0	0	0	0	0	0	0	0.03	0	0	0	0	0	0	0	0	0	0
100288520	'USP17L15'	mRNA	0.0363333	0.061	1.71835	0.256901	0	0.17	0.09	0	0.03	0.17	0.03	0.05	0.02	0.11	0	0.02	0.01	0.02	0	0	0	0	0.05	0.03	0	0	0	0.06	0	0.06	0	0.11	0.06	0	0	0	0.69	0.01	0	0	0.11	0.09	0.02	0.12	0	0.02	0.11
100288562	'LOC100288562'	mRNA	0.002	0.005	1.30747	0.796112	0	0.01	0	0	0	0	0	0.01	0	0	0	0	0	0	0	0.02	0.01	0	0	0	0	0	0	0	0	0	0	0.01	0	0	0	0	0	0.02	0	0	0.01	0	0.01	0	0	0	0.05
100288687	'DUX4'	mRNA	0.004	0.037	4.98626	0.0441268	0	0	0	0.02	0	0	0	0	0.04	0.02	0	0	0	0	0	0	0	0	0	0	0	0.02	0.02	0	0	0	0	0	0	0	0	0	0.06	0.04	0	0	0	0	0	0.1	0	0	0
100288797	'TMEM239'	mRNA	0.00166667	0.00633333	2.09061	0.647562	0	0	0.05	0	0	0	0	0	0	0	0	0	0	0	0	0	0	0	0	0	0	0	0	0	0	0	0	0	0	0	0	0	0.06	0.04	0	0	0	0	0	0	0	0	0
100288801	'FRG2C'	mRNA	0.00233333	0.0146667	1.96605	0.469105	0.02	0	0	0	0	0	0.03	0	0	0	0	0	0	0	0	0	0.01	0	0	0	0	0	0	0.01	0	0	0	0	0	0	0	0	0.26	0	0	0	0.05	0.01	0	0	0	0	0.02
100288966	'LOC100288966'	mRNA	0.000333333	0.00533333	1.00142	0.999442	0	0	0	0	0	0	0	0	0	0	0	0	0	0	0	0	0.01	0	0	0	0	0	0	0	0	0	0	0	0	0	0	0	0.15	0	0	0	0	0	0	0	0	0	0
100131755	'ARMCX4'	mRNA	0.641333	0.632333	0.981116	0.728866	0.41	0.55	0.74	0.66	0.8	0.61	0.67	0.69	0.68	0.81	0.52	0.75	0.38	0.71	0.73	0.68	0.52	0.64	0.45	0.53	0.66	0.84	0.51	0.73	0.46	0.63	0.68	0.92	0.59	0.69	0.38	0.66	0.64	0.62	0.62	0.56	0.5	0.69	0.82	0.73	0.56	0.72	0.82
100289187	'TMEM225B'	mRNA	1.01967	1.16767	1.09841	0.270099	0.89	0.62	0.53	1.29	0.97	0.71	0.76	0.66	0.6	0.87	0.77	0.84	1.02	0.47	0.91	1.14	1.49	1.4	1.27	1.15	1.15	1.47	1.19	1.16	1.32	1.17	1.39	0.94	1.47	0.97	0.23	1.1	1.19	1.35	1.03	0.79	0.82	1.19	1.33	1.08	0.88	0.67	1.48
100289561	'LOC100289561'	mRNA	4.01567	4.085	1.01607	0.719071	3.75	3.95	3.77	5.37	3.7	3.99	3.59	4.28	4.23	3.86	2.99	3.76	5.36	4.15	3.59	3.86	3.92	4.22	3.57	3.32	4.75	3.68	4.72	3.1	3.91	4.23	4.45	4.84	3.48	4.08	3.2	3.89	3.05	3.81	3.58	4.34	3.65	3.57	4.44	4.09	4.62	3.91	5.01
100302652	'GPR75-ASB3'	mRNA	0.228	0.263	1.14412	0.768308	0.06	0	0	0.24	0	0.18	0	0.7	0.23	0.08	0.38	0.76	0	0.08	0.25	0	0	0.1	0.46	0.91	0	0.4	0.4	0.3	0	0.37	0	0.31	0	0.63	0	0	0	0	0.42	0.08	0.15	0.14	0.5	0	0.23	0	0.36
100302736	'TMED7-TICAM2'	mRNA	0.767667	0.842333	1.09048	0.408945	1	0.95	0.5	0.86	1.23	1.16	1.03	0.87	0.29	0.89	0.81	0.6	0.25	0.71	1.15	0.94	0.01	0.52	0.93	0.91	0.82	0.49	0.91	1.02	1.02	0.62	0.74	0.53	0.73	0.54	0.91	0.68	0.6	0.78	0.96	0.78	0.81	0.49	0.65	1.01	0.83	0.62	0.69
100303755	'PET117'	mRNA	4.058	4.25533	1.04439	0.362995	5.39	3.31	4.15	5.24	4	3.92	2.66	4.1	4.16	3.32	4.22	4.06	3.25	3.86	3.59	3.33	3.62	5.78	4.14	3.63	5.27	4.7	2.93	5.38	3.79	4.41	4.53	3.79	3.25	3.96	3.81	5.73	4.06	5.42	3.48	4	4.11	4.69	4.4	4.34	3.38	4.48	4.65
100316904	'SAP25'	mRNA	0.793667	0.848	1.03868	0.742574	0.55	1.17	1.02	0.34	0.39	0.43	0.61	1.45	1.95	0.51	0.93	0.64	0.63	0.79	0.62	1	0.75	1.51	0.38	0.32	0.87	0.85	1.23	0.97	0.53	0.66	0.45	0.8	0.89	0.57	0.54	0.82	1.12	0.31	0.75	0.28	0.61	1.41	1.54	0.54	0.91	0.65	0.47
100132074	'FOXO6'	mRNA	1.63767	1.60633	0.9764	0.722038	1.66	1.97	1.39	1.09	1.36	1.44	1.33	1.71	1.57	1.86	2.22	1.04	1.31	1.87	1.17	1.56	2	1.82	1.87	1.62	1.95	1.73	1.87	1.63	2.14	1.51	1.05	1.05	2.04	2.3	0.91	1.24	1.47	1.28	1.4	1.87	1.65	1.66	0.98	1.71	1.87	1.13	1.38
100329135	'TRPC5OS'	mRNA	0.004	0.006	1.44267	0.580944	0	0	0	0.01	0	0	0	0	0.01	0	0.02	0	0	0	0.01	0	0.02	0.01	0	0	0.01	0	0	0	0	0	0.03	0	0	0	0	0	0.01	0	0	0	0	0.02	0.01	0	0	0	0.01
10038	'PARP2'	mRNA	6.49167	6.52	1.00121	0.975364	6.06	7.34	5.88	6.44	5.93	4.96	4.71	6.94	7.39	4.3	9.33	6.93	5.97	6.69	6.63	6.81	6.19	6.76	5.43	5.92	7.1	7.59	5.8	6.46	6.56	6.6	7.74	6.32	8.22	5.75	6.37	7.6	6.6	7.37	5.29	4.74	5.69	5.28	5.59	5.11	8.53	6.06	5.48
100132202	'LOC100132202'	mRNA	0.000333333	0	0.936839	0.974399	0	0	0	0	0	0	0	0	0	0	0	0	0	0	0	0	0	0	0	0	0	0	0	0	0	0	0	0.01	0	0	0	0	0	0	0	0	0	0	0	0	0	0	0
10039	'PARP3'	mRNA	8.335	8.734	1.04407	0.358741	8.33	11.37	10.34	7.86	9.76	8.08	8.37	8.05	5.48	7.98	8.44	6.51	7.22	10.31	9.74	9.96	9.6	7.3	8.08	8.46	9.69	4.38	9.1	7.14	10.34	6.77	7.06	6.95	8.24	9.14	8.19	8.22	11.03	7.31	9.73	9.53	9.66	7.23	6.69	7.87	9.05	7.67	9.68
100132247	'NPIPB5'	mRNA	41.8603	41.095	0.979462	0.788124	34.48	42.58	38.61	23.41	21.67	28.29	59.68	39.08	47.1	30.44	38.03	30.42	45.95	38.5	40.92	52.52	43.82	64.4	30.1	34.23	49.83	61.7	98.95	41.35	23.23	33.9	26.13	41.01	54.55	40.93	26.97	41.4	33.55	21.32	28.86	41.89	59.22	35.34	47.62	32.91	40.74	30.35	40.59
10040	'TOM1L1'	mRNA	16.5523	16.8107	1.01722	0.714456	15.71	14.44	20.52	17.33	12.61	18	19.46	14.87	21.52	14.78	20.62	18.91	18.12	18.58	9.9	21.46	15.08	15.48	16.08	14.38	17.84	13.3	20.52	16.08	16.08	14.98	13.12	15.26	17.73	13.81	17.47	15.12	19.66	20.18	12.58	23.94	19.47	17.81	16.39	19.23	20.05	18.97	16.59
100423062	'IGLL5'	mRNA	6.81667	14.288	1.56402	0.23717	0.99	11.71	0.99	0.78	6.38	0.99	3.82	9.11	0.93	1.22	7.79	0.33	1.22	3.42	16.13	5.15	4.76	0.15	12.49	4.89	1.7	0.85	2.45	2.44	100.44	0	0.89	0.68	0.45	1.35	3.41	0.82	1.39	0	17.15	0	0	1.26	1.97	0.2	3.12	0.34	0.65
100132386	'KRTAP4-9'	mRNA	45.3303	23.227	0.51056	0.225275	0	0	55.88	81.56	17.05	0	34.66	38.33	0	38.42	0.05	0.25	13.08	260.7	56.02	36.44	47.99	9.93	0.02	18.17	44.92	13.91	38.69	205.86	22.52	79.98	136.66	20.69	62.91	25.22	24.21	0	15.94	0	0	41.8	30.69	4.33	0.05	0	73.36	24.45	0.2
100431172	'KLRF2'	mRNA	0.00266667	0.00666667	1.22314	0.905859	0	0	0.04	0	0	0	0	0	0	0	0	0	0	0	0	0	0	0	0	0	0	0	0	0	0	0	0.04	0	0	0	0	0	0	0	0.04	0	0.04	0	0	0.12	0	0	0
100132399	'GAGE12D'	mRNA	0.00266667	0	0.936839	0.974399	0	0	0	0	0	0	0	0	0	0	0	0	0	0	0	0	0	0.08	0	0	0	0	0	0	0	0	0	0	0	0	0	0	0	0	0	0	0	0	0	0	0	0	0
100462977	'MTRNR2L1'	mRNA	116.834	122.575	1.04458	0.42452	105.61	104.59	137.32	101.92	138.16	116.22	114.31	98.24	118.49	98.24	141.33	107.08	79.71	97.33	162.82	113.13	136.44	93.04	127.62	142.61	147.86	95.79	68.44	116.8	170.93	135.51	115.56	83.55	106.33	130.03	141.05	114.44	125.77	96.83	139.47	124.75	138.72	94.44	123.54	101.9	129.58	97.37	96.89
100132406	'NBPF10'	mRNA	2.341	2.14033	0.911267	0.121506	3.19	2.47	3.03	1.62	2.63	2.33	3.41	3.25	3.21	1.84	2.34	2.97	1.72	1.69	2.74	1.82	1.62	1.91	1.61	2.04	2.48	2.21	2.08	2.4	1.83	2.51	2.2	2.15	2.58	2.35	1.5	2.73	1.95	1.58	1.69	1.87	2.17	2.67	2.7	2.17	2.68	2.92	2.46
100462981	'MTRNR2L2'	mRNA	9745.41	9843.32	1.00662	0.885329	9119.18	8809.07	10234.9	9581.43	10177.3	8873.23	12574.4	9933.59	10950	9422.77	8334.12	10233	6103.67	8118.07	11423.8	8781	11398.2	7625.03	9719.3	12616.8	11204.1	8191.19	6894.14	10263.8	7969.33	11065.1	8634.67	8565.55	11690.3	13855.2	9452.08	10065.9	10002	9976.03	9104.1	10022.8	10492.1	9796.21	10399.5	8173.74	9238.67	9977.34	8504.17
100463285	'MTRNR2L4'	mRNA	0.00333333	0.004	1.00143	0.999007	0	0	0	0.04	0	0	0	0	0	0	0	0	0	0.02	0	0	0	0	0	0	0	0.02	0	0	0	0.02	0	0	0	0	0	0.02	0.06	0	0	0	0	0	0	0	0	0	0
100132476	'KRTAP4-7'	mRNA	13.7647	6.62133	0.471036	0.407093	0	0	26.53	9.63	2.37	0	15.15	0	0	0	0	0	1.49	142.3	0.07	17.92	0	5.44	0	0.08	5.83	0	18.71	0.4	25.73	82.98	0	12.35	35.23	10.73	0	0	8.55	0	0	0.12	14.8	0	0	0	0	0	0
100463289	'MTRNR2L5'	mRNA	0.000333333	0.00233333	1.22314	0.92108	0	0	0	0	0	0.01	0	0	0	0	0	0	0	0	0	0	0	0	0	0	0	0	0	0	0	0	0	0	0	0	0	0	0.06	0	0	0	0	0	0	0.01	0	0	0
100463487	'MTRNR2L9'	mRNA	100.182	100.519	1.00093	0.985587	89.54	93.68	101.42	93.79	100.83	113.96	95.64	96.78	108.23	78.25	79.13	101.1	62.07	82.17	135.54	99.84	93.99	98.79	117.74	133.17	143.52	85.88	56.59	120.01	83.83	131.5	101.48	98.72	98.81	109.47	103.76	116.27	79.78	89.37	105.09	87.35	100.24	108.63	104.09	80.88	91.26	102.92	97.07
100463488	'MTRNR2L10'	mRNA	11.7373	12.2903	1.04504	0.398515	9.18	11.2	13.92	12.16	13.38	11.21	11.91	10.75	11.1	7.84	14.19	11.29	9.73	11.1	16.1	12.26	12.56	9.08	11.96	13.85	16.55	12.65	7.43	11.84	8.97	13.45	11.74	8.42	12.43	13.87	14.17	13.26	12.76	7.6	11.74	12.14	14.54	11.13	13.53	9.84	14.17	9.08	10.24
1005	'CDH7'	mRNA	0.018	0.022	1.15848	0.679599	0	0.02	0.06	0	0.02	0.01	0.03	0.02	0.02	0	0.03	0.01	0	0.02	0.01	0.01	0	0.01	0.01	0.13	0.01	0	0.01	0	0.03	0.02	0.01	0	0.04	0.01	0	0.03	0.1	0.04	0.01	0.02	0.01	0.03	0	0	0.03	0.01	0
10050	'SLC17A4'	mRNA	0.000333333	0.00266667	1.39759	0.869215	0	0	0	0	0	0.01	0	0	0	0	0	0	0	0	0	0	0	0	0	0	0	0	0	0	0	0	0	0	0	0	0	0	0.08	0	0	0	0	0	0	0	0	0	0
100500938	'CCDC179'	mRNA	0	0.0113333	1.95049	0.742448	0	0	0	0	0	0	0	0	0	0	0	0	0	0	0	0	0	0	0	0	0	0	0	0	0	0	0	0	0	0	0	0	0.04	0	0	0	0	0	0	0	0	0	0
100132994	'CXorf49B'	mRNA	0.0213333	0.0153333	0.750778	0.47169	0.02	0.01	0.02	0.03	0.01	0.06	0	0.01	0.01	0	0.03	0.01	0.03	0.01	0.04	0.01	0.01	0.06	0.01	0.05	0.02	0.06	0.01	0	0.05	0.01	0	0.02	0.02	0.02	0.02	0	0.01	0.02	0.06	0.04	0.01	0	0.01	0.01	0.01	0	0
100505502	'LOC100505502'	mRNA	0	0.00133333	1.07046	0.973283	0	0	0	0	0	0	0	0	0	0	0	0	0	0	0	0	0	0	0	0	0	0	0	0	0	0	0	0	0	0	0	0	0.04	0	0	0	0	0	0	0	0	0	0
100133093	'FAM25G'	mRNA	64.7197	61.1323	0.948226	0.74643	75.79	12.8	52.62	101.32	44.29	43.95	55.63	45.01	129.06	50.29	122.24	49.98	62.38	81.63	83.87	127.72	37.63	100.95	82.61	39.28	96.94	84.49	13.15	59.33	72.09	68.47	57.9	15.31	55.05	19.81	78.9	7.19	62.57	122.93	57.87	34.56	44.53	84.99	81.85	80.59	40.55	42.15	73.76
100505549	'LOC100505549'	lncRNA	0.252667	0.265333	1.05018	0.66253	0.2	0.3	0.32	0.09	0.47	0.45	0.39	0.15	0.65	0.18	0.19	0.22	0.19	0.14	0.3	0.21	0.16	0.2	0.17	0.44	0.25	0.13	0.38	0.26	0.21	0.15	0.27	0.15	0.17	0.19	0.43	0.32	0.41	0.11	0.35	0.41	0.49	0.3	0.41	0.15	0.29	0.27	0.3
100505591	'LRRC3C'	mRNA	0.365333	0.366333	1.0228	0.881739	0.06	0.32	0.21	0.37	0.6	0.11	0.17	0.12	0.07	0.19	0.37	0.21	0.28	0.21	0.36	0.72	0.29	0.24	0.88	0.41	0.62	0.24	0.04	0.94	0.4	0.13	0.93	0.36	0.45	0.66	0.08	0.39	0.35	0.3	0.39	0.29	0.3	0.26	0.55	0.16	0.27	0.28	0.18
100133220	'GOLGA6L3'	mRNA	0.121667	0.0943333	0.743628	0.167674	0.18	0.13	0.1	0	0.28	0.07	0.03	0.13	0.12	0.03	0.07	0.21	0.44	0.28	0.16	0.11	0.1	0.17	0.05	0.08	0.1	0.03	0.08	0	0.02	0.17	0.14	0.23	0.04	0.1	0.1	0.12	0.04	0.06	0.15	0.08	0.02	0.12	0.16	0.19	0.03	0.12	0.2
100505679	'UBE2Q2L'	mRNA	0.029	0.0676667	3.37778	0.00940725	0	0	0	0	0	0	0	0.07	0	0.01	0	0.13	0.26	0	0.02	0	0	0.06	0	0	0.07	0	0	0	0	0.01	0.13	0.01	0.08	0.02	0	0.07	0.36	0.04	0.02	0	0	0	0.01	0.01	0.01	0.07	0
100133251	'PRR23D2'	mRNA	0.0273333	0.02	0.759605	0.634881	0	0	0	0	0.05	0	0.02	0	0.1	0.15	0	0	0.08	0	0.02	0.07	0	0.08	0	0.03	0.07	0.07	0	0	0	0	0.03	0.05	0	0	0	0	0.09	0.03	0	0	0	0.07	0	0	0	0	0
100505876	'CEBPZOS'	mRNA	5.46633	5.54167	1.00823	0.837843	3.71	5.5	6.04	6.25	6.65	6.29	6.56	5.46	4.9	4.36	4.51	5.72	5.16	4.25	5.07	5.05	4.58	3.55	4.31	6.34	6.69	6.38	7.83	5.42	5.58	5.54	5.97	4.41	6.87	5.04	6.78	5.43	6.08	4.77	6.29	6.68	5.75	6.8	6.12	4.57	4.73	5.61	5.01
100505989	'SMIM31'	mRNA	0.0116667	0.0203333	1.61673	0.203954	0.01	0.02	0	0	0	0	0	0.01	0.02	0	0.02	0	0.06	0.03	0	0.02	0.01	0.01	0	0	0.03	0	0	0.03	0.01	0.03	0.04	0	0	0	0.02	0.03	0.09	0.01	0.01	0.02	0	0	0.01	0.01	0	0.01	0.02
100506012	'PPP5D1'	mRNA	0.569333	0.594	1.03186	0.72942	0.86	0.94	0.45	0.27	0.75	0.62	0.49	0.34	0.57	0.49	0.69	0.59	0.76	0.56	0.51	0.7	0.36	0.39	0.49	0.59	0.65	0.7	0.5	0.73	0.79	0.37	0.36	0.65	0.24	0.67	0.66	0.65	0.56	0.5	0.78	0.14	0.62	0.69	0.59	0.38	0.76	0.4	0.72
100506127	'GVQW3'	mRNA	0.347333	0.382333	1.04601	0.467311	0.31	0.44	0.34	0.2	0.34	0.28	0.42	0.36	0.36	0.22	0.37	0.3	0.24	0.27	0.45	0.38	0.4	0.48	0.28	0.23	0.54	0.29	0.36	0.42	0.3	0.36	0.36	0.42	0.43	0.27	0.19	0.4	0.59	0.2	0.41	0.35	0.34	0.37	0.31	0.28	0.59	0.31	0.38
100506144	'TMEM35B'	mRNA	6.33067	6.51433	1.02713	0.732591	5.17	7.58	8.17	3.58	12.83	9.65	7.64	6.08	6.6	7.29	3.98	4.19	3.58	5.66	9.65	7.53	4.57	3.58	6.7	7.94	5.75	7.16	5.79	5.14	6.4	3.75	4.2	5.16	6	8.6	11.39	6.99	7.75	2.43	9.99	5.6	8.37	5.94	6.47	6.54	5.02	4.36	5.57
100506164	'HSFX1'	mRNA	0.665	0.715667	1.07259	0.802302	0.87	0.68	1.02	0	1.24	1.08	1.03	0	1.1	0.97	1	0.55	1.02	1.15	0.37	0.42	0.98	0.22	0.34	0	1.03	0.3	1.2	0.61	1.17	0.07	1.26	0	0	0.27	0.76	0.13	1.05	0	1.11	0.7	0.81	0.57	1.65	0.86	0.82	0.62	0.66
100506243	'KRBOX1'	mRNA	2.342	2.51267	1.07283	0.59322	4.61	1.5	1.65	1.64	3.5	1.14	1.37	4.11	1.5	1.11	3.71	1.04	0.72	3.21	1.84	1.01	1.31	1.55	4.26	1.81	2.86	4.18	4.41	1.77	0.84	1.84	4.76	3.87	1.17	1.97	2.73	0.7	2.42	1.68	2.92	1.73	1.28	2.14	2.44	4.9	1.76	2.73	4.95
100506248	'PTMAP9'	pseudo	74.4483	76.2743	1.0213	0.656315	102.12	85.35	75.03	103.75	70.95	72.37	59.16	86.02	82.07	66.2	73.68	88.31	41.48	74.01	76.91	53.26	81.26	88.05	82.68	52.32	83.68	67.5	75.27	59.15	66.57	81.07	68.73	75.89	67.27	73.34	100.46	89.87	82.25	110.71	75.87	79.48	72.05	81.74	80.69	75.57	66.93	82.51	47.82
100506374	'EDDM13'	mRNA	0.828667	0.95	1.14595	0.271694	0.79	0.59	1.39	0.55	0.57	0.71	1.64	0.64	0.95	0.43	0.39	1.04	0.03	0.99	0.42	0.95	0.51	0.61	0.64	1.8	0.78	0.67	2.4	0.77	1.38	0.3	0.71	0.43	1.17	0.61	1.25	1.37	1.03	0.54	0.57	1.56	1.72	1.24	1.17	0.93	1.2	1.21	1.16
100506422	'LOC100506422'	mRNA	0	0.00233333	1.07046	0.973283	0	0	0	0	0	0	0	0	0	0	0	0	0	0	0	0	0	0	0	0	0	0	0	0	0	0	0	0	0	0	0	0	0.07	0	0	0	0	0	0	0	0	0	0
100506540	'SPTY2D1OS'	mRNA	0.0346667	0.0456667	1.27209	0.65962	0.07	0	0.08	0	0	0.07	0.08	0	0	0	0	0.15	0.07	0	0	0	0	0	0.07	0	0	0	0	0	0.07	0	0.07	0.31	0	0	0	0.07	0.1	0	0	0	0	0.08	0.23	0	0.08	0	0
100142659	'CTAGE8'	mRNA	1.801	1.80267	0.993307	0.967783	2.6	1.71	1.43	5.38	0.45	1.08	3.41	1.76	3.66	0.84	1.8	1.44	0.82	2.44	0.98	2.18	0.69	2.59	0.92	2.71	1.97	1.16	2.74	2.14	0.83	1.9	0.86	0.1	1.39	2.05	1.89	2.14	1.19	6.87	0.62	0.92	3.54	1.85	2.56	0.55	2.22	1.55	0.7
100506564	'THEGL'	mRNA	1.29	1.28767	1.02089	0.854945	1.15	1.88	1.66	1.96	1.28	0.64	1.2	1.45	2.36	2.4	2.05	0.54	1.5	1.13	0.6	1.87	0.45	1.68	1.25	0.72	1.84	0.61	1.52	0.88	0.36	1.56	1.36	1.36	0.96	0.48	1.29	1.51	1.03	1.25	1.88	1.35	1.45	2.51	1.33	2.01	1.09	0.96	2.06
100506571	'LOC100506571'	lncRNA	0.012	0.0176667	1.46966	0.186411	0	0.02	0.03	0.01	0	0	0	0.01	0.02	0.01	0	0.02	0	0.03	0.01	0.05	0.03	0.01	0	0.01	0.01	0	0	0	0.01	0.01	0	0.01	0.04	0.02	0.03	0.02	0.11	0	0.03	0.03	0.03	0	0.02	0	0	0	0.03
100144748	'KLLN'	mRNA	0.218333	0.195667	0.897449	0.266505	0.12	0.29	0.31	0.27	0.24	0.2	0.23	0.25	0.17	0.18	0.3	0.19	0.3	0.26	0.24	0.28	0.26	0.1	0.07	0.36	0.24	0.11	0.11	0.23	0.29	0.16	0.12	0.28	0.16	0.23	0.22	0.24	0.32	0.26	0.23	0.18	0.23	0.11	0.32	0.16	0.25	0.25	0.08
100506581	'C16orf95'	mRNA	1.22967	1.23433	1.00429	0.957065	0.86	0.88	1.27	0.94	1.39	1.12	1.64	1.5	1.54	1.32	1.15	0.9	0.93	1.39	0.81	1.61	1.22	1.52	1.41	1.1	0.89	1.24	1.4	1.64	2.09	0.9	0.86	1.35	1.4	0.62	1.17	0.98	1.17	0.95	2.17	0.89	1.52	1.34	1.35	1.5	0.91	1.04	1.49
100506650	'C17orf112'	lncRNA	0	0.00333333	1.14425	0.947153	0	0	0	0	0	0	0	0	0	0	0	0	0	0	0	0	0	0	0	0	0	0	0	0	0	0	0	0	0	0	0	0	0.1	0	0	0	0	0	0	0	0	0	0
100506658	'OCLN'	mRNA	4.64433	4.65333	1.01427	0.712154	3.69	3.56	4.46	4.71	4.29	4.97	5.07	5.21	4.91	4.21	6.13	5.65	4.52	4.46	4.11	4.42	5.02	5.06	5	4.38	4.59	4.63	4.61	4.88	3.4	4.62	4.65	4.19	6.02	3.91	3.82	4.55	4.88	4.68	3.32	5.44	4.93	5.67	4.39	4.6	5.74	5.85	3.99
100506736	'SLFN12L'	mRNA	0.0346667	0.0363333	1.11958	0.636044	0.01	0.14	0.03	0.05	0.04	0.01	0.05	0.04	0.03	0.03	0.03	0.06	0	0.05	0.11	0.03	0	0.01	0.03	0	0.05	0.03	0.01	0.01	0.1	0.02	0.01	0.03	0.01	0.02	0	0.03	0.06	0.01	0.03	0.02	0.04	0.04	0.06	0.03	0.07	0	0.03
100506888	'ELOA3D'	mRNA	0.000333333	0.00333333	1.30746	0.895091	0	0	0	0	0	0	0	0	0	0	0	0	0	0	0	0	0.01	0	0	0	0	0	0	0	0	0	0	0	0	0	0	0.02	0.08	0	0	0	0	0	0	0	0	0	0
100170229	'SRRM5'	mRNA	0.0863333	0.085	0.973721	0.896611	0.05	0.05	0.15	0.05	0.05	0.04	0.11	0.13	0.04	0.07	0.14	0.09	0.02	0.24	0.05	0.12	0.04	0.03	0	0.11	0.02	0.02	0.18	0.09	0.3	0.02	0.02	0.13	0.16	0.07	0.09	0.07	0.17	0	0.06	0.15	0.16	0.13	0.15	0.08	0.1	0.11	0.07
100507003	'GFY'	mRNA	0	0.00533333	1.70702	0.792527	0	0	0	0	0	0	0	0	0	0	0	0	0	0	0	0	0	0	0	0	0	0	0	0	0	0	0	0	0	0	0	0	0.15	0	0	0	0	0	0	0.01	0	0	0
100507050	'TPBGL'	mRNA	0.793333	0.803	1.0082	0.932426	0.37	1.27	0.98	0.78	0.33	0.61	0.82	0.38	0.74	0.67	0.33	0.81	1.38	0.96	0.46	0.82	0.77	1.24	0.85	0.93	0.71	1.4	0.7	0.74	0.97	0.82	0.57	0.81	0.71	0.87	0.55	0.83	0.73	0.56	0.61	0.56	0.55	0.47	0.86	0.65	1.03	0.57	1.51
100170841	'EPOP'	mRNA	2.23667	2.20633	0.9809	0.764278	1.19	2.91	2.27	1.91	1.5	1.8	2	2.95	2.15	4.7	2.94	2.34	2.68	2.67	1.68	2.38	2.45	2.61	1.88	2.05	2.24	2.62	2	1.45	1.75	2.15	2.48	2.34	1.68	1.33	1.38	2.08	1.86	2.14	1.77	2.26	2.03	2.39	2.5	2.92	2.66	2.22	2.82
100507055	'LRCOL1'	mRNA	0.0766667	0.0806667	1.00434	0.990015	0.18	0.23	0.03	0.13	0.03	0	0.04	0.03	0.04	0.25	0	0	0.1	0	0	0	0.07	0.13	0.03	0.08	0.4	0	0.03	0.2	0.1	0.11	0	0.07	0.02	0	0	0.07	0.24	0	0.03	0.03	0.21	0.21	0.07	0.13	0.03	0	0.26
100507096	'GIMD1'	mRNA	0	0.006	1.39759	0.869215	0	0	0	0	0	0	0	0	0	0	0	0	0	0	0	0	0	0	0	0	0	0	0	0	0	0	0	0	0	0	0	0	0.18	0	0	0	0	0	0	0	0	0	0
100507170	'CT47A12'	mRNA	0	0.00166667	1.14425	0.947153	0	0	0	0	0	0	0	0	0	0	0	0	0	0	0	0	0	0	0	0	0	0	0	0	0	0	0	0	0	0	0	0	0.05	0	0	0	0	0	0	0	0	0	0
10019	'SH2B3'	mRNA	3.50867	3.323	0.938248	0.302409	3.86	5.69	4.13	2.92	5.46	4.13	3.65	3.5	2.43	3.79	2.84	2.73	1.73	3.57	5.07	2.71	2.86	2.52	3.07	3.97	2.6	3.98	2.69	3.38	4.62	2.53	3.07	3.63	3.95	4.18	2.69	3.53	3.29	2.93	5.76	2.77	3.01	2.8	2.49	4.01	2.3	3.01	2.51
100507203	'SMLR1'	mRNA	0	0.00466667	2.38234	0.646808	0	0	0	0	0	0	0	0	0	0	0	0	0	0	0	0	0	0	0	0	0	0	0	0	0	0	0	0	0	0	0	0	0.04	0	0	0	0	0	0	0.03	0	0	0
100507290	'ZNF865'	mRNA	17.876	18.2183	1.01529	0.681695	16.3	21.95	15.67	18.76	16.4	13.54	17.64	18.26	15.51	20.16	14.96	15.63	23.59	18.87	15.04	20.57	17.71	21.23	17.4	13.76	19	16.9	19.83	18.51	19.02	17.99	18.84	20.11	14.8	18.33	13.04	19.2	18.01	18.09	17.26	16.62	15.92	16.25	18.18	18.28	14.52	16.44	22.38
100507341	'SMIM18'	mRNA	0	0.000666667	1.07046	0.973283	0	0	0	0	0	0	0	0	0	0	0	0	0	0	0	0	0	0	0	0	0	0	0	0	0	0	0	0	0	0	0	0	0.02	0	0	0	0	0	0	0	0	0	0
1002	'CDH4'	mRNA	0.617667	0.568667	0.923093	0.499288	0.18	0.56	0.27	0.47	0.71	0.52	0.88	0.48	0.37	0.45	0.86	0.37	0.36	0.3	0.53	0.97	0.45	0.3	0.45	0.65	0.72	1.14	0.9	0.26	0.93	0.85	0.64	0.48	0.6	1.88	0.18	0.38	0.27	0.41	0.73	0.57	0.69	0.62	0.55	0.55	0.5	0.33	0.52
100507527	'THEG5'	mRNA	0	0.003	1.70702	0.792527	0	0	0	0	0	0	0	0	0	0	0	0	0	0	0	0	0	0	0	0	0	0	0	0	0	0	0	0	0	0	0	0	0.09	0	0	0	0	0	0	0	0	0	0
100507537	'DWORF'	mRNA	0.0113333	0.0113333	1.00143	0.998685	0	0	0	0	0	0	0	0	0	0	0.04	0	0	0.14	0	0	0	0	0.04	0.04	0.04	0	0	0	0	0	0.04	0	0	0	0	0	0.05	0.04	0	0.11	0	0	0	0	0.07	0	0
100507588	'TGFBR3L'	mRNA	1.869	2.02267	1.07792	0.365049	2.06	2.18	1.19	1.55	1.27	1.08	1.58	1.58	1.6	3.61	1.77	1.96	2.45	1.76	1.25	2.87	1.54	2.33	1.26	2.07	2.22	1.78	1.41	1.18	3.24	1.37	2.24	1.98	1.8	1.89	3.62	2.83	2.11	1.79	1.49	1.3	1.61	0.85	2.45	1.52	1.21	1.05	2.94
100507607	'NPIPB9'	mRNA	6.94733	7.35667	1.0665	0.668113	2.84	5.39	4.18	11.69	4.81	6.13	6.99	9.45	11.92	3.72	9.22	7.1	13.89	3.64	2.21	7.77	4.45	8.69	5.29	0.36	6.55	5.61	9.17	9.64	4.02	11.61	15.34	7.04	6.63	3.07	5.71	9.66	6.65	12.46	2.63	7.69	5.23	17.45	5.1	6.79	5.04	7.47	11.17
100507650	'RNF212B'	mRNA	0.026	0.0306667	1.34865	0.513916	0	0.1	0	0.05	0	0.05	0	0.02	0	0.05	0	0.03	0	0	0.03	0	0.02	0	0.05	0	0.03	0	0.12	0.06	0	0.06	0	0.03	0	0.08	0.29	0	0.03	0	0	0	0.04	0.07	0.03	0.03	0.09	0.07	0.05
10024	'TROAP'	mRNA	3.866	3.54467	0.896769	0.0724638	3.65	4.43	4.83	3.44	2.3	3.91	4.41	4.02	3.75	2.76	4.92	4.35	3.76	3.64	2.23	4.44	4.81	3.69	4.9	3.61	4.07	2.93	5.7	3.45	4.13	2.24	4.49	3.32	3.75	4.05	3.2	3.03	4.79	4.75	3.18	4.01	5.59	4.14	3	1.93	4.15	5.85	2.65
100509620	'LOC100509620'	mRNA	0.410333	0.421	1.02363	0.916728	0.03	0.27	0.74	0.31	1.15	0.42	0.68	0.09	0.06	0.19	0.61	0.29	0.1	0.55	1.14	0.65	0.15	0.01	0.97	0.69	0.17	0.07	0.49	0.35	0.43	0.17	0	0.24	0.24	1.05	0.34	0.09	1.1	0.69	0.31	0.15	0.59	0.17	0.2	0.45	0.42	0.29	0.42
100526664	'LY75-CD302'	mRNA	0.352	0.377333	1.06637	0.849786	0.34	0.19	0.16	0.53	0.45	0.94	0.56	0.56	0.13	0.34	0.42	0.78	0	0.65	0.24	0.18	0.08	0.17	0.48	0.34	0.06	0.4	0	0.07	0.41	0.37	0.42	0.47	0.69	0.13	0	0	0.32	0.49	0.1	0.83	0	0.4	0.83	0.76	0.3	0.77	0.48
10026	'PIGK'	mRNA	2.03267	2.01567	0.987535	0.795141	1.49	2.23	2.73	1.99	2.58	2.45	2.6	2.17	1.86	1.65	1.83	2.58	1.83	2.31	2.2	2.04	1.5	1.48	1.68	2.81	1.75	1.79	2.1	2.05	2.34	1.47	2.01	1.77	2.04	1.65	2.44	2.62	2.11	1.75	2.41	1.94	2.45	2.53	2.29	1.8	1.59	1.97	2.31
100526739	'CENPS-CORT'	mRNA	1.21	1.29833	1.0817	0.230438	1.01	1.21	1.35	1	1.48	1.37	1.23	1	1.29	1.12	1.46	1.46	1.62	0.84	1.69	1.1	1.24	1.22	1.24	0.88	0.96	0.81	1.07	1.54	1.35	1.12	0.88	1.31	1.1	1.35	1.7	0.81	1.13	1.84	1.12	1.34	1.71	1.14	1.23	0.99	1.6	1.51	0.65
100271715	'ARHGEF33'	mRNA	0.0443333	0.041	0.925091	0.69625	0.03	0.11	0.08	0.03	0.02	0.03	0.06	0.06	0.02	0.03	0.06	0.02	0.09	0.05	0.08	0.06	0	0.07	0.01	0.03	0.01	0.03	0.03	0.06	0	0.06	0.1	0.04	0.04	0.02	0.01	0.02	0.05	0.01	0.03	0.02	0.02	0.03	0.09	0.06	0.02	0.03	0.01
100526740	'ATP5MF-PTCD1'	mRNA	0.003	0.08	32.1608	0.0082188	0	0	0	0	0	0	0	0	0	0	0	0	0	0	0	0	0	0	0	0	0	0	0	0.09	0	0	0	0	0	0	0	0.05	0.21	0	0	0.07	0	0.09	0	0	0.61	0	0
100526760	'ABHD14A-ACY1'	mRNA	0.0426667	0.0436667	1.04139	0.953713	0.07	0	0	0.07	0	0.2	0	0.05	0.05	0	0	0	0	0	0	0	0	0	0.07	0	0.15	0	0	0	0	0	0.17	0.26	0	0.19	0.32	0	0	0	0	0	0.08	0	0	0	0.07	0	0
100271849	'MEF2B'	mRNA	4.662	4.559	0.97394	0.562038	3.53	3.99	5.29	5.19	5.39	3.91	5.82	4.86	3.24	5.5	4.04	4.4	5.49	5.15	3.9	4.32	3.82	6.27	5.18	3.41	4.35	4.4	5.07	4.7	4.49	5.1	5.78	4.52	4.25	4.5	3.99	5.06	4.24	4.22	4.18	2.85	3.81	4.11	4.74	4.9	3.41	3.13	6.75
100526767	'RNF103-CHMP3'	mRNA	0.0663333	0.0726667	1.09376	0.885129	0	0.32	0.11	0	0	0.15	0	0.05	0	0	0	0	0	0.21	0	0.06	0.12	0	0	0.06	0	0	0	0.33	0	0	0	0.32	0.15	0.11	0.05	0	0.42	0.16	0	0	0.13	0	0.05	0	0.18	0	0.25
100526771	'SMIM35'	mRNA	0.002	0.004	1.62798	0.426124	0	0	0.01	0	0	0	0	0	0	0	0	0	0.01	0	0	0	0	0	0.01	0	0	0	0.01	0.01	0	0	0	0	0.01	0	0	0	0.04	0	0	0.01	0.01	0	0	0	0	0	0
100526773	'EPPIN-WFDC6'	mRNA	0.000333333	0.002	1.22314	0.92108	0	0.01	0	0	0	0	0	0	0	0	0	0	0	0	0	0	0	0	0	0	0	0	0	0	0	0	0	0	0	0	0	0	0.05	0	0	0	0	0	0	0	0	0	0
100526783	'C15orf38-AP3S2'	mRNA	5.37433	5.53367	1.02598	0.50259	4.51	5.8	5.62	5.79	6.83	4.87	5.8	5.95	4.72	4.61	5.64	6.3	6.42	4.61	6.11	5.21	5.03	5.04	5.71	6.89	4.27	4.73	5.27	6.01	4.39	4.65	5	4.55	4.79	6.11	4.54	5.43	4.25	6.8	7.13	5.28	5.96	5.74	4.89	5.26	6.4	6.09	6.4
100526835	'FPGT-TNNI3K'	mRNA	0.302	0.338	1.09266	0.442944	0.2	0.18	0.36	0.3	0.25	0.31	0.12	0.28	0.19	0.13	0.3	0.2	0.27	0.26	0.3	0.5	0.31	0.21	0.23	0.5	0.56	0.14	0.34	0.19	0.49	0.37	0.24	0.53	0.51	0.29	0.42	0.23	0.35	0.4	0.48	0.24	0.18	0.39	0.36	0.36	0.32	0.02	0.25
100526842	'RPL17-C18orf32'	mRNA	0.881	0.904333	1.0231	0.877337	0.3	0.94	1.07	1.08	0.91	0.7	1.7	0.3	0.1	0.91	0.82	0.92	0.85	0.92	0.96	0.5	1.21	0.86	1.1	0.75	0.49	1.43	2.28	0.87	0.34	0.55	0.81	0.28	1.01	1.47	0.27	1.65	1	0.66	1.29	0.68	1.01	0.86	0.37	0.51	1.24	0.86	0.83
100527949	'GIMAP1-GIMAP5'	mRNA	0.244667	0.299667	1.19864	0.774893	1.51	0.75	0	0.23	0	1.05	0	0	0	0	0.03	0.4	0	0.72	0	0.45	0.11	0	0	0.93	0	0	0	0	0.02	0	0.82	0.31	0.01	0	0	0.31	0	0	0	0	0.38	0	0.58	0.05	0	0.04	0.04
100527963	'PMF1-BGLAP'	mRNA	2.94333	2.974	1.01533	0.857062	5.66	3.19	3.01	2.54	3.43	3.16	4.29	2.8	4.4	2.96	2.56	1.77	2.35	3.49	3.12	1.41	2.85	2.12	1.25	2.33	3.24	3.24	2.75	2.28	2.98	3.95	2.17	2.31	2.67	4.02	5.57	2.15	3.05	1.56	3.52	1.94	3.46	3.88	4.85	3.4	1.86	3.15	3.04
100287178	'USP17L11'	mRNA	0.001	0.00133333	0.936839	0.974399	0.03	0	0	0	0	0	0	0	0	0	0	0	0	0	0	0	0	0	0	0	0	0	0	0	0	0	0	0	0	0	0	0	0	0	0	0	0	0	0	0	0	0	0
100527978	'TMEM56-RWDD3'	mRNA	0.08	0.0913333	1.11126	0.742366	0	0	0.13	0.04	0.07	0	0.03	0.11	0.03	0.03	0	0.14	0.05	0.12	0.11	0.16	0	0.03	0	0.47	0.17	0.08	0	0	0	0.05	0	0.05	0.07	0.46	0.03	0.11	0	0.1	0.29	0.02	0.09	0	0.1	0.1	0.29	0	0.03
100287226	'ZNF729'	mRNA	0.00133333	0.00333333	0.767021	0.896198	0	0	0	0	0	0	0	0	0	0	0	0	0	0	0	0	0	0	0	0	0.04	0	0	0	0	0	0	0	0	0	0	0	0.08	0	0	0.01	0	0.01	0	0	0	0	0
100528017	'SAA2-SAA4'	mRNA	0.008	0.014	1.3976	0.800579	0	0	0	0	0.11	0	0	0	0	0	0.08	0.05	0	0	0	0	0	0	0	0	0	0	0	0	0	0	0	0	0	0	0	0	0	0	0	0	0	0.15	0	0	0	0	0
100528062	'ARMCX5-GPRASP2'	mRNA	0.325667	0.336667	1.04911	0.718563	0.42	0.37	0.27	0.3	0.57	0.23	0.27	0.48	0.73	0.14	0.32	0.12	0.23	0.3	0.24	0.26	0.14	0.91	0.13	0.15	0.19	0.24	0.02	0.36	0.39	0.42	0.42	0.31	0.62	0.22	0.22	0.26	0.09	0.13	0.29	0.57	0.47	0.43	0.98	0.17	0.71	0.17	0.43
100529097	'RPL36A-HNRNPH2'	mRNA	10.727	11.231	1.04256	0.479174	9.63	9.22	10.57	11.52	14.13	12.89	5.92	12	11.04	15.05	11.58	10.48	10.33	9.92	12.45	11.33	11.4	10.93	13.79	8.22	15.38	12.18	11.53	9.06	7.07	8.71	10.5	10.27	5.8	8.91	16.34	10.45	9.5	12	12.53	12.31	12.91	8.82	13.72	12.37	8.41	11.68	12.82
100529215	'ZNF559-ZNF177'	mRNA	0.034	0.034	1.03514	0.962677	0	0.16	0	0	0.06	0	0.12	0.02	0	0	0.06	0	0	0	0	0	0	0	0.07	0	0.27	0.09	0	0	0	0	0	0	0.11	0.06	0	0	0	0	0.05	0.12	0	0	0	0.04	0	0	0
100529239	'RPS10-NUDT3'	mRNA	0.0343333	0.04	1.14826	0.757517	0	0.02	0	0	0.04	0.02	0	0.14	0	0	0	0.02	0.02	0.23	0.08	0	0	0	0.11	0	0.05	0.07	0	0.08	0	0	0.03	0.02	0.1	0	0	0.05	0.03	0.02	0	0.05	0	0.03	0.23	0.09	0	0.02	0.02
100529240	'ZNF816-ZNF321P'	mRNA	0.263	0.282333	1.06393	0.538362	0.39	0.14	0.24	0.25	0.22	0.34	0.2	0.33	0.5	0.24	0.16	0.21	0.26	0.12	0.13	0.21	0.27	0.31	0.13	0.32	0.54	0.26	0.19	0.16	0.18	0.34	0.26	0.43	0.31	0.25	0.3	0.27	0.47	0.28	0.23	0.15	0.25	0.28	0.49	0.22	0.17	0.17	0.41
100529241	'HSPE1-MOB4'	mRNA	0.00833333	0.026	3.22221	0.108934	0	0	0	0.04	0	0	0	0.03	0	0	0	0	0	0	0	0	0	0.05	0	0.09	0	0.04	0	0	0	0	0	0	0	0	0.1	0.07	0	0.03	0	0	0	0	0.06	0	0	0	0
10053	'AP1M2'	mRNA	24.762	25.4587	1.02524	0.463126	22.25	17.23	24.61	23.18	21.49	21.9	27.53	29.29	28.53	22.27	26.2	23.1	23.41	21.74	19.31	27.85	28.61	25.39	21.23	28.39	31.88	22.3	24.45	22.96	22.74	28.81	27.98	25.31	26.95	25.97	26.27	20.35	24.62	25.62	22.01	27.08	27.86	35.03	27.5	22.02	28.07	23.64	24.12
100532731	'COMMD3-BMI1'	mRNA	1.18233	1.305	1.088	0.785956	1.87	0.65	1.16	1.47	1.56	1.47	1	0.81	2.71	0	1.54	2.3	3.65	0	1.56	0.84	0.33	0	1.55	1.26	0.97	0.42	2	1.48	0.45	2.26	0	1.57	0.59	0	1.8	1.84	1.83	1.12	2.56	0	1.03	1.43	1.27	0.59	0.27	0	1.67
100532736	'MINOS1-NBL1'	mRNA	0.0176667	0.0276667	1.50603	0.546523	0.13	0	0	0.04	0	0	0	0	0	0	0	0	0	0	0.05	0.04	0	0.11	0	0	0.08	0	0	0.08	0	0	0	0	0	0	0.11	0.04	0	0.04	0.18	0	0	0	0.07	0	0	0	0.05
100533106	'ZHX1-C8orf76'	mRNA	0.164667	0.228333	1.39194	0.166489	0.28	0	0.25	0.07	0.19	0.15	0.28	0.09	0.48	0.18	0.17	0.09	0.03	0.41	0.25	0	0.24	0	0.3	0	0.11	0.58	0.09	0.19	0	0	0.09	0.2	0.06	0.16	0.19	0.15	0.21	0.38	0.08	0.11	0.16	0.31	0.19	0.07	0	0.32	0.14
100533178	'PRORY'	mRNA	0	0.00133333	1.59693	0.817906	0	0	0	0	0	0	0	0	0	0	0	0	0	0	0	0	0	0	0	0	0	0	0	0	0	0	0	0	0	0	0	0	0.04	0	0	0	0	0	0	0	0	0	0
100287898	'TTC34'	mRNA	0.143333	0.134	0.932294	0.571313	0.08	0.09	0.13	0.09	0.1	0.07	0.16	0.2	0.09	0.19	0.05	0.13	0.12	0.21	0.25	0.34	0.11	0.16	0.24	0.04	0.1	0.25	0.16	0.14	0.16	0.12	0.16	0.16	0.15	0.05	0.05	0.08	0.27	0.05	0.11	0.15	0.07	0.16	0.15	0.09	0.07	0.07	0.22
100533467	'BIVM-ERCC5'	mRNA	1.38667	1.43633	1.03216	0.717166	1.22	1.09	2.06	1.29	1.73	1.21	1.35	1.93	1.85	1.16	2.39	1.61	1.92	0.94	1.51	0.99	0.95	1.21	0.96	0.46	1.28	0.58	1.95	1.38	2.16	1.03	1.1	1.14	1.64	1.51	1.24	1.51	1.93	1	3.53	1.82	1.86	1.57	1.52	0.57	1.04	1.33	1.73
100534599	'ISY1-RAB43'	mRNA	6.284	6.36567	1.00873	0.760792	5.22	5.86	6.92	7.02	6.34	5.63	6.2	6.55	6.68	6.42	7.3	5.63	7.75	5.46	6.22	5.89	5.06	5.82	6.76	6.04	5.87	6.77	7.29	6.57	6.57	5.99	6.87	6.39	5.39	6.04	5.57	5.51	6.2	6.89	4.94	6.22	5.88	6.74	6.4	6.17	6.49	6.33	6.98
10054	'UBA2'	mRNA	18.8547	19.0003	1.00428	0.872161	18.42	15.57	20.68	20.56	20.17	21.99	19.01	19.26	21.45	17.93	20.2	20.5	18.41	17.21	18.48	15.91	16.47	18.29	22.39	17.75	19.04	19.42	17.74	21.53	17.38	16.79	17.53	19.44	18.41	17.71	19.47	18.97	17.78	21.8	19.08	22.41	20.72	23.33	18.03	20	20.66	20.7	18.68
100288142	'NBPF20'	mRNA	0.427667	0.423	0.985006	0.787709	0.34	0.42	0.74	0.31	0.59	0.39	0.61	0.46	0.62	0.35	0.35	0.47	0.42	0.44	0.39	0.52	0.35	0.45	0.23	0.39	0.41	0.37	0.3	0.43	0.46	0.4	0.4	0.43	0.42	0.37	0.29	0.62	0.35	0.35	0.44	0.41	0.59	0.44	0.6	0.33	0.48	0.37	0.52
10056	'FARSB'	mRNA	14.8973	15.502	1.03237	0.155201	13.23	15.83	16.21	15.67	14.16	15.37	14.39	13.85	16.03	12.2	16.41	14.76	13.98	15.18	15.38	16.05	14.01	13.52	14.27	14.49	16.18	14.79	12.77	16.46	14.78	15.54	16.72	13.57	15.43	15.69	18.25	16.88	17.84	16.57	14.38	16.07	16.61	13.78	14.59	13.11	16.8	13.01	16.89
10058	'ABCB6'	mRNA	3.63667	3.67467	1.00743	0.891312	4.42	3.43	4.38	2.24	4.05	4.48	3.65	4.86	4.41	3.27	5.19	3.93	2.52	2.95	3.96	3.06	3	3.53	2.8	5.52	2.84	2.81	2.76	3.15	4.07	3.72	3.36	3.17	3.61	3.96	4.74	2.86	3.8	2.75	3.93	4.35	3.87	4.13	4.65	3.7	3.7	3.83	3.76
1006	'CDH8'	mRNA	0.0576667	0.0623333	1.15774	0.369961	0.03	0.04	0.05	0.04	0.11	0.12	0.1	0.04	0	0.03	0.07	0.01	0.02	0.06	0.11	0.1	0.08	0.06	0.02	0.07	0.09	0.04	0.08	0.07	0.05	0.07	0.07	0.03	0.03	0.04	0.02	0.05	0.1	0.06	0.04	0.07	0.14	0.11	0.08	0.14	0.02	0.04	0.06
10063	'COX17'	mRNA	27.4317	27.7837	1.0089	0.844007	32.74	29.28	31.03	25.3	24.6	27.88	22.35	24.11	34.54	22.22	25.79	22.03	23.66	24.06	32.23	29.34	32.39	25.44	28.45	39.28	26.37	25.04	23.09	28.06	28.5	24.05	23.47	26.98	23.27	37.4	41.98	30.48	27.99	26.41	26.51	25.05	30.26	24	25.49	25.32	37.37	24.96	25.94
100631383	'FAM47E-STBD1'	mRNA	0.421667	0.534	1.27162	0.161538	0.1	0.15	0.87	0.73	0.65	0.08	0.58	0.55	0	0.39	0.55	0.48	0.02	0.22	0.61	0.36	0.35	0.41	0.59	0.83	0.14	0.97	0.51	0.5	0.14	0.47	0.35	0.57	0.41	0.07	0.26	0.27	0.33	0.56	0.37	0.2	0.2	0.49	0.5	0.54	0.42	0.22	0.23
100652748	'TIMM23B'	mRNA	3.48	3.68633	1.05296	0.256566	3.2	3.13	3.5	3.77	3.12	3.02	3.39	3.63	2.8	4.99	2.91	3.78	3.01	3.79	2.93	3.25	3.67	3.77	4.03	4.13	3.38	3.72	3.19	3.49	2.74	4.32	3.88	2.74	3.14	3.98	3.66	3.45	3.63	3.9	3.22	3.38	3.37	4.29	3.25	4.2	4.21	3.97	3.74
100652824	'KIAA2012'	mRNA	0.024	0.0253333	1.00357	0.990552	0.01	0.03	0.04	0	0.04	0.01	0.01	0.02	0	0	0	0.05	0.02	0.06	0.02	0.05	0.01	0.02	0	0.08	0.03	0.01	0.01	0.06	0.05	0.03	0	0.05	0.01	0	0.04	0.07	0.01	0	0.02	0.09	0.08	0.02	0	0.02	0	0	0.03
100288695	'LIMS4'	mRNA	1.056	0.990333	0.950118	0.606669	0.78	1.03	1.25	0.54	1.06	0.98	0.89	0.68	0.63	1.03	0.52	1.07	0.76	0.74	1.16	0.6	0.72	0.48	2.49	2.04	1.22	0.64	1.44	1.07	1.29	0.94	2.17	0.8	1.19	1.47	0.47	1.41	0.81	0.98	1.01	0.79	0.87	1.11	0.89	1.01	2	1.08	0.9
100652833	'LOC100652833'	mRNA	0.0236667	0.0276667	1.20407	0.681433	0.04	0.03	0.05	0	0.07	0	0.08	0.02	0	0	0.02	0.01	0	0	0	0	0.01	0.09	0.02	0.03	0.01	0	0.14	0	0.03	0.01	0.01	0.01	0	0.03	0	0.01	0.33	0	0.02	0.04	0.03	0	0.01	0.01	0.05	0	0
100652901	'LOC100652901'	mRNA	0.483333	0.766333	1.08456	0.357923	0.64	0.44	0.63	0.42	0.5	0.4	0.54	0.84	0.37	0.37	0.22	0.31	0.4	0.49	0.49	0.44	0.44	0.65	0.46	0.23	0.52	0.56	0.83	0.41	0.38	0.42	0.46	0.7	0.43	0.51	0.52	0.6	7.76	0.15	0.42	0.64	0.23	0.66	0.81	0.57	0.67	0.57	0.45
100653515	'CEP295NL'	mRNA	0.0366667	0.0366667	1.00155	0.996014	0.06	0	0.03	0.02	0	0.05	0.01	0.12	0	0.02	0	0.04	0	0.01	0.02	0	0	0.09	0.04	0	0.05	0.02	0.17	0	0.01	0.13	0.12	0.01	0.03	0.05	0	0.04	0.13	0.04	0.02	0.05	0.04	0.05	0	0	0	0.07	0.07
100288814	'CLDN34'	mRNA	0.0386667	0.031	0.900187	0.80449	0.03	0	0.1	0.02	0	0.09	0.05	0	0.02	0.04	0	0.07	0	0	0	0	0.2	0.05	0.04	0.09	0.05	0.14	0	0	0.03	0	0	0.05	0.02	0.07	0.05	0.04	0	0.06	0.02	0	0	0.05	0.05	0	0.1	0.09	0
10066	'SCAMP2'	mRNA	91.493	93.0657	1.01438	0.600407	94.28	100.69	86.88	90.64	92.99	68.67	91.63	85.97	83.3	91.32	102.12	84.05	99.75	97.24	84.55	99.24	102.49	74.1	95.06	89.52	86.16	109.78	105.3	87.55	92.83	79.67	91.21	94.84	95.76	87.2	89.14	91.65	91.81	87.73	91.88	86.67	94.88	95.16	97.16	95.33	95.15	79.82	96.4
100288960	'PRSS43'	pseudo	0.057	0.043	0.759668	0.259467	0.14	0.09	0.01	0.04	0.03	0.04	0.01	0.04	0.1	0	0.03	0.02	0	0.08	0.04	0.12	0.09	0.08	0.06	0.03	0.13	0.1	0.07	0.06	0.07	0.04	0	0.18	0	0.01	0	0.05	0.11	0.01	0.06	0.09	0.08	0.07	0.05	0.01	0.01	0.1	0.03
10067	'SCAMP3'	mRNA	70.5013	70.9743	1.00214	0.944792	85.09	76.41	68.54	72.35	65.81	54.72	62.57	57.17	64.75	67.65	70.66	61.68	76.24	72.77	65.43	76.88	78.87	72.45	70.24	84.16	69.42	68.93	75.23	58.86	70.43	77.93	75.11	70.74	69	74.95	85.38	64.58	76.21	75.65	62.61	58.25	64.43	54.22	65.98	63.25	67.35	60.3	70.03
10069	'RWDD2B'	mRNA	5.45367	5.781	1.05666	0.29522	5.67	5.57	7.12	5.22	5.89	5.91	5.24	5.99	6.33	3.28	5.56	6.52	5.34	5.29	6.31	3.15	4.42	4.54	5.05	8.54	5.85	2.81	3.76	5.51	6.91	4.95	4.4	4.54	6.82	7.12	7.49	5.65	7.01	5.61	6.58	6.13	6.32	5.92	5.51	4.54	4.63	6.95	5.62
1007	'CDH9'	mRNA	0.000333333	0.001	1.14426	0.947153	0	0	0	0	0	0	0	0	0	0	0.01	0	0	0	0	0	0	0	0	0	0	0	0	0	0	0	0	0	0	0	0	0	0.03	0	0	0	0	0	0	0	0	0	0
100289279	'CNTNAP3C'	mRNA	1.817	1.78567	0.95961	0.766091	1.15	1.56	0.86	3.46	1.35	1	0.85	2.44	0.92	2	0.97	1.23	1.97	2.46	1.92	1.16	3.15	3.87	1.69	0.32	1.36	2.08	1.16	2.04	2.8	3.21	2.73	1.38	2.9	0.52	0.76	1.52	0.62	4.23	0.92	1.16	0.35	2.25	0.94	1.48	1.08	2.27	2.23
10071	'MUC12'	mRNA	0.011	0.0173333	1.40316	0.102067	0.02	0.02	0.01	0.01	0.02	0.02	0.01	0	0	0.01	0.01	0.02	0	0	0.01	0.03	0.01	0.01	0.01	0.01	0.01	0.01	0	0	0.03	0.01	0	0.03	0	0.01	0.03	0.04	0.1	0.01	0.03	0.02	0.01	0.01	0.01	0.02	0.01	0.02	0
100289462	'DEFB4B'	mRNA	0.0786667	0.0306667	0.54745	0.61743	0	0	0	0	0	0	0	0	0	1.37	0	0	0	0	0	0.5	0	0	0	0	0	0	0	0	0	0	0	0.31	0.18	0	0	0.14	0	0	0	0	0	0	0.15	0	0	0	0
10073	'SNUPN'	mRNA	4.09167	4.19033	1.02838	0.549616	4.51	4.3	4.09	2.83	4.75	4.66	4.09	4.45	3.8	3.87	3.17	3.68	3.7	2.86	4.43	4.45	3.32	3.78	4	4.76	3.93	2.73	4.49	4.7	5.21	4.01	5.14	3.77	4.44	4.83	5.21	4.78	4.7	3.6	4.92	2.69	4.03	3.88	4.38	3	4.98	3.35	4.15
10076	'PTPRU'	mRNA	12.6363	13.002	1.02434	0.570323	11.84	14.21	10.19	11.03	13.23	10.87	12.04	12.48	8.21	12.89	10.06	10.29	12.46	12.42	11.94	17.04	14.72	15.63	15.53	10.21	14.47	14.39	11.43	12.92	15.07	12.73	13.19	15.3	11.82	10.48	8.54	16.28	11.96	10.93	13.12	10.73	9.95	10.55	14.94	11.97	10.84	9.68	15.59
100289635	'ZNF605'	mRNA	1.02967	0.958	0.927107	0.164237	0.82	0.95	1.12	0.93	1.07	0.93	1.29	1.02	1.4	0.83	1.06	0.94	0.67	1.19	1.37	1.6	0.6	1.06	0.7	1.47	1.45	1.02	1.05	0.77	0.89	0.89	0.96	0.92	0.88	1.04	0.84	0.86	1.09	0.79	0.63	1.02	1.18	0.95	1.14	0.7	0.93	0.93	0.8
10078	'TSSC4'	mRNA	17.5117	17.8017	1.01143	0.695724	20.86	17.17	15.09	17.4	16.64	16.85	18.2	16.67	18.14	18.99	16.9	16.28	20.06	17.63	15.62	14.76	19.85	20.39	16.84	17.83	16.62	16.94	14.92	16.12	19.31	18	16.78	19.2	17.93	17.36	22.04	15.99	15.51	18.69	17.74	18.89	16.27	18.97	18.89	16.19	15.78	16.98	18.73
100289678	'ZNF783'	mRNA	1.17233	1.111	0.958066	0.403384	1.25	1.01	1.62	0.78	0.97	1	1.66	1.22	1.31	0.92	1.28	0.97	1.26	1.13	1.44	1.11	1.1	1.33	0.85	1.1	1.07	1.22	1.45	1.11	1.6	0.96	1.08	1.12	1.09	1.16	1.17	1.15	1	1.2	0.94	0.79	1.35	1.01	1.29	0.99	0.72	1.11	1.16
1008	'CDH10'	mRNA	0.158333	0.156667	1.02244	0.896864	0.23	0.23	0.05	0.07	0.33	0.13	0.02	0.19	0.09	0.31	0.08	0.1	0.13	0.19	0.3	0.35	0	0.07	0.17	0.05	0.16	0.19	0.14	0.17	0.14	0.1	0.16	0.29	0.04	0.27	0.3	0.15	0.16	0.07	0.31	0.17	0.06	0.09	0.11	0.29	0.05	0.08	0.03
100293516	'ZNF587B'	mRNA	0.798333	0.781333	0.973291	0.609047	0.84	0.72	0.91	0.89	0.52	0.61	0.97	0.66	0.94	0.62	0.59	0.8	0.75	0.61	0.71	0.89	0.67	0.68	0.58	0.68	1.29	0.65	1.04	0.92	0.85	0.75	0.87	1.01	1	0.93	0.71	0.83	1.03	0.88	0.56	0.75	1.07	0.66	0.86	0.55	0.55	0.71	0.87
10084	'PQBP1'	mRNA	29.273	30.154	1.02547	0.358246	31.99	32.79	28.89	27.97	30.11	28.68	29.26	25.18	28.81	29.37	27.85	25.07	26.72	29.63	30.7	29.85	27.65	31.08	32.07	30.45	32.97	31.31	29.66	27.67	32.02	27.74	28.26	27.01	23.78	33.65	38.86	30.58	31.36	27.32	31.94	23.82	27.86	23.28	29.88	29	31.14	24.46	28.37
100293534	'C4B_2'	mRNA	0.0533333	0.031	0.571201	0.605141	0	0.34	0	0	0.16	0.37	0.16	0	0.02	0	0	0	0	0	0	0	0	0	0	0	0	0.04	0.13	0	0.38	0	0	0	0	0	0	0.06	0	0	0.05	0.07	0.22	0	0.13	0	0	0	0
100861412	'FSBP'	mRNA	0.159333	0.162667	1.01766	0.922538	0.18	0	0.08	0.12	0.21	0.15	0.13	0.2	0.44	0.13	0.14	0.18	0.03	0.14	0.12	0.17	0.15	0.13	0.04	0.16	0.17	0.28	0.34	0.19	0.16	0.24	0.04	0.16	0.1	0.2	0.1	0.16	0.22	0.29	0.08	0.2	0.28	0.33	0.1	0.14	0.17	0.2	0.2
1003	'CDH5'	mRNA	12.0293	11.795	0.977248	0.692635	11.89	13.33	15.12	11.04	18.23	16.29	13.75	10.58	6.49	11.72	12.19	11.31	6.82	11.14	15.72	11.28	8.77	9.15	10.92	10.66	9.93	10.63	10.51	10.26	17.26	9.64	12.74	15.25	11.8	16.46	9.91	11.64	12.14	12.24	17.86	9.83	9.77	8.92	9.41	11.31	8.48	10.5	11.25
100861540	'CYP3A7-CYP3A51P'	mRNA	0.00133333	0.00133333	1.00142	0.999442	0.04	0	0	0	0	0	0	0	0	0	0	0	0	0	0	0	0	0	0	0	0	0	0	0	0	0	0	0	0	0	0	0	0	0	0	0	0	0	0.02	0	0	0	0
100862671	'TMEM265'	mRNA	7.481	7.741	1.03035	0.468551	7.54	5.71	6.03	6	5.74	7.83	8.06	6.27	7.94	7.38	8.25	7.4	6.56	6.98	8.32	7.21	8.65	8.03	8.18	8.79	9.43	7.58	7.57	6.9	7.25	8.95	6.85	6.49	8.3	8.24	10.05	6.74	7.06	6.48	7.29	8.82	9.63	6.7	9.15	6.67	9.07	6.92	6.87
100873985	'MED14OS'	mRNA	0.0636667	0.069	1.0892	0.793376	0.06	0.03	0	0.09	0	0.15	0.07	0	0.11	0	0.06	0.06	0	0.15	0.13	0.1	0	0	0.03	0.06	0.13	0.06	0	0.04	0.12	0	0.06	0.1	0.11	0.19	0	0.03	0.12	0.24	0	0	0.1	0.07	0.03	0.03	0	0	0.09
100885850	'PTGES3L-AARSD1'	mRNA	0.0536667	0.079	1.38628	0.451487	0.12	0.07	0.17	0.04	0.13	0	0.09	0.05	0	0.04	0.12	0.03	0.04	0	0	0	0.16	0	0	0	0.05	0	0	0.05	0.06	0.09	0.04	0.05	0.12	0.09	0	0.09	0	0.33	0.22	0	0.29	0	0	0.02	0.17	0	0.3
100310812	'SPDYE2B'	mRNA	0.01	0.018	0.887833	0.686609	0.01	0	0.01	0.01	0.01	0.01	0.01	0.01	0	0	0.02	0.01	0	0	0.02	0.02	0.01	0.02	0.02	0.03	0.01	0.01	0.02	0	0	0	0.02	0	0.02	0	0	0.02	0.27	0.01	0	0.01	0.01	0.01	0.03	0.02	0	0	0.01
10089	'KCNK7'	mRNA	74.993	76.2283	1.01299	0.779733	73.69	63.74	51.1	87.74	48.42	65.41	70.31	74.79	86.41	81.45	83.9	82.21	96.96	69.54	58.36	60.39	86.58	79.54	82.04	65.84	68.24	70.24	93.06	75.36	79.08	79.2	78.21	81.38	91.78	64.82	85.92	74.69	66.5	93.14	53.52	74.33	75.11	77.7	75.13	66.22	74.1	79.74	80.08
100310846	'ANKRD61'	mRNA	0.0356667	0.0333333	0.916649	0.815752	0.12	0.06	0	0.04	0.15	0.02	0	0	0.04	0.07	0	0.07	0.04	0.09	0.06	0.02	0.04	0	0	0.02	0.02	0.02	0	0.09	0	0.04	0.04	0	0	0.02	0.13	0	0.05	0.04	0.11	0.06	0.02	0.08	0.11	0.05	0	0.02	0
10090	'UST'	mRNA	4.41867	4.38667	1.00118	0.981353	4.39	6.22	5.4	3.14	5.61	5.72	4.84	5.53	3.63	3.63	3.44	4.63	3.68	3.79	6.29	5.03	2.44	4.26	4.11	3.85	3.63	4.79	4.34	3.89	4.61	4.41	4.7	4.31	3.48	4.77	3.85	5.6	5.42	2.44	5.19	5.78	4.98	4.36	4.06	4.71	3.51	3.89	2.89
10092	'ARPC5'	mRNA	35.757	36.5993	1.01971	0.42101	36.41	39.67	35.92	35.67	43.39	34.81	30.98	35.12	33.33	37.4	34.07	36.26	36.34	40.18	42.22	30.5	35.66	37.65	34.68	39.46	35.58	32.87	35.36	34.38	38.2	30.77	31.6	34.58	31.96	37.69	38.86	38.05	34.92	38.48	41.17	36.53	34.19	38.78	35.05	38.64	36.49	35.7	35.54
10093	'ARPC4'	mRNA	71.075	72.9217	1.02054	0.48244	86.3	69.66	79.8	59.8	68.33	73.16	73.22	66.29	75.7	70.22	71.21	70.69	66.79	70.58	71.15	68.84	70.23	69.8	66.2	70.18	77.04	71.94	67.19	70.74	75.82	76.76	81.32	61.4	64.57	67.32	118.31	72.76	78.46	60.58	78.41	60.81	82.52	70.4	65.94	74.2	61.51	66.08	70.41
10036	'CHAF1A'	mRNA	8.03733	7.94967	0.985467	0.648053	8.44	7.01	8.36	8.98	8.71	7.24	8.44	8.22	8.89	9.26	8.63	8.54	9.07	7.42	6.79	7.04	8.82	9.77	7.38	6.86	7.95	7.25	7.41	7.77	7.33	9.38	8.41	7.18	7.02	7.55	7.46	6.81	9.05	8.47	8.42	7.92	7.51	8.73	7.73	8.09	8.58	8.05	9.47
10094	'ARPC3'	mRNA	69.024	70.2583	1.01513	0.544712	51.74	62.56	74.62	67.57	69.58	68.89	67.08	65.61	67.29	70.71	68.35	69.21	66.68	72.29	72.92	69.17	68.61	67.15	65.06	77.44	82.08	73.79	73.6	77.2	65.56	69.02	67.52	65.73	62.08	71.61	88.47	67.71	67.57	79.8	64.12	61.96	79.46	74.75	58.67	69.28	71.63	65.91	69.13
10098	'TSPAN5'	mRNA	13.1897	13.294	1.0037	0.923296	14.14	10.77	11.5	14.37	10.68	14.84	15.22	14.16	18.32	14.81	13.44	15.14	14.88	12.69	10.84	13.06	10.06	14.74	12.07	11.02	14.55	13.13	11.35	13.58	11.18	15.27	14.59	12.44	13.48	9.37	11.86	14.78	11.23	13.91	11.84	16.53	16.25	16.61	15.05	15.09	12.39	15.19	12.07
100381270	'ZBED6'	mRNA	2.63267	2.535	0.959998	0.460507	2.13	2.76	2.74	3.39	2.52	2.88	3.12	3.38	2.54	2.02	2.64	2.91	2	2.87	2.14	3.19	2.42	2.65	2.4	1.83	2.57	2.58	1.68	2.72	2.71	2.73	3.4	2.88	3.41	1.77	1.3	3.08	2.35	3.05	2.14	2.67	2.45	3.6	2.87	2.21	2.44	3.29	2.63
100996259	'FAM106B'	mRNA	0.014	0.0203333	1.57109	0.364532	0	0	0	0.07	0	0.02	0.07	0	0	0	0	0	0	0.03	0.06	0	0	0	0	0.02	0.04	0.05	0	0	0.02	0	0	0	0.04	0	0	0.02	0.11	0	0	0.01	0	0.02	0.02	0.05	0.02	0	0
100996274	'LOC100996274'	mRNA	0.002	0.00233333	1.00323	0.997125	0	0	0	0	0.01	0	0	0	0	0	0	0	0	0	0	0	0	0	0	0	0	0	0.03	0	0	0.02	0	0	0	0	0	0	0.03	0	0	0	0	0	0	0	0	0.01	0
1004	'CDH6'	mRNA	0.648667	0.601	0.913203	0.35696	0.37	1.07	0.64	0.53	0.73	0.78	0.76	0.65	0.4	0.36	0.44	0.57	0.29	0.49	1.05	0.73	0.45	0.62	0.96	0.93	0.71	0.69	0.31	0.69	0.56	0.3	0.74	1.16	0.55	0.93	0.22	1.41	0.72	0.53	0.71	0.72	0.56	0.65	0.48	0.61	0.34	0.43	0.39
100996318	'LOC100996318'	lncRNA	0.0696667	0.086	1.25832	0.155335	0.05	0.06	0.1	0.03	0.12	0.07	0.1	0.07	0.1	0.03	0.01	0.05	0.03	0.08	0.07	0.05	0.03	0.08	0.09	0.01	0.13	0.1	0.1	0.04	0.04	0.06	0.16	0.07	0.09	0.07	0.04	0.1	0.18	0.06	0.05	0.16	0.13	0.1	0.07	0.07	0.04	0.06	0.13
100996365	'100996365'	mRNA	0	0.00366667	1.14425	0.947153	0	0	0	0	0	0	0	0	0	0	0	0	0	0	0	0	0	0	0	0	0	0	0	0	0	0	0	0	0	0	0	0	0.11	0	0	0	0	0	0	0	0	0	0
10042	'HMGXB4'	mRNA	4.17833	4.18467	0.998897	0.970439	4.1	3.5	4.19	4.7	4.61	4.87	4.35	3.71	4.68	4.03	4.12	4.99	4.19	4.16	3.93	4.07	3.78	4.15	4.83	3.94	4.16	4.07	4.05	4.91	4.01	3.58	3.67	3.81	4.63	3.56	4.82	4.16	4.37	4.75	4.25	5.24	4.52	4.59	4.55	4.24	4.25	4.35	3.72
100996379	'LOC100996379'	mRNA	0.0496667	0.0646667	1.28217	0.461853	0	0	0.04	0.02	0	0	0.07	0.08	0.21	0.12	0	0	0.2	0.02	0.05	0.11	0	0.07	0.16	0	0.12	0.02	0.04	0.03	0	0.06	0	0	0.03	0.04	0	0.02	0.23	0	0	0.17	0.08	0.1	0.02	0.04	0.03	0.04	0.06
100996413	'LOC100996413'	mRNA	0	0.0156667	1	1	0	0	0	0	0	0	0	0	0	0	0	0	0	0	0	0	0	0	0	0	0	0	0	0	0	0	0	0	0	0	0	0	0.47	0	0	0	0	0	0	0	0	0	0
10043	'TOM1'	mRNA	72.3303	71.4243	0.984156	0.610418	72.46	59.21	66.54	79.14	62.69	63.46	65.49	76.1	74.95	75.33	76.23	68.92	84.37	69.58	63.44	65.36	77.87	81.59	86.89	64.08	75.79	85.48	71.16	72.68	66.93	79.62	77.74	72.67	68.35	65.79	71.01	63.48	70.4	76.97	65.08	69.23	68.55	71.73	69.15	74.44	72.73	67.69	79.66
100996485	'C5orf66'	lncRNA	0.0463333	0.0526667	1.13551	0.651726	0.02	0.01	0.07	0.02	0.1	0.04	0.01	0.08	0	0.21	0.05	0.01	0	0	0.06	0.03	0.03	0.09	0	0.26	0.03	0	0.08	0.01	0.01	0.01	0.01	0	0.05	0.1	0.09	0.04	0.12	0.01	0.09	0.13	0.11	0.05	0.05	0.06	0.01	0.03	0.03
100996492	'CTXND1'	mRNA	0.972	1.014	1.04011	0.668	1.28	0.78	0.76	0.85	0.6	0.55	1.17	0.87	1.31	1.5	1.02	1.07	1.03	0.76	0.6	0.94	0.96	1.81	0.99	0.51	0.98	0.63	1.14	1.06	1	1.03	1.22	1.68	0.7	0.36	1.47	1.02	0.94	1.05	0.72	0.59	0.97	1.03	0.75	1.4	1.01	1.27	0.74
10044	'SH2D3C'	mRNA	6.285	6.234	0.98002	0.716929	8.58	8.84	6.64	4.81	7.16	7.69	7.87	6.2	5.73	6.17	5.5	5.58	3.05	6.89	7.84	7.29	5.06	4.37	4.98	6.51	5.27	7.15	4.9	5.01	7.93	6.3	5.51	5.26	6.3	8.16	6.67	6.04	5.55	4.42	8.39	4.39	4.65	4.58	7.03	6.99	4.85	4.53	5.25
100996517	'SEC22B3'	pseudo	0.405667	0.455667	1.13081	0.229219	0.28	0.43	0.67	0.42	0.63	0.54	0.29	0.53	0.65	0.15	0.23	0.38	0.21	0.39	0.42	0.56	0.28	0.23	0.36	0.48	0.55	0.63	0.24	0.47	0.26	0.25	0.56	0.42	0.54	0.12	0.55	0.79	0.61	0.58	0.33	0.64	0.53	0.47	0.59	0.26	0.18	0.28	0.57
10045	'SH2D3A'	mRNA	12.5193	12.3533	0.988241	0.758739	12.49	11.01	13.33	13.05	7.49	10.91	12	11.1	13.81	11	12.98	13.27	15.01	13.26	10.07	11.46	15.05	16.45	12.18	11.33	13.27	12.9	14.47	13.25	12.65	11.05	13.99	13.17	10.79	12.79	11	11.99	14.67	13.09	8.99	13.55	11.73	11.67	14.74	11.51	12.13	12.56	13.92
100996574	'LOC100996574'	mRNA	0.004	0.005	1.07046	0.971987	0	0	0	0.08	0	0	0	0	0	0	0	0	0	0	0	0	0	0	0	0	0	0.04	0	0	0	0	0	0	0	0	0	0	0	0	0	0	0	0	0	0	0	0	0
10046	'MAMLD1'	mRNA	3.139	3.10267	0.985681	0.750337	2.58	4.12	3.27	3.06	3.07	2.77	2.8	3.01	2.56	2.88	2.16	2.49	2.5	3.68	3.5	3.82	2.99	3.23	2.69	2.41	3.16	2.71	2.69	3.35	4.08	3.03	4.28	3.99	3.02	4.27	2	3.23	2.84	2.67	3.22	2.93	2.54	2.54	3.84	2.66	2.33	2.6	2.73
100996598	'LOC100996598'	mRNA	0.00366667	0.01	1.30747	0.838485	0	0	0	0	0	0	0	0	0	0	0	0	0.05	0	0	0	0	0	0	0	0	0	0	0	0	0	0	0	0.06	0	0	0	0	0	0.09	0	0.05	0	0	0	0	0	0
100996631	'TCP11X1'	mRNA	0	0.000666667	1.07046	0.973283	0	0	0	0	0	0	0	0	0	0	0	0	0	0	0	0	0	0	0	0	0	0	0	0	0	0	0	0	0	0	0	0	0.02	0	0	0	0	0	0	0	0	0	0
100996637	'LOC100996637'	mRNA	0	0.000666667	1.07046	0.973283	0	0	0	0	0	0	0	0	0	0	0	0	0	0	0	0	0	0	0	0	0	0	0	0	0	0	0	0	0	0	0	0	0.02	0	0	0	0	0	0	0	0	0	0
100462983	'MTRNR2L3'	mRNA	1.75767	1.56767	0.890332	0.384575	0.72	1.72	0.96	1.71	0.34	1.2	2.18	1.04	2.05	1.1	1.02	1.89	0.82	7.46	2.38	2.08	0.63	0.51	2.11	1.91	2.39	2.01	1.5	2.42	1.12	1.69	1.56	1.56	2.59	2.06	1.14	1.55	0.8	1.52	0.26	1.9	1.72	2.45	1.11	1.12	0.82	1.04	1.77
100996693	'LOC100996693'	mRNA	0.134333	0.146667	1.08227	0.802222	0.17	0.18	0.07	0.04	0.11	0.03	0.04	0.07	0	0	0.14	0.07	0.03	0	0.21	0.47	0.07	0.03	0.17	0.78	0.11	0.11	0.07	0	0.27	0.03	0.03	0	0	0.73	0	0.5	0.14	0.2	0	0	0.22	0.07	0.14	0.03	0	0.04	0.07
100996701	'LOC100996701'	mRNA	0	0.00133333	1.14425	0.947153	0	0	0	0	0	0	0	0	0	0	0	0	0	0	0	0	0	0	0	0	0	0	0	0	0	0	0	0	0	0	0	0	0.04	0	0	0	0	0	0	0	0	0	0
100996709	'LOC100996709'	mRNA	1.326	1.33333	1.03364	0.723817	1.21	0.88	1.63	1.37	1.3	1.38	2.74	1.33	1.9	1.21	1.38	1.27	0.75	1.02	0.8	0.79	1.75	1.61	1.11	1.7	1.26	0.83	2.01	1.72	1.6	0.86	0.75	0.65	1.65	1.32	1.9	1.5	1.52	1.13	1.17	1.38	2.6	1	1.82	1.91	1	1.01	1.34
100463482	'MTRNR2L6'	mRNA	8.784	8.736	0.990654	0.850364	8.46	9.81	8.27	7.76	8.09	11.06	8.53	8.51	6.76	6.89	8.13	8.75	4.92	8.09	11.88	8.28	9.09	7.47	9.79	10.6	12.33	9.1	6.28	9.42	6.96	11.86	10.59	8.68	7.17	9.99	9.11	9.72	7.87	7.31	9.35	6.89	9.01	7.56	8.03	8.06	9.32	7.46	7.39
100996716	'SEC22B2'	pseudo	0.726333	0.742	1.0192	0.672563	0.61	0.8	0.85	0.76	0.85	0.71	0.81	0.61	0.6	0.64	0.65	0.75	0.78	0.61	0.63	0.93	0.68	0.94	0.87	0.59	0.92	0.61	0.59	0.97	0.78	0.63	0.53	0.66	0.49	0.94	0.71	0.5	0.91	0.65	0.96	0.65	0.71	0.63	0.58	0.78	0.82	0.72	0.83
100463486	'MTRNR2L8'	mRNA	4162.34	4145.82	0.995836	0.940451	3886.95	3945.85	4873.85	4379.44	4015.37	3999.92	7099.54	3490.36	5235.47	3389.53	3595.61	4527.47	2257.84	3669.37	5206.94	4035.14	3883.12	3225.4	4011.2	4865.27	4361.78	4291.81	2899.29	5070.12	3175.27	4331.92	2881.93	3344.83	5640.95	5278.53	3878.29	4277.81	4117.51	4251.62	3607.69	4699.73	4738.15	3874.51	4424.91	3882.54	3756.47	4334.86	2897.11
100996717	'NOTCH2NLC'	mRNA	3.54567	3.42833	1.00088	0.988667	2.42	2.76	3.49	3.25	2.21	2.59	4.83	4.59	3.62	5.76	3.31	5.69	3.31	2.55	3.05	3.31	2.38	2.97	3.12	2.28	3.27	3.3	3.42	3.62	5.23	6.69	3.76	4.05	3.73	1.81	2.06	2.82	2.48	3.14	2.33	2.44	5.37	4.64	3.37	5.73	4.08	5.9	3.09
100996720	'LOC100996720'	lncRNA	8.54133	8.85333	1.0337	0.506531	6.98	9.94	11.16	5.99	9.57	7.12	7.99	8.11	8.75	9.62	8.68	9	6.1	7.71	10.53	7.78	7.98	7.74	8.46	9.7	8.37	8.98	9.11	6.83	11.88	7.89	7.01	9.98	6.58	10.7	7.16	6.52	11.14	7.29	8.61	7.15	6.52	6.98	11.39	9.17	7.62	8.4	6.44
100996721	'100996721'	mRNA	0.00266667	0.00333333	1.14426	0.896109	0	0	0	0	0.03	0.01	0	0	0	0.02	0	0.02	0	0	0	0	0	0	0	0	0	0	0	0	0	0	0	0	0	0	0	0	0.02	0	0.01	0	0	0	0	0	0	0	0.03
10047	'CST8'	mRNA	0.001	0	0.87642	0.948267	0	0	0	0	0	0	0	0.02	0	0	0	0	0	0	0	0	0	0	0	0	0	0	0.01	0	0	0	0	0	0	0	0	0	0	0	0	0	0	0	0	0	0	0	0
100996746	'SPDYE11'	mRNA	0.0166667	0.023	1.01666	0.979529	0	0.02	0	0.05	0	0	0	0.08	0	0	0	0	0	0	0	0.08	0	0	0	0.05	0	0	0	0	0	0.03	0.02	0.03	0	0.14	0	0	0.32	0	0	0	0	0	0.03	0.02	0.03	0.05	0.02
10048	'RANBP9'	mRNA	21.706	21.1733	0.974762	0.497842	16.83	15.82	20.45	29.39	19.23	23.29	20.36	22.08	23.36	22.03	24.1	25.76	23.74	19.43	17.86	21.58	17.5	22.27	24.49	19.04	22.82	22.72	22.38	22.99	17.12	24.77	26.67	23.16	21.5	18.44	16.75	21.06	18.48	26.7	18.59	23.84	22.15	26.04	18.55	21.93	20.63	24.77	18.8
100996747	'LOC100996747'	mRNA	1.259	1.33167	1.06092	0.68907	0.85	1.33	1.31	0.6	2.3	0.48	0.62	1.47	1.51	0.89	1.25	0.34	0.95	3.21	1.23	0.83	1.18	0.97	1.33	1.57	0.55	0.93	1.05	2.15	1.33	0.39	1.44	0.86	1.34	3.51	1.23	1.74	1.03	1.91	2.17	2.85	0.24	1.4	1.3	1.16	1.3	0.33	0.98
10049	'DNAJB6'	mRNA	55.3957	55.351	0.992839	0.828712	49.81	44.82	53.21	60.76	58.31	62.32	53.29	56.82	58.42	51	67.63	62.75	58.28	50.13	53.65	53.06	57.76	63.48	60.68	51.98	52.84	54.02	50.55	68.16	46.5	59.39	51.82	47.16	54.77	48.5	56.72	48.5	49.81	63.09	58.59	65.06	57.3	60.82	53.56	53.03	67.75	69.65	57.14
100996758	'NPY4R2'	mRNA	0.0546667	0.0723333	1.13314	0.549865	0.02	0.06	0.08	0	0.04	0.08	0.02	0.07	0.05	0.1	0.02	0.02	0.08	0.12	0.05	0.03	0.12	0.06	0.08	0.06	0.04	0.02	0	0.06	0.09	0.04	0.04	0.05	0.11	0.03	0.04	0.03	0.09	0.13	0.01	0.12	0.05	0.02	0.03	0.13	0	0.01	0.08
100499483	'CCDC180'	mRNA	0.274333	0.270333	0.982298	0.8107	0.16	0.26	0.22	0.2	0.24	0.22	0.25	0.31	0.22	0.21	0.24	0.26	0.24	0.32	0.3	0.31	0.26	0.32	0.21	0.24	0.3	0.28	0.34	0.27	0.51	0.2	0.33	0.37	0.32	0.32	0.27	0.3	0.3	0.15	0.34	0.19	0.15	0.21	0.22	0.22	0.16	0.21	0.34
100996792	'LOC100996792'	pseudo	0.00966667	0.0123333	1.14802	0.785363	0	0.02	0	0	0	0.02	0	0.02	0.03	0.02	0	0.02	0.02	0	0	0	0	0.04	0.02	0	0	0.02	0	0	0.02	0	0.04	0	0	0	0.02	0.06	0.03	0	0	0	0	0	0	0.02	0	0	0.02
100996911	'LOC100996911'	mRNA	0.034	0.0376667	1.31797	0.659831	0	0.12	0	0.06	0.04	0	0	0.04	0	0	0	0.06	0	0.12	0	0	0	0	0	0.06	0	0.06	0.11	0	0	0.07	0	0.22	0	0.06	0	0	0.29	0	0	0.2	0.04	0.05	0.06	0	0	0	0.06
100996939	'PYURF'	mRNA	26.5847	27.175	1.01825	0.55022	30.02	24.82	26.88	29.45	24.28	26.4	20.92	25.89	27.26	24.36	24.38	23.97	27.88	28.72	27.12	24.14	27.72	29.36	29.54	25.64	27.84	26.55	26.44	26.38	28.02	28.11	24.37	29.29	23.34	28.45	29.66	26.64	25.63	33.59	24.69	23.92	24.4	27	27.35	22.34	26.54	26.42	24.52
1010	'CDH12'	mRNA	1.83867	1.92433	1.0362	0.722024	1.73	1.19	1.45	2.41	2.07	1.18	2.43	1.93	5.23	1.31	2.53	1.17	2.25	2.13	0.46	1.91	1.12	2.83	0.9	1.78	2.09	1.14	2.13	1.02	1.13	2.2	1.05	1.86	2.84	1.69	1.28	1.98	1.6	2.42	1.74	1.8	2.26	2.41	4.43	1.3	2.66	1.37	2.81
100505385	'IQCJ-SCHIP1'	mRNA	1.45833	1.448	0.991037	0.898221	1.25	2.17	1.29	1.26	1.64	1.39	1.16	1.25	0.83	1.04	0.94	1.58	0.97	1.5	2.48	1.99	1.4	1.26	1.33	1.49	1.52	1.98	1.43	1	1.79	1.16	1.64	1.1	1.91	2	0.8	2.26	0.88	1.08	1.59	1.12	1.4	1.1	1.08	1.48	0.95	1.33	0.84
10101	'NUBP2'	mRNA	45.4237	47.1143	1.0351	0.250242	44.93	52.92	41.99	45.42	43.05	41.72	42.44	48.09	43.66	49.11	45.81	45.66	44.33	42.22	38.66	45.46	45.34	57.11	39.2	51.04	48.59	46.11	42.8	40.6	57	46.49	42.88	45.94	40.29	43.85	51.29	50.53	47.22	45.1	47.51	38.3	41.23	42.87	51.03	49.33	43.17	39.31	47.31
100505478	'TEX48'	mRNA	0.00133333	0	0.936839	0.974399	0	0	0	0.04	0	0	0	0	0	0	0	0	0	0	0	0	0	0	0	0	0	0	0	0	0	0	0	0	0	0	0	0	0	0	0	0	0	0	0	0	0	0	0
10102	'TSFM'	mRNA	7.721	7.93667	1.01489	0.614599	5.17	7.49	8.27	6.95	7.75	7.94	9.34	7.75	8.48	8.44	8.03	8.27	6.21	6.56	8.1	5.79	7.86	7.51	6.92	9.91	9.05	8.25	7.46	8.67	6.67	7.24	9.14	8.01	7.41	6.99	7.63	6.79	8.12	7.3	6.44	7.51	7.97	8.18	7.94	6.98	8.87	8.27	6.66
10103	'TSPAN1'	mRNA	1.43167	1.532	1.05136	0.565408	1.07	1.69	1.07	0.72	1.61	1.93	1.21	1.16	1.01	0.81	1.26	1.9	1.39	1.54	2.47	1.83	1.87	0.94	2.09	0.85	1.79	1.48	1.63	0.76	1.43	0.92	1.67	1.49	1.55	1.81	1.04	0.88	1.31	0.71	1.32	1.77	1.09	0.83	1.72	1.03	1.59	1.88	1.8
101059938	'NPIPA7'	mRNA	34.8523	35.185	1.00367	0.951184	20.97	56.99	42.6	26.66	31.49	29.45	58.38	33.89	43.93	31.78	32.48	28.68	30.88	42.43	38.77	32.38	35.27	36.7	31.18	40.65	32.71	36.01	44.61	21.5	35.54	22.87	26.47	31.51	29.9	38.89	22.89	44.61	43.45	23.3	36.36	27.69	46.83	37.66	38.84	29.4	28.28	20.83	37.25
100505573	'INAFM2'	mRNA	4.639	4.576	0.977943	0.569565	3.64	3.96	3.87	6.3	4.21	4.17	3.48	5.02	4.53	5.38	3.86	4.94	5.47	4.01	4.34	4.67	4.17	4.95	5.34	4.96	5.07	4.86	4.88	5.28	4.58	4.87	5.1	5.68	3.37	4.21	2.99	4.19	3.92	5.03	5.37	5.08	3.9	5.57	4.89	4.23	4.48	4.39	5.07
101059953	'NPIPA8'	mRNA	4.15133	5.71267	1.27729	0.0430813	3.87	4.94	10.44	1.67	3.29	2.84	8.92	2.07	7.51	1.53	2.45	1.64	4.1	0.33	3.47	1.28	5.83	5.37	1.16	2.42	3.96	9.99	3.19	7.22	3.58	1.54	1.57	3.13	7.91	7.32	5.22	8.7	7.19	1.48	7.07	8.16	2.72	6.07	5.28	8.82	6.34	5.85	3.42
10106	'CTDSP2'	mRNA	56.7713	57.506	1.00937	0.666766	52.05	59.89	52.97	52.12	56.29	50.59	61.18	57.63	54.74	52.23	60.34	58.23	54.71	60.81	62.52	62.05	52.51	57.65	52.82	54.61	53.94	57.87	59.76	56.04	60.38	57.75	64.86	56.21	62.24	48.15	45.1	59.15	53.97	53.5	57.09	50.98	56.81	53.14	57.65	52.04	55.81	58.88	54.6
101060017	'LOC101060017'	mRNA	0.0346667	0.045	1.30842	0.55581	0	0	0.1	0	0.06	0.06	0	0.02	0.09	0	0.02	0.08	0	0	0	0	0.02	0.2	0.06	0	0	0.14	0.04	0	0	0	0.15	0	0	0	0	0.06	0.27	0.02	0.02	0.02	0.06	0.12	0	0.05	0	0	0.02
100505724	'KRTAP9-7'	mRNA	20.738	9.925	0.475462	0.2383	0	0	35.73	38.46	12.13	0	15.81	17.95	0	19.12	0	0.19	4.66	145.76	3.91	1.53	2.18	0.19	0	0.32	1.42	6.92	15.55	171.02	11.02	35.03	41.99	1.46	29.7	10.09	11.14	0	14.21	0	0	3.03	13.65	0.81	0	0	3.04	0.35	0
101060024	'LOC101060024'	mRNA	0.00133333	0.002	1.07046	0.97319	0	0	0	0	0	0	0	0	0	0	0	0	0	0	0	0	0.04	0	0	0	0	0	0	0	0	0	0	0	0	0	0	0	0.02	0	0	0	0	0	0	0	0	0.02	0
100505741	'SPATA1'	mRNA	0.0193333	0.017	0.711861	0.546295	0	0	0.05	0	0	0	0.01	0	0	0	0.02	0	0	0.2	0.05	0.01	0	0.02	0.07	0.1	0	0	0	0.02	0.01	0.02	0	0	0	0	0	0.08	0	0	0.05	0	0.08	0	0.02	0.02	0.08	0.01	0
101060200	'ZNF891'	mRNA	0.252333	0.259333	1.01535	0.889102	0.14	0.25	0.24	0.13	0.33	0.18	0.26	0.17	0.26	0.46	0.22	0.16	0.12	0.21	0.34	0.44	0.26	0.34	0.25	0.26	0.24	0.39	0.31	0.14	0.26	0.13	0.13	0.34	0.22	0.39	0.39	0.35	0.53	0.1	0.13	0.27	0.4	0.13	0.41	0.21	0.17	0.13	0.21
100505753	'KRTAP16-1'	mRNA	22.8913	16.1683	0.700857	0.481024	0	0	41.18	28.36	15.02	0.03	24.23	21.92	0.2	27.8	0.22	19.92	5.61	145.54	17.71	31.87	30.49	4.53	0	10.33	45.03	19.88	21.26	39.28	11.33	30.23	33.38	11.48	28.96	20.95	9.13	0	16.14	0	0.03	48.18	19.35	3.18	0.07	0	106.1	5.55	0.02
101060301	'HNRNPCL4'	mRNA	0	0.003	1.22314	0.92108	0	0	0	0	0	0	0	0	0	0	0	0	0	0	0	0	0	0	0	0	0	0	0	0	0	0	0	0	0	0	0	0	0	0	0	0	0	0	0	0	0	0	0
100505767	'SPDYE18'	mRNA	0.192333	0.189	0.972888	0.875867	0.26	0.02	0.29	0.17	0.13	0.26	0.12	0.17	0.15	0.11	0.29	0.15	0.3	0.49	0.2	0.2	0.18	0.17	0.38	0.26	0.16	0.29	0.07	0.16	0.02	0.04	0.38	0.11	0.15	0.09	0.32	0.29	0.17	0.23	0.25	0.09	0.09	0.05	0.15	0.06	0.09	0.15	0.2
101060321	'TBC1D3G'	mRNA	0.375	0.45	1.17722	0.128159	0.22	0.33	0.4	0.2	0.36	0.26	0.49	0.33	0.37	0.27	0.33	0.43	0.22	0.26	0.38	0.53	0.58	0.59	0.23	0.21	0.42	0.4	0.45	0.2	0.51	0.46	0.21	0.71	0.6	0.3	0.13	0.64	0.53	0.14	0.42	0.23	0.29	0.44	0.29	0.31	0.57	0.3	0.35
100505841	'LOC100505841'	mRNA	0.017	0.016	0.926894	0.937173	0	0	0	0	0	0	0	0.06	0	0	0.14	0	0	0	0	0	0	0	0	0.2	0	0	0	0	0	0	0	0	0	0.11	0.04	0.09	0	0.07	0	0	0	0	0	0	0	0	0
101060341	'LOC101060341'	mRNA	11.69	11.9097	1.015	0.778747	9.01	10.71	11.76	7.77	8	8.62	14.35	10.22	14	8.06	11.27	12.21	11.58	12.03	11.19	13.79	12.01	11.21	9.76	11.9	14.38	12.48	15.25	14.76	10.99	10.45	13.58	13.81	15.86	9.69	4.78	9.75	12.65	8.23	7.87	12.56	12.62	11.69	14.52	12.01	12.5	12.12	11.14
101060389	'TBC1D3D'	mRNA	0.555333	0.633	1.12178	0.64036	0.08	0.13	0.14	1.69	0.17	1.18	0.13	0.16	0.2	0.21	0.08	1.36	0.24	0.33	0.13	0.65	1.09	0.32	0.12	1.68	0.21	2.17	0.1	2.64	0.27	0.23	0.35	0.39	0.11	0.1	0.24	0.4	0.52	1.4	0.19	1.43	0.11	0.06	0.12	0.06	0.22	1.21	0.17
10107	'TRIM10'	mRNA	0.273667	0.297	1.08897	0.55204	0.19	0.49	0.32	0.24	0.11	0.48	0.06	0.23	0.6	0.28	0.33	0.13	0.35	0.44	0.14	0.1	0.06	0.37	0.12	0.11	0.57	0.24	0.31	0.4	0.04	0.2	0.23	0.5	0.35	0.22	0.24	0.54	0.26	0.19	0.15	0.58	0.1	0.26	0.39	0.33	0.51	0.26	0.23
100505993	'TMEM210'	mRNA	0.033	0.0326667	0.983958	0.981685	0	0	0	0.13	0	0	0	0	0	0	0.2	0	0	0	0	0	0.2	0	0.06	0	0	0	0	0.08	0	0.25	0	0.07	0	0	0	0	0	0	0	0	0	0	0.07	0	0	0.06	0
10110	'SGK2'	mRNA	2.921	3.018	1.01897	0.952562	0.69	0.7	6.63	1.77	4.82	0.95	1.73	0.45	0.33	1.01	2.07	0.54	0.7	1.2	1.99	0.33	1.46	0.38	5.42	26.77	1.34	0.86	0.44	0.89	0.74	2.28	0.73	0.22	0.64	19.55	0.4	0.35	0.84	7.27	4.91	2.79	2.45	0.42	0.3	0.7	12.35	0.37	0.49
10113	'PREB'	mRNA	24.5363	24.605	1.00434	0.893061	28.07	25.52	26.42	22.64	24.54	22.29	20.23	24.01	22.64	24.99	25.8	23.68	22.83	22.69	22.45	27.18	25.07	26.99	23.56	31.11	22.46	21.63	21.17	19.2	26.47	23.31	27.16	23.26	26.94	31.78	28.56	23.25	24.61	25.39	26.42	21.5	23.56	22.86	22.4	21.51	24.08	22.9	24.75
100506013	'APELA'	mRNA	0.158333	0.155667	0.981242	0.915683	0.21	0.12	0.05	0.1	0.01	0.07	0.07	0.13	0.02	0.22	0.13	0.15	0.1	0.15	0.22	0.15	0.39	0.34	0.3	0.07	0.23	0.12	0.25	0.38	0.06	0.26	0.03	0.13	0.12	0.17	0.04	0.1	0.1	0.14	0.28	0.61	0.16	0.18	0.07	0.33	0.13	0.23	0.1
10117	'ENAM'	mRNA	0.00266667	0.003	1.30533	0.698583	0	0	0	0.01	0	0	0	0.01	0	0	0	0	0	0	0.01	0	0	0	0.02	0.02	0	0	0	0	0	0.01	0	0	0	0	0	0	0.04	0	0	0	0	0.04	0.01	0	0	0	0
100506084	'ARL17B'	mRNA	4.851	4.495	0.92111	0.291479	4.92	5.27	5.16	3.28	6.67	4.86	5.46	6.09	3.7	3.32	2.46	3.29	3.93	3.81	7.7	5.24	4.01	4.39	3.92	3.24	5.32	5.45	6.8	4.31	8.1	2.85	5.63	4.08	6.32	5.95	5.99	4.85	5.98	3.54	5.34	4.08	5.76	4	4.12	2.3	1.19	3.92	3.98
10120	'ACTR1B'	mRNA	20.9167	21.4317	1.02059	0.399325	20.8	20.09	18.03	17.7	21.42	22.06	20.8	21.41	21.99	20.27	21.83	20.46	23.12	18.15	22.23	18.99	23.36	21.39	20.97	20.87	21.32	18.33	23.56	18.09	23.52	23.07	19.35	21.49	21.33	21.5	20.7	21.05	20.36	20.19	21.32	20.9	21.59	22.06	23.32	20.51	19.76	20.04	20.71
100506115	'SMIM25'	mRNA	0.699333	0.655	0.939638	0.564862	0.38	0.53	1.9	0.31	0.77	0.41	0.97	0.64	0.96	0.78	0.8	0.91	0.19	0.73	0.73	0.6	0.56	0.47	0.35	1.03	0.47	0.57	1.12	0.46	1.36	0.57	0.3	0.56	0.82	0.73	0.72	0.39	0.88	0.41	0.82	0.29	1.24	0.7	0.83	0.87	1.14	1	0.68
10123	'ARL4C'	mRNA	7.14267	7.27467	1.01335	0.746873	5.15	6.93	6.87	8.62	7.22	7.31	5.75	7.01	5.91	6.8	4.97	9.31	7.63	8.77	6.4	6.4	6.85	6.46	8.8	8.06	6.89	7.02	7.54	7.97	6.89	9.35	6.93	7.46	6.34	6.67	5.88	7.44	6.74	8.94	7.25	9.35	6.1	6.58	6.96	7.19	8.47	8.2	7.39
10126	'DNAL4'	mRNA	13.354	13.584	1.01521	0.6572	11.11	14.25	11.42	11.33	13.68	10.37	16.25	11.92	13.69	12.89	12.42	12.11	14.18	13.35	16.68	14.5	13.8	12.75	14.58	12.64	15.05	10.87	13.7	14.93	14.76	16.52	12.18	11.37	14.86	12.46	12.44	12.07	13.76	12.1	12.71	10.6	12.94	11.63	16.49	14.79	11.63	12.79	13.58
1013	'CDH15'	mRNA	0.0366667	0.057	1.55288	0.111729	0.02	0.01	0.04	0.02	0.06	0.02	0.03	0.03	0.01	0.15	0.1	0	0	0.02	0.01	0.01	0.01	0.11	0.01	0.04	0.03	0.01	0.04	0.02	0	0.03	0.01	0.04	0.06	0.16	0	0.01	0.05	0.03	0.15	0.07	0.03	0	0.02	0.1	0.06	0	0.03
10130	'PDIA6'	mRNA	32.4703	32.8963	1.0098	0.702445	34.37	32.71	38.66	31.37	41.07	37.47	34.91	30.94	30.36	32.95	31.01	33.52	29.54	31.92	33.01	35.62	30.84	27.25	30.95	35.33	33.51	33.57	29.65	35.77	29.57	27.84	29.62	31.62	26.81	32.35	38.24	33.3	34.23	33.95	37.78	37.07	39.51	33.11	31.17	33.45	34.98	34.29	30.31
10134	'BCAP31'	mRNA	94.8657	95.4423	1.00127	0.971268	88.47	84.89	99.22	96.98	87.45	86.78	92.41	81.37	84.03	93.3	98.31	84.17	93.96	91.03	95.1	89.82	89.87	86.29	100.85	147.61	102	90.39	88.06	105.04	95.21	97.63	82.99	90.18	90.7	131.86	109.33	84.02	90.07	98.23	88.34	89.01	91.19	81.9	88.13	91.53	124.92	80.96	94.87
10138	'YAF2'	mRNA	1.91633	2.10333	1.08012	0.0859162	1.64	1.5	1.67	3.19	2.02	1.72	1.45	1.73	1.83	1.26	2.35	2.15	1.99	1.9	1.72	2.16	1.77	2.63	2.11	2.02	2.09	1.97	2.21	2.04	1.65	1.96	1.64	1.83	1.78	1.51	2.15	2.26	1.79	3.09	1.95	2.47	2.17	2.61	2.46	1.7	2.56	2.8	1.76
10139	'ARFRP1'	mRNA	8.60467	8.79833	1.01299	0.801349	12.03	8.9	8.75	5.89	8.65	8.97	9.17	8.34	11.55	9.04	9.07	7.78	7.09	7.39	12.05	8.15	9.43	7.71	7.11	12.47	9.75	6.54	7.1	6.88	9.51	7.34	7.02	7.22	7.63	9.61	15	8.99	9.79	6.12	10.39	8.15	10.29	6.85	10.69	7.15	8.22	7.51	8.74
100506388	'LOC100506388'	lncRNA	1.60233	1.47833	0.912478	0.465739	1.07	2.64	2.11	1.25	1.33	2.26	2.83	2.19	0.75	1.68	2.4	0.93	1.68	1	2.54	0.97	2.84	2.04	0.75	2.45	0.61	1.55	0.95	1.76	1.56	0.42	1.42	2.07	0.22	1.8	1.65	1.47	2.62	0.87	1.42	1.62	2.82	1.38	1.75	1.46	1.25	0.68	1.46
1014	'CDH16'	mRNA	0.0143333	0.0213333	1.52866	0.28793	0.01	0.03	0	0.03	0.04	0.03	0	0	0	0	0.01	0.03	0	0	0.01	0	0.02	0.03	0	0	0.04	0	0	0.06	0	0	0.07	0.02	0	0	0	0.01	0.01	0.03	0	0	0	0.03	0	0	0.02	0.02	0
10147	'SUGP2'	mRNA	3.48833	3.53733	1.00969	0.836791	4	3.56	5.02	2.88	3.98	4.26	4.26	4.3	3.87	2.66	3.59	2.98	3.16	3.14	3.09	4.1	3.56	3.8	2.88	3.07	3.27	3.2	3.12	2.81	4.22	2.99	3.95	2.97	3.16	2.8	2.8	3.67	3.68	2.49	3.71	3.38	3.49	3.88	5.46	3.13	3.85	3.25	4.01
100506514	'LOC100506514'	mRNA	0.023	0.019	0.80155	0.447906	0	0.05	0	0	0	0.02	0.02	0.03	0.01	0.01	0.01	0	0.07	0	0.02	0.01	0.04	0.02	0.02	0	0.08	0.06	0.04	0	0.03	0.05	0.02	0	0.04	0.04	0.01	0.03	0.04	0.02	0.02	0	0.02	0.01	0.01	0.02	0.02	0.04	0.03
10149	'ADGRG2'	mRNA	0.252667	0.276	1.07819	0.626371	0.17	0.15	0.41	0.26	0.47	0.19	0.14	0.21	0.11	0.25	0.09	0.13	0.15	0.18	0.3	0.3	0.18	0.06	0.4	0.93	0.18	0.21	0.12	0.26	0.34	0.32	0.13	0.11	0.13	0.7	0.18	0.09	0.29	0.42	0.32	0.3	0.13	0.23	0.15	0.19	0.68	0.12	0.08
10150	'MBNL2'	mRNA	17.542	17.6347	1.00331	0.914088	14.15	16.86	19.55	21.34	20.78	16.41	17.82	18.67	14.83	15.02	17.5	16.48	16.74	19.51	16.42	17.86	16.93	14.98	18.41	17.59	18.38	20.64	19.06	19.89	14.93	17.21	18.63	15	20.05	14.62	12.32	17.49	17.08	21.56	18.2	19.15	19.17	20.52	16.34	18.69	17.85	18.11	17.09
10155	'TRIM28'	mRNA	101.446	101.846	1.0004	0.986476	105.83	101.77	96.66	97.18	88.79	88.72	99.01	108.3	99.61	95.26	100.55	99.42	108.5	104.31	93.61	100.28	117.12	108.06	94.33	98.17	101.07	109.19	100.35	107.8	104.72	102.2	106.31	105.61	103.76	96.89	113.73	97.38	99.98	95.92	98.98	96.85	103.78	97.97	103.67	87.96	92.19	93.12	112.32
10156	'RASA4'	mRNA	19.439	19.778	1.01459	0.824149	14.76	16.57	18.45	16.53	19.58	20.84	18.07	14.97	14.23	12.37	18.11	13.04	22.77	22.58	22.93	12.8	20.6	29.38	23.83	16.94	17.65	20.73	18.79	29.05	22.17	12.64	18.22	28.37	23.87	22.33	13.06	13.71	15.99	17.45	23.65	21.37	15.82	14.27	12.9	13.41	18.53	12.93	22.99
1016	'CDH18'	mRNA	0.107667	0.134667	1.30784	0.079111	0.19	0.08	0.11	0.07	0.06	0.14	0.25	0.1	0.15	0.13	0.16	0.06	0.04	0.1	0.04	0.06	0.03	0.18	0.08	0.05	0.09	0.09	0.13	0.11	0.1	0.05	0.21	0.28	0.06	0.03	0.27	0.1	0.14	0.03	0.11	0.11	0.13	0.3	0.08	0.06	0.19	0.14	0.25
10161	'LPAR6'	mRNA	6.86233	6.99733	1.01452	0.681324	5.14	5.08	7.14	6.59	8.43	7.62	6.26	7.02	5.48	7.05	8.31	6.36	5.58	6.43	9.26	7.48	6.79	6.23	6.3	6.17	6.83	8.18	8.27	8.41	6.46	6.87	6.33	6.25	7.6	5.95	8.87	5.92	6.63	6.02	8.01	7.73	6.8	6.37	6.74	6.23	7.78	6.69	6.32
10162	'LPCAT3'	mRNA	20.0757	20.5623	1.01911	0.808982	13.7	15.82	29.33	19.55	19	13.27	22.17	14.95	14.68	16.31	17.2	14.26	14.88	21.17	16.77	13.88	18.74	14.47	22.22	44.34	24.82	14.48	16.74	21.02	17.64	25.47	22.72	15.68	23.7	43.29	16.68	12.38	18.1	26.36	22.71	17.72	23.08	14.07	16.85	14.65	34.59	14.91	18.23
10163	'WASF2'	mRNA	68.361	68.6063	1.0008	0.970405	59.35	61	70.23	68.3	72.56	65.78	75.38	66.04	71.66	66.58	68.45	66.88	71.51	68.73	69.94	72.4	68.92	62.58	76.74	67.45	69.56	75.22	64.86	73.65	60.65	65	69.41	66.61	71.47	63.92	56.62	63.25	65.78	63.23	70.62	69.45	70.15	72.13	75.49	72.48	74.31	68.87	72.7
10164	'CHST4'	mRNA	0.000333333	0.00766667	3.16833	0.291815	0	0	0	0	0	0	0	0	0	0	0	0	0	0	0	0	0	0	0	0	0	0	0	0	0.01	0	0	0	0	0	0	0	0.06	0	0	0	0	0	0.01	0	0	0.01	0.01
10169	'SERF2'	mRNA	113.072	114.918	1.01232	0.690031	129.79	100.07	105.4	99.11	106.04	111.56	99.4	103.82	117.52	101.9	131.06	96.12	105.77	115.44	137.65	101.46	118.81	113.02	115.41	138.48	113.32	116.66	118.37	116.92	108.43	126.49	95.17	107.92	107.39	133.67	161.96	100	113.41	102.14	114.91	103	114.2	104.06	112.85	105.01	110.42	98.14	108.68
1017	'CDK2'	mRNA	9.99033	10.1897	1.01661	0.623751	8.06	9.58	9.62	8.01	8.19	8.55	11.4	9.59	12.23	8.22	12.42	11.49	9.24	11.08	11.01	9.63	11.3	11.34	9.28	9.92	9.84	7.66	10.62	9.96	9.64	9.61	12.27	9.29	10.92	9.74	8.87	9.32	9.74	8.56	9.19	10.15	10.61	10.03	11.02	9.06	12.96	10.83	8.56
10171	'RCL1'	mRNA	6.19167	6.259	1.00501	0.896673	5.35	5.38	6.63	7.32	5.35	6.9	6.75	6.06	6.23	5.21	5.87	6.28	6.94	6.31	5.6	4.19	5.3	6	6.62	8.17	6.72	7.13	5.37	7.32	5.99	6.75	5.87	5.03	4.41	8.7	6.26	5.3	5.01	8.08	4.76	6.05	6.3	6.29	6.55	6.1	6.44	5.46	6.7
10172	'ZNF256'	mRNA	1.991	2.00933	1.0123	0.868265	2.42	0.96	2.23	1.66	1.6	1.71	2.14	1.95	3.34	1.4	1.46	1.48	2.49	1.97	1.64	1.96	1.73	1.55	1.97	1.8	4.88	2.29	1.76	2.39	1.69	2.01	1.18	2.45	1.51	2.11	2.52	1.82	1.97	1.89	1.81	1.57	2.03	1.73	2.63	2.17	1.2	1.91	2.91
10174	'SORBS3'	mRNA	115.644	116.781	1.005	0.873292	109.58	117.72	112.17	112.43	125.08	102.35	112.88	106.4	97.73	124.09	88.49	103.16	113.02	117.51	128.63	132.85	109.63	111.49	121.42	102.84	122.61	125.79	116.86	105.2	135.16	115.49	122.19	128.47	115.31	132.78	112.45	105.03	122.43	102.87	128.47	98.75	96.44	94.92	122.5	122.04	91.38	91.38	120.29
10178	'TENM1'	mRNA	0.204	0.238667	1.07792	0.295021	0.25	0.17	0.26	0.14	0.29	0.22	0.24	0.35	0.16	0.13	0.16	0.14	0.16	0.25	0.21	0.27	0.18	0.18	0.15	0.1	0.24	0.29	0.28	0.18	0.17	0.16	0.11	0.26	0.26	0.16	0.18	0.19	0.27	0.15	0.18	0.32	0.25	0.29	0.35	0.33	0.27	0.23	0.25
10179	'RBM7'	mRNA	3.79433	3.89167	1.02141	0.473852	3.14	3.78	3.79	3.66	4.89	3.23	3.54	3.62	3.52	3.03	4.14	3.74	3.65	3.81	4.77	4.46	3.79	3.58	3.42	3.62	3.91	4.14	4.08	3.84	3.62	3.48	4.46	3.73	3.82	3.57	4.44	3.94	3.83	4.76	3.93	3.86	4.31	3.4	3.98	3.43	4.12	4	3.63
1018	'CDK3'	mRNA	1.65233	1.727	1.04013	0.538473	1.42	2.48	1.9	1.2	1.28	1.29	1.64	2.08	1.49	1.63	1.69	1.88	1.3	1.29	1.87	1.78	1.6	2.62	1.17	1.02	2.11	1.64	2.02	1.83	1.47	1.4	2.19	2.36	0.66	1.26	1.8	1.69	2.44	1.92	1.21	1.27	1.38	1.84	1.89	1.97	1.21	1.24	1.36
100507421	'TMEM178B'	mRNA	0.165	0.167333	0.977746	0.79209	0.16	0.06	0.12	0.24	0.24	0.12	0.19	0.2	0.18	0.12	0.05	0.23	0.13	0.2	0.12	0.22	0.17	0.11	0.13	0.06	0.19	0.2	0.11	0.24	0.15	0.21	0.26	0.1	0.26	0.18	0.07	0.15	0.22	0.1	0.12	0.13	0.11	0.16	0.24	0.17	0.08	0.2	0.14
10184	'LHFPL2'	mRNA	2.39033	2.56833	1.02441	0.700645	2.83	2.79	2.49	2.7	4.34	2.97	1.79	2.44	1.47	2.63	1.37	2.39	1.15	1.57	2.96	2.55	1.69	1.61	2.57	2.33	2.35	2.5	2.38	2.31	2.86	2.05	3.2	2.86	1.91	2.65	1.66	2.31	1.89	2.76	3.94	2.23	2.12	2.31	2.7	3.01	2.39	2.16	2.2
100507436	'MICA'	mRNA	5.17767	5.14767	0.9882	0.843289	4.21	6.88	5.18	4.86	6.2	5.56	6.49	5.57	5.74	5.84	6.51	5.86	3.38	4.29	7.53	5.94	4.01	6.19	4.23	5.7	6.2	4.26	3.73	3.77	6.48	3.12	4.5	4.21	3.22	5.67	4.36	6.14	6.6	5.44	5.54	5.41	5.55	5.16	6.14	6.7	6.39	4.69	3.44
10189	'ALYREF'	mRNA	31.838	32.677	1.02268	0.631863	31.48	30.4	29.52	32.43	27.32	28.34	33.64	33.58	29.1	29.16	38.99	35.57	30.82	39.54	38.13	34.55	30.62	29.66	42.68	26.62	29.59	34.03	31.52	33.45	25.21	32.35	34.96	32.32	20.84	28.72	34.65	26.47	30	33.7	30.63	31.44	33.63	29.48	22.85	37.35	41.31	31.38	29.15
100507462	'GVQW2'	lncRNA	0.0516667	0.0486667	0.924658	0.745441	0.02	0.06	0.15	0.04	0.12	0.11	0.01	0.07	0.04	0.05	0.14	0.07	0	0.02	0.03	0.11	0	0.05	0.09	0.08	0.04	0.03	0	0	0.01	0.02	0	0.08	0.11	0	0.01	0.11	0.13	0.05	0.03	0.08	0.1	0.03	0.01	0.02	0.06	0.07	0
1019	'CDK4'	mRNA	25.084	25.483	1.01245	0.557729	25.82	29.02	26.61	21.11	26.33	24.52	26.26	25.66	26.53	22.33	25.32	23.7	24.67	25.61	27.44	27.76	24.72	24.2	21.46	24.05	25.24	23.55	25	25.07	26.24	23.79	23.3	26.71	25.66	24.84	30.81	25.11	27.74	21.52	26.03	22.25	27.62	21.01	25.2	25.71	25.77	23.29	23.91
100507507	'LOC100507507'	lncRNA	0.473	0.464333	0.979138	0.835243	0.41	0.97	0.75	0.23	0.69	0.48	0.63	0.45	0.43	0.59	0.33	0.49	0.22	0.27	0.35	0.54	0.38	0.58	0.55	0.44	0.34	0.42	0.12	0.4	1.04	0.43	0.19	0.52	0.42	0.53	0.58	0.87	0.53	0.23	0.5	0.67	0.34	0.42	0.53	0.57	0.36	0.33	0.35
10190	'TXNDC9'	mRNA	9.93633	10.5313	1.05629	0.164221	9.26	9.53	11.44	12.13	10.16	11.96	9.54	10.93	11.43	9.51	11.72	10.37	9.74	9.63	8.22	11.57	8.78	8.93	8.72	11.26	11.54	8.27	8.82	9.62	10.29	10.37	9	8.61	8.08	8.66	16.04	11.25	10.74	13.45	10.74	12	12.22	12.02	10.01	9.8	11.7	9.7	8.15
101927245	'LOC101927245'	lncRNA	0.964333	0.953667	1.00039	0.996432	0.66	0.81	0.78	0.54	0.62	0.97	1.4	1.18	0.94	0.83	1.18	0.71	0.65	0.8	1.15	1.05	0.85	0.55	0.5	1.58	1.18	0.62	1.97	0.85	2.37	1.11	0.53	0.78	0.91	0.86	0.91	1.24	0.99	1.06	1.09	0.48	1.41	0.75	1.39	0.61	0.54	0.54	1.1
101927262	'LOC101927262'	lncRNA	0.022	0.059	2.3543	0.0129868	0	0.11	0.03	0.03	0.02	0	0	0.1	0.02	0	0	0.03	0	0.02	0	0	0	0.05	0.04	0.04	0.02	0.01	0	0	0	0.11	0.01	0.01	0.01	0	0	0	0.45	0.02	0	0	0	0	0.03	0.03	0.03	0.03	0.15
101927322	'LOC101927322'	lncRNA	0.0333333	0.0486667	1.46161	0.251225	0.06	0	0.02	0.07	0	0.02	0.13	0.02	0.03	0	0.02	0.05	0	0.07	0.05	0	0.12	0.02	0.04	0	0.09	0	0	0	0.02	0.02	0.02	0	0.13	0	0.07	0.02	0.09	0.1	0	0	0.17	0	0	0.09	0.05	0.02	0
101927345	'LOC101927345'	mRNA	0.075	0.0913333	1.66906	0.13552	0.12	0.07	0.05	0.12	0.14	0.03	0.37	0.03	0.02	0.01	0.02	0.08	0	0	0.04	0.03	0	0	0.02	0.07	0	0.08	0	0.03	0	0.32	0.02	0.07	0.3	0.21	0.08	0	0.67	0.07	0.08	0.27	0.12	0.07	0	0.05	0	0.13	0.02
100507608	'KRTAP9-6'	mRNA	5.23867	2.88933	0.553185	0.342115	0	0	9.8	5.61	2.13	0	3.06	1.74	0	2.83	0	0	0.27	44.3	1.3	0.21	0.31	0	0	0.31	0.08	0.42	5	47.43	2.75	5.95	12.78	0.08	8.05	2.75	2.91	0	3.33	0	0	1.27	2.68	0.07	0	0	2.61	0.16	0
101927353	'LOC101927353'	mRNA	0	0.00233333	1.07046	0.973283	0	0	0	0	0	0	0	0	0	0	0	0	0	0	0	0	0	0	0	0	0	0	0	0	0	0	0	0	0	0	0	0	0.07	0	0	0	0	0	0	0	0	0	0
101927503	'LOC101927503'	lncRNA	0.0186667	0.0303333	1.49131	0.471502	0.03	0.11	0	0	0	0.01	0	0.01	0.03	0	0	0	0	0.02	0	0.09	0	0	0.04	0	0.03	0	0	0	0.01	0.03	0	0.15	0	0	0	0	0.11	0.02	0.03	0	0.02	0	0	0	0	0	0.07
100507679	'MUC22'	mRNA	0.0166667	0.0166667	0.992641	0.991018	0	0	0.11	0	0.05	0	0.02	0	0	0	0	0	0	0	0.02	0	0	0	0	0.17	0	0	0	0	0	0	0	0	0	0.13	0	0	0.1	0.06	0.02	0.03	0.03	0	0	0	0.02	0	0
101927506	'LOC101927506'	mRNA	3.18267	3.31033	1.03521	0.516682	2.89	2.2	4.2	4.28	2.11	3.16	2.54	3.36	3.89	2.29	2.97	3.15	2.78	2.64	3.28	3	2.14	4.58	4.17	2.74	3.86	2.75	3.15	3.81	2.46	3.41	3.7	3.13	3.16	3.68	2.92	3.53	4.57	4.44	1.64	3.23	2.91	4.37	3.6	3.27	3.32	3.03	2.9
100507747	'C13orf46'	mRNA	0.363	0.292667	0.795934	0.0593585	0.3	0.28	0.28	0.31	0.28	0.44	0.63	0.17	0.37	0.35	0.09	0.28	0.38	0.23	0.41	0.53	0.33	0.17	0.58	0.37	0.34	0.31	0.2	0.76	0.14	0.33	0.77	0.17	0.6	0.49	0.07	0.08	0.37	0.15	0.19	0.41	0.34	0.23	0.44	0.4	0.28	0.19	0.34
101927509	'LOC101927509'	mRNA	0.085	0.097	1.1429	0.222033	0.1	0.11	0.12	0.09	0.09	0.09	0.11	0.05	0.02	0.06	0.04	0.12	0.09	0.08	0.03	0.01	0.07	0.07	0.1	0.03	0.09	0.1	0.17	0.1	0.12	0.08	0.14	0.1	0.07	0.1	0.14	0.12	0.17	0.11	0.14	0.05	0.06	0.12	0.07	0.06	0.06	0.09	0.09
101927572	'LOC101927572'	mRNA	0.375333	0.403	1.06446	0.684825	0.18	0.39	0.95	0.32	0.44	0.62	0.46	0.54	0.32	0.33	0.24	0.22	0.43	0.37	0.09	0.28	0.44	0.05	0.14	0.09	0.57	0.38	0.31	0.45	0.63	0.57	0.18	0.53	0.16	0.58	0.53	0.51	0.59	0.36	0.47	0.57	0.77	0.49	0.33	0.47	0.52	0.44	0.23
10051	'SMC4'	mRNA	4.30733	4.18333	0.972416	0.531833	5.13	3.74	4.56	4.81	4.55	4.79	4.05	4.98	6.27	4.32	4.92	5.79	4.11	3.43	4.34	3.32	3.78	4.26	3.7	5.5	3.98	2.84	3.6	4.05	3.73	4.27	4.37	3.56	4.3	4.17	4.45	4.53	3.18	4.55	4.98	4.91	4.86	5.18	4.93	3.97	4.75	5.52	3.24
101927601	'GOLGA6L19'	mRNA	0.042	0.0623333	1.52176	0.0635077	0.01	0	0.04	0.06	0.04	0.06	0.09	0.05	0.04	0	0.04	0	0.08	0.04	0.03	0.03	0.01	0.09	0.04	0.06	0.02	0.07	0.09	0	0.04	0.03	0.02	0.12	0.02	0.04	0.05	0.12	0.07	0.1	0	0.12	0.14	0.05	0.04	0	0	0.07	0.02
100510707	'TBC1D3J'	mRNA	0.004	0	0.587485	0.775546	0	0	0	0	0	0	0	0.01	0	0	0	0	0.03	0	0	0	0	0	0.03	0	0	0.05	0	0	0	0	0	0	0	0	0	0	0	0	0	0	0	0	0	0	0	0	0
101927789	'LOC101927789'	pseudo	0.197333	0.233333	1.04851	0.786116	0.31	0.12	0.18	0.18	0.06	0.17	0.36	0.35	0.31	0.24	0.14	0.14	0.12	0.62	0.06	0.09	0.03	0.14	0.24	0.5	0.05	0.15	0	0.08	0.33	0.13	0.3	0.03	0.37	0.12	0.46	0.24	0.37	0.11	0.43	0.19	0.19	0.3	0.05	0.68	0.19	0.22	0.44
10052	'GJC1'	mRNA	0.304333	0.239667	0.934285	0.492833	0.11	0.54	0.47	0.26	0.37	0.2	0.53	0.32	0.18	0.22	0.1	0.25	0.08	0.28	0.42	0.24	0.32	0.12	0.42	0.5	0.32	0.4	0.08	0.49	0.42	0.18	0.29	0.16	0.44	0.42	0.11	0.41	0.23	0.18	0.37	0.37	0.22	0.16	0.38	0.2	0.15	0.09	0.14
101927844	'LOC101927844'	mRNA	0	0.0143333	3.50903	0.295898	0	0	0	0	0	0	0	0	0	0	0	0	0	0	0	0	0	0	0	0	0	0	0	0	0	0	0	0	0	0	0	0	0	0	0	0.05	0	0	0	0	0	0.02	0.02
101928093	'LOC101928093'	lncRNA	0	0.00166667	1.07046	0.973283	0	0	0	0	0	0	0	0	0	0	0	0	0	0	0	0	0	0	0	0	0	0	0	0	0	0	0	0	0	0	0	0	0.05	0	0	0	0	0	0	0	0	0	0
100526693	'ARPC4-TTLL3'	mRNA	1.901	1.90567	0.995832	0.94239	1.41	1.77	1.85	1.41	1.52	1.3	2.06	1.83	1.62	1.93	1.68	1.75	2.01	2.53	1.8	1.75	1.98	3.11	1.79	1.08	2.14	2.71	2.32	1.83	1.65	1.69	2.41	2.63	1.7	1.77	1.42	2.01	2.08	1.3	1.83	1.63	1.9	1.46	1.5	1.73	1.82	1.53	2.3
101928095	'LOC101928095'	mRNA	1.585	1.659	1.05261	0.568856	2.24	2.2	1.82	1.97	1.26	1.23	0.92	1.33	1.6	1.28	2.05	1.21	2.25	2	1.03	1.55	1.29	1.87	1.22	0.87	1.77	2.78	0.81	1.52	1.51	2.13	1.96	2.01	0.92	0.95	2.48	2.31	3.06	1.92	1.03	1.25	0.71	1.53	1.5	1.76	1.35	1.27	1.96
100526694	'MSANTD3-TMEFF1'	mRNA	0.163333	0.151	0.931416	0.677534	0.15	0.21	0.17	0.05	0.19	0.09	0.07	0.19	0.38	0.19	0.16	0.21	0.15	0.25	0.18	0.17	0.07	0.19	0.17	0	0.13	0.17	0.25	0.46	0.25	0.02	0.03	0.07	0.15	0.13	0.25	0.11	0.18	0.15	0.2	0.17	0.14	0.09	0.29	0	0.14	0.24	0.01
101928147	'FAM243A'	mRNA	0	0.00233333	1.14425	0.947153	0	0	0	0	0	0	0	0	0	0	0	0	0	0	0	0	0	0	0	0	0	0	0	0	0	0	0	0	0	0	0	0	0.04	0	0	0	0	0	0	0	0	0	0
100526737	'RBM14-RBM4'	mRNA	0.51	0.384667	0.805776	0.278628	0.73	1.56	0.46	0.16	0.62	1.34	0.72	0.43	0.76	0.49	0.52	0.64	0	0.78	0.26	0.42	0.44	0.44	0.41	0.79	0.43	0.15	0.06	0.59	0.16	0.31	0.41	0.51	0	0.71	0	0.34	0.15	0.23	0.45	0.39	0.53	0.36	0.62	0.53	0.84	0.47	0
101928193	'LOC101928193'	mRNA	0	0.003	1.70702	0.792527	0	0	0	0	0	0	0	0	0	0	0	0	0	0	0	0	0	0	0	0	0	0	0	0	0	0	0	0	0	0	0	0	0.09	0	0	0	0	0	0	0	0	0	0
101928208	'LOC101928208'	mRNA	0	0.01	1.59693	0.817906	0	0	0	0	0	0	0	0	0	0	0	0	0	0	0	0	0	0	0	0	0	0	0	0	0	0	0	0	0	0	0	0	0	0	0	0	0	0	0	0	0	0	0.13
101928212	'LOC101928212'	mRNA	0.117	0.137	1.16586	0.508822	0.07	0.06	0.09	0.23	0.13	0.03	0.03	0.32	0.05	0.15	0.08	0.31	0.24	0.1	0.02	0.04	0.07	0.2	0.07	0	0.13	0.04	0.19	0.01	0.09	0.21	0.31	0.01	0.18	0.05	0	0.03	0.19	0.3	0.04	0.03	0.07	0.19	0.1	0.16	0.09	0.33	0.2
101928268	'LOC101928268'	mRNA	0.00566667	0.00933333	1.30747	0.826667	0	0	0	0	0	0	0	0.03	0	0	0	0	0	0	0	0	0	0	0	0	0	0	0	0	0	0	0.14	0	0	0	0	0	0	0	0.03	0	0	0	0	0.03	0	0	0
100526761	'CCDC169-SOHLH2'	mRNA	0.0226667	0.0103333	0.441717	0.312953	0.04	0.06	0	0.04	0	0	0.05	0	0	0	0	0.01	0	0.08	0	0	0	0	0.08	0.13	0	0.08	0	0	0	0	0	0	0	0.11	0	0	0	0.06	0	0	0	0	0	0.05	0	0	0
101928422	'LOC101928422'	mRNA	4.51233	4.79533	1.06449	0.353504	2.29	4.16	3.88	4.03	4.5	6.24	4.55	3.01	4.31	3.69	4.34	6.62	4.71	4.38	4.31	4.57	5.49	5.28	4.38	4.16	4.44	5.64	6.21	5.83	3.2	2.9	3.53	6.66	4.89	3.17	3.47	3.23	3.68	4.05	4.05	6.68	3.46	3.84	4.96	4.48	5.44	7.15	5.31
101928436	'LOC101928436'	mRNA	0.00133333	0.002	1.07046	0.973283	0	0	0	0.02	0	0.02	0	0	0	0	0	0	0	0	0	0	0	0	0	0	0	0	0	0	0	0	0	0	0	0	0	0	0.04	0	0	0	0	0	0	0	0	0	0
101928527	'PIGBOS1'	mRNA	3.32967	3.40967	1.02759	0.577827	3.83	3.42	4.34	3.53	3.98	3.42	4.17	2.46	4.09	2.44	3.81	3.46	2.28	3.22	4.08	2.14	3.12	3.13	3.51	3.23	3.53	4.13	2.78	3.11	2.87	3.51	2.59	2.98	3.14	3.59	3.62	3.67	4.23	3.64	2.81	3.51	3.83	2.48	3	3.89	3.61	3.29	3.34
100526772	'TMEM110-MUSTN1'	mRNA	1.34067	1.27667	0.945789	0.801988	2.22	2.45	1.31	1.42	1.23	1.35	1.6	2.12	0.22	1.44	0.41	0.85	0.89	0	0.84	1.07	0.6	1.24	1.89	0.86	0.42	0.29	1.96	2.52	1.97	1.83	0.84	2.58	2.04	1.76	1.6	1.53	0.98	1.15	2.22	1.4	1.17	1.52	1.03	0.77	1.7	0.98	0
101928548	'LOC101928548'	mRNA	0.0396667	0.061	1.55262	0.23224	0	0.03	0.1	0.06	0.07	0.03	0.04	0.09	0.19	0	0	0	0	0.03	0.07	0	0	0.09	0	0	0.13	0	0	0	0	0.03	0.13	0.1	0	0	0.06	0.1	0.04	0	0	0.23	0.07	0.1	0.07	0	0.03	0.1	0.03
101928589	'LOC101928589'	mRNA	4.63733	4.74367	1.02077	0.84303	3.81	3.9	5.54	4.11	4.9	3.79	4.9	2.96	4.26	4.85	5.2	3.95	6.3	3.86	2.03	3.7	2.85	2.66	2.82	14.75	6.96	3.8	5.7	4.45	3.36	3.98	3.13	2.85	4.66	9.09	7.29	4.03	5.28	4.88	3.6	6.6	7.11	4.07	3.05	4.08	7.01	4.64	3.72
101928592	'LOC101928592'	mRNA	0.0173333	0.0323333	1.7969	0.263683	0	0	0.02	0.05	0	0.02	0	0.05	0	0	0	0.02	0	0	0.1	0	0	0	0.02	0.17	0.05	0	0	0	0	0	0.02	0	0	0	0	0	0.12	0	0	0	0.08	0.08	0.02	0.09	0	0	0
100526794	'NT5C1B-RDH14'	mRNA	0.018	0.00666667	0.365838	0.0905155	0	0.06	0	0	0.07	0	0	0.05	0	0.06	0	0	0.03	0.01	0.01	0	0	0.08	0	0	0.03	0.02	0	0	0	0	0	0.03	0.08	0.01	0	0	0.03	0	0.03	0	0.02	0	0	0	0	0	0
101928603	'ARMH2'	mRNA	0.00133333	0.003	1.07046	0.973283	0	0	0	0	0	0	0	0	0	0	0	0	0	0	0	0	0.04	0	0	0	0	0	0	0	0	0	0	0	0	0	0	0	0.09	0	0	0	0	0	0	0	0	0	0
100526832	'PHOSPHO2-KLHL23'	mRNA	0.056	0.0526667	0.932365	0.920931	0	0.06	0	0.07	0	0.01	0	0	0.08	0.11	0.16	0.24	0	0	0.04	0	0	0.16	0	0.2	0	0	0.39	0	0	0.11	0	0.02	0	0.03	0.15	0	0	0.06	0	0	0.21	0.05	0	0	0	0	0.03
101928635	'LOC101928635'	mRNA	0.0433333	0.0703333	1.4632	0.035245	0.06	0.05	0.05	0.07	0.09	0.07	0.17	0.01	0.04	0.05	0.03	0.02	0.02	0.04	0.01	0.07	0.02	0.02	0.04	0.03	0.02	0.02	0.03	0.06	0	0.03	0.1	0.03	0.03	0.02	0.01	0.03	0.33	0.04	0.02	0.08	0.06	0.06	0.06	0.09	0.19	0.04	0.16
101928638	'PRR31'	lncRNA	0.0253333	0.0436667	1.73731	0.338061	0	0	0.05	0	0	0.05	0	0.09	0	0	0	0.14	0	0	0	0	0	0	0.05	0	0	0	0	0	0	0.05	0.28	0.05	0	0	0	0	0	0	0.14	0	0.05	0	0	0	0	0	0
101928677	'ETDA'	mRNA	0	0.000666667	1.22314	0.92108	0	0	0	0	0	0	0	0	0	0	0	0	0	0	0	0	0	0	0	0	0	0	0	0	0	0	0	0	0	0	0	0	0.02	0	0	0	0	0	0	0	0	0	0
100527943	'TGIF2-RAB5IF'	mRNA	0.056	0.0406667	0.700502	0.557915	0	0	0	0.29	0	0.03	0	0.18	0	0.17	0.15	0.09	0	0	0	0	0	0	0.06	0	0.27	0	0	0.12	0.07	0.13	0	0	0	0.12	0	0	0.17	0	0	0	0	0	0	0	0	0.07	0
101928764	'LOC101928764'	mRNA	0.169	0.173667	1.24426	0.149504	0.16	0.37	0.2	0.07	0.39	0.1	0.29	0.33	0.12	0.28	0.06	0.16	0.02	0.29	0.14	0.06	0.13	0.01	0.12	0.37	0.21	0.13	0.09	0.25	0.14	0.08	0.05	0.23	0.14	0.08	0.13	0.25	0.2	0.05	0.07	0.28	0.1	0.32	0.15	0.06	0.29	0.04	0.08
101928841	'LOC101928841'	mRNA	0.0586667	0.0616667	1.06584	0.621276	0.06	0.08	0.07	0.04	0.08	0.04	0.09	0.08	0.03	0.08	0.08	0.05	0.01	0.05	0.08	0.06	0.06	0.03	0.07	0.06	0.05	0.12	0.05	0.05	0.03	0.03	0.03	0.08	0.04	0.08	0.02	0.09	0.15	0.06	0.08	0.03	0.1	0.07	0.05	0.05	0.03	0.04	0.05
101928879	'LOC101928879'	mRNA	0	0.001	1.14425	0.947153	0	0	0	0	0	0	0	0	0	0	0	0	0	0	0	0	0	0	0	0	0	0	0	0	0	0	0	0	0	0	0	0	0.03	0	0	0	0	0	0	0	0	0	0
101928917	'HSFX3'	mRNA	0	0.003	1.22314	0.92108	0	0	0	0	0	0	0	0	0	0	0	0	0	0	0	0	0	0	0	0	0	0	0	0	0	0	0	0	0	0	0	0	0.09	0	0	0	0	0	0	0	0	0	0
101928991	'CCDC92B'	mRNA	0.607	0.653	1.07144	0.594303	0.42	0.29	0.5	0.61	0.63	0.48	0.72	0.58	0.27	0.29	0.5	0.55	0.44	1.09	0.46	0.55	1.1	0.35	0.59	0.16	1.46	1.25	0.21	0.56	0.28	0.7	0.58	1.23	0.21	1.15	0.46	0.19	1.06	0.57	0.42	0.63	0.84	0.41	0.27	0.48	0.43	0.55	0.56
100528020	'FAM187A'	mRNA	0.171333	0.148	0.848884	0.407246	0.13	0.32	0.1	0.05	0.05	0.25	0.27	0.23	0.08	0.06	0.15	0.36	0.21	0.23	0.19	0.19	0.35	0.1	0.03	0.07	0.07	0	0.31	0.19	0.33	0.08	0.48	0.05	0.04	0.17	0.13	0.09	0.15	0.07	0.13	0.28	0.09	0.04	0.05	0.1	0.09	0.07	0.07
101929097	'101929097'	mRNA	3.063	3.385	1.10303	0.241883	2.32	2.96	2.15	2.97	3.13	2	2.95	4.05	3.64	1.84	1.15	2.37	2.07	2.56	3.94	5.38	4	3.18	3.04	2.41	4.9	2.12	3.33	3.71	3.01	2.97	4.05	4.6	3.08	2.01	1.48	3.76	3.91	2.03	4.05	2.7	3.1	2.74	5.09	2.54	3.13	2.47	3.34
100528021	'ST20-MTHFS'	mRNA	0.0146667	0.015	0.406618	0.416085	0	0	0	0	0	0	0.04	0	0	0	0	0.11	0	0.12	0	0	0	0	0	0.03	0.14	0	0	0	0	0	0	0	0	0	0.27	0	0	0.09	0	0	0	0	0	0	0	0	0.03
101929235	'LOC101929235'	mRNA	0.00766667	0.00666667	1.00142	0.999442	0	0	0	0	0	0	0	0.04	0	0	0	0	0	0	0	0	0	0	0	0	0	0	0.04	0	0	0.07	0	0.08	0	0	0	0	0	0	0	0	0.04	0	0	0	0	0	0
100528030	'POC1B-GALNT4'	mRNA	0.0786667	0.0646667	0.829207	0.677281	0	0.28	0.24	0.16	0.06	0.04	0.09	0.07	0.03	0.11	0.03	0.07	0.02	0.19	0	0	0	0.07	0	0.38	0	0.05	0	0.07	0.09	0.04	0.18	0	0.09	0	0.15	0	0.15	0.08	0	0	0.33	0.03	0.12	0.06	0.04	0.09	0
101929322	'LOC101929322'	pseudo	0.0526667	0.108	1.28554	0.29143	0.02	0.14	0.09	0.16	0.11	0	0.1	0.02	0.07	0.04	0.02	0.02	0.03	0.03	0.02	0.03	0	0.03	0	0.02	0.07	0.03	0.11	0.04	0.03	0.02	0	0.01	0.08	0.24	0	0	1.54	0.01	0.04	0.02	0.21	0.01	0.05	0.12	0.02	0.07	0.04
100528032	'KLRC4-KLRK1'	mRNA	0.0306667	0	0.0831193	0.172097	0	0.37	0	0	0	0	0	0	0	0	0	0	0	0	0	0	0	0	0	0	0	0	0	0	0.12	0.07	0.33	0	0	0.03	0	0	0	0	0	0	0	0	0	0	0	0	0
101929355	'CFAP97D2'	mRNA	0	0.00133333	1.59694	0.791148	0	0	0	0	0	0	0	0	0	0	0	0	0	0	0	0	0	0	0	0	0	0	0	0	0	0	0	0	0	0	0	0	0.03	0	0	0	0	0	0	0	0	0	0
101929372	'LOC101929372'	mRNA	0.00133333	0.00233333	1.07046	0.973283	0	0	0	0	0	0	0	0	0	0.03	0	0.01	0	0	0	0	0	0	0	0	0	0	0	0	0	0	0	0	0	0	0	0	0.07	0	0	0	0	0	0	0	0	0	0
100528064	'NEDD8-MDP1'	mRNA	2.16833	2.04567	0.942517	0.594538	2.88	1.42	2.31	1.6	3.14	1.53	2.2	1.88	2.56	1.38	2.32	0.61	2.89	1.84	1.42	2.11	1.76	3.99	2.98	0.97	1.26	2.14	1.58	2.93	1.5	4.52	1.76	2.79	1.9	2.88	0.68	2.37	3.63	1.87	1.44	1.92	1.13	0.5	1.17	1.94	2.46	1.78	2.22
101929400	'LOC101929400'	mRNA	0.705333	0.777667	1.11639	0.376033	1.13	0.81	1.21	0.9	0.43	0.52	0.49	0.42	1.35	0.78	0.82	0.82	0.3	0.6	0.44	0.82	0.39	1.07	0.56	0.42	0.62	0.81	0.51	0.47	0.66	1	1	1.19	0.19	0.43	1.63	1.39	1.59	0.68	0.94	1.01	0.45	0.89	0.8	0.64	0.87	0.67	0.3
100529063	'BCL2L2-PABPN1'	mRNA	5.61733	5.27267	0.933368	0.434701	7.35	5.92	5.98	6.13	3.41	6.49	5.72	6.02	11.97	4.28	4.67	7.21	6.54	6.84	3.89	5.34	6.98	3.93	4.66	2.33	6.04	6.83	1.95	5.5	5.84	4.17	4.53	6.59	5.75	5.66	0.62	6.51	4.5	6.42	4.79	4.78	3.88	4.79	5.51	6.53	5.17	6.49	7.68
101929578	'LOC101929578'	pseudo	2.54033	2.842	1.11008	0.494076	1.5	0.98	1.65	5	1.57	1.43	2.19	1.32	1.98	1.04	1.4	1.63	1.78	1.2	2	6.71	5.94	4.69	1.44	0.55	5.75	1.45	4.31	2.23	3.21	1.44	1.27	4.93	4.53	1.09	1.2	1.42	2.45	2.94	2.01	1.96	1.69	1.1	2.73	1.15	2.52	1.22	3.41
101929599	'LOC101929599'	pseudo	0.267333	0.270333	1.00678	0.984802	0.17	0.09	0.53	0.05	0.51	0.07	0.98	0.1	0	0.05	0.1	0.17	0	0.17	0.06	0.03	0.08	1.78	0.21	0.22	0.2	0.15	1.46	0.17	0.23	0.06	0.11	0.02	0.01	0.24	0.12	0.03	1.21	0	0.36	0.05	0.91	0.07	0.09	0.07	0.1	0.13	0
100529144	'CORO7-PAM16'	mRNA	0.253	0.246	0.960927	0.925246	0.2	0.16	0.09	0	1.11	0.23	0.3	0.17	0.61	0.32	0.36	0	0	0.43	0	0.28	0.31	0.11	0.3	0.71	0.51	0	0	0.14	0.08	0.35	0.47	0.35	0	0	0.09	0.26	0.7	0.67	0	0.17	0.14	0.92	0.34	0.05	0.64	0	0.1
101929601	'LOC101929601'	mRNA	0.000333333	0.109667	11.3269	0.229598	0	0	0	0	0	0	0	0	0	0	0.01	0	0	0	0	0	0	0	0	0	0	0	0	0	0	0	0	0	0	0	0	0	2.48	0	0	0	0	0	0	0.04	0	0.01	0
101929627	'LOC101929627'	mRNA	0.002	0.005	1.30747	0.796112	0	0.01	0	0	0	0	0	0.01	0	0	0	0	0	0	0	0.02	0.01	0	0	0	0	0	0	0	0	0	0	0.01	0	0	0	0	0	0.02	0	0	0.01	0	0.01	0	0	0	0.05
101929692	'LOC101929692'	mRNA	0.0786667	0.0796667	1.02735	0.93381	0.02	0	0.08	0.03	0.1	0	0.02	0.08	0.13	0	0.14	0	0	0.07	0.2	0.16	0.1	0	0.07	0	0.1	0.06	0.23	0.26	0.13	0.02	0.28	0	0.08	0	0.02	0.09	0.11	0.02	0.15	0	0.03	0.18	0.17	0	0.02	0.11	0
101929738	'LOC101929738'	mRNA	0.0203333	0.0366667	1.92405	0.154667	0	0.02	0.06	0	0.06	0.02	0	0	0	0	0	0	0.02	0	0	0	0.08	0.04	0.05	0	0.01	0	0	0.03	0.02	0	0.12	0.01	0	0.07	0.06	0	0.18	0.01	0	0	0.08	0	0.02	0.01	0	0.03	0
101929747	'101929747'	mRNA	0.938	0.959	1.02145	0.792101	0.87	1.06	0.93	1.15	0.47	0.6	0.79	0.93	1.1	0.62	1	1.17	1.36	0.91	1.17	1.06	0.99	1.27	0.73	0.28	0.92	1.17	0.34	1.19	1.15	0.96	1.35	0.54	1.22	0.84	1	1.21	0.64	1.1	0.89	0.9	1.12	0.86	0.75	0.68	1.03	0.92	0.57
100529251	'CKLF-CMTM1'	mRNA	0.337333	0.232333	0.68702	0.36388	0	0	0	0.84	0	0.02	0	0.06	0.52	0.07	0.43	0.05	0.89	0.78	0.05	0.18	1.52	0	0.36	0	0.84	1.14	0.51	0.26	0.17	0.26	0.81	0.22	0.03	0.11	0.07	0	0.14	0.13	0.24	0	0	0.39	0.17	0.16	0	0.16	0
101929773	'LOC101929773'	mRNA	0	0.00966667	3.41938	0.350164	0	0	0	0	0	0	0	0	0	0	0	0	0	0	0	0	0	0	0	0	0	0	0	0	0	0	0	0	0	0	0	0	0.15	0	0	0	0	0	0	0	0	0.03	0
100529257	'SYNJ2BP-COX16'	mRNA	0.0636667	0.059	0.927061	0.865388	0.13	0.08	0	0.04	0	0	0	0	0.17	0.06	0.09	0.08	0.28	0	0.04	0.04	0	0.16	0.06	0	0	0.27	0.1	0	0	0.21	0	0.1	0	0	0	0.03	0	0.04	0	0	0.08	0.15	0.11	0.04	0.14	0.11	0.11
101929805	'LOC101929805'	mRNA	0.00266667	0.0256667	2.73992	0.248118	0	0	0	0	0	0	0	0	0	0	0	0.01	0	0	0.02	0	0	0.04	0	0	0	0	0	0	0	0	0.01	0	0	0	0.06	0	0.45	0	0.01	0.01	0	0.04	0	0	0	0	0.11
100529261	'CHURC1-FNTB'	mRNA	1.115	0.898	0.802363	0.346995	0.38	0.85	0.14	3.84	0.3	0.86	0.19	0.22	1.51	0.5	1.32	2.08	1.97	1.38	0.43	2	0.16	0.96	3.31	0.4	1.59	2.9	1.05	1.06	0.75	0.54	0.41	0.57	0.62	1.16	0.72	0.59	0.87	1.62	0.22	3.22	0.49	0.66	0.31	0.37	0.16	0.18	1.96
101929926	'TEX51'	mRNA	0	0.00366667	1.14425	0.947153	0	0	0	0	0	0	0	0	0	0	0	0	0	0	0	0	0	0	0	0	0	0	0	0	0	0	0	0	0	0	0	0	0.11	0	0	0	0	0	0	0	0	0	0
101929937	'LOC101929937'	mRNA	0.0706667	0.072	1.01096	0.956792	0.03	0.05	0.05	0.05	0.02	0.05	0.04	0.03	0.08	0.1	0.19	0.07	0.18	0.15	0.02	0.14	0	0.12	0.03	0.1	0.03	0.02	0.15	0.13	0.03	0.05	0.15	0.02	0.04	0	0.12	0.07	0.04	0.09	0.1	0.16	0.02	0.04	0.05	0.1	0.12	0.07	0
100532726	'NDUFC2-KCTD14'	mRNA	3.777	3.59067	0.945181	0.538512	2.5	4.24	2.46	6	2.01	2.58	2.02	4.21	2.98	1.93	4.5	4.23	2.73	4.88	2.24	4.31	5.34	3.41	4.11	5.76	5.26	2.57	3.32	3.39	4.37	3.57	6.96	5.36	3.97	2.1	1.7	3.5	3.36	5.32	1.47	2.76	2.36	3.59	3.96	1.65	3.01	2.12	3.04
101929950	'LOC101929950'	pseudo	0.620667	0.640667	1.02436	0.849297	0.49	0.57	0.66	0.55	0.4	0.52	0.78	0.97	0.72	0.44	0.8	0.64	0.34	0.45	0.77	0.53	0.62	0.13	0.08	1.76	0.55	0.76	0.7	1.01	0.68	0.42	0.36	0.28	0.97	0.67	0.92	0.58	0.74	0.32	0.26	0.84	0.79	1.04	0.88	0.29	0.62	0.92	0.79
101929959	'LOC101929959'	mRNA	3.31767	3.45767	1.02606	0.648672	3.55	3.13	3.83	4.62	3.81	3.74	2.84	3.28	2.68	2.26	3.55	2.3	2.55	3.5	3.1	3.42	2.13	3.47	3.88	4.51	2.9	3.76	4.22	3.38	3.29	3.51	3.31	3.25	2.43	3.33	3.79	3.06	4.99	3.8	3.49	4.1	3.49	3.38	3.41	2.29	3.92	2.37	3.12
101929983	'PRAMEF27'	mRNA	0	0.002	1.14425	0.947153	0	0	0	0	0	0	0	0	0	0	0	0	0	0	0	0	0	0	0	0	0	0	0	0	0	0	0	0	0	0	0	0	0.02	0	0	0	0	0	0	0	0	0	0
100533105	'C8orf44-SGK3'	mRNA	0.438	0.317667	0.728842	0.16169	0.09	0.4	0.25	0.52	0.65	0.5	0.27	0.28	0.22	0.57	0.42	0.23	0	0.12	0.78	0.66	0.97	0.35	0.45	0.6	0.7	0.2	0.34	0.69	0.35	0.79	0.75	0.36	0.41	0.22	0.46	0.61	0.24	0.3	0.51	0.28	0.51	0.1	0.23	0.64	0.17	0.29	0.57
101929989	'LOC101929989'	mRNA	0.001	0.00233333	1.07046	0.973283	0	0	0	0	0	0	0	0	0	0	0	0	0	0	0	0	0	0	0.03	0	0	0	0	0	0	0	0	0	0	0	0	0	0.07	0	0	0	0	0	0	0	0	0	0
10193	'RNF41'	mRNA	6.82067	7.05233	1.02359	0.289017	6.32	6.89	6.14	7.47	7.81	7.02	6.8	6.91	5.75	6.23	7.27	6.51	5.26	7.03	6.86	6.87	6.56	6.97	7.57	6.46	6.62	7.55	6.12	7.54	6.48	6.85	7.26	7.12	6.22	8.16	6.08	6.8	7.12	7.58	7.39	6.3	6.59	7.13	6.12	7.09	7.88	6.49	6.15
100533177	'KRTAP29-1'	mRNA	1.136	0.761667	0.665101	0.38496	0	0	1.25	1.43	0.92	0.03	1.74	1.64	0	1.51	0.11	2.47	0.21	6.96	0.33	3.26	1.52	0.39	0	0.19	2.09	1.04	0.42	1.07	0.81	1.05	1.53	0.87	0.82	0.42	0.47	0	0.91	0	0	2.21	0.68	0.14	0	0	5.75	0.46	0
101930420	'LOC101930420'	mRNA	0.00133333	0.00133333	1.00142	0.999442	0	0	0.02	0	0	0	0	0	0	0	0	0	0	0	0.02	0	0	0	0	0	0	0	0	0	0	0	0	0	0	0	0	0	0.02	0	0	0	0	0	0	0	0	0	0
101930434	'LOC101930434'	mRNA	0.00666667	0.01	1.15652	0.8338	0	0	0.01	0	0	0	0	0.01	0	0	0.01	0.02	0	0.07	0	0.02	0	0	0.01	0.02	0	0	0.01	0	0.01	0.01	0	0	0	0	0	0	0.12	0	0	0.03	0	0	0.02	0	0.02	0	0
100533181	'FXYD6-FXYD2'	mRNA	0.0373333	0.0123333	0.284923	0.0390169	0	0	0.03	0	0.13	0.03	0	0	0	0	0	0	0	0.17	0	0.13	0.13	0.12	0	0.2	0	0.03	0	0	0.09	0	0	0	0	0.06	0	0	0	0.05	0	0	0	0	0	0	0	0	0
10195	'ALG3'	mRNA	28.6717	29.047	1.01107	0.680377	28.52	30.4	31.86	27.74	23.36	25.54	34.92	24.41	29.32	29.43	27.72	26.22	29.49	27.23	26.4	31.6	26.77	27.27	25.36	28.72	26.03	28.41	31.06	31.96	31.64	29.1	31.74	21.09	35.25	31.59	32.04	28.23	29.07	24.5	25.97	30.12	32.65	27.95	27.13	27.35	33.33	27.07	30.77
100533183	'ZNF664-RFLNA'	mRNA	1.05033	1.03933	0.982975	0.887296	0.83	1.07	0.47	0.91	1.06	0.8	1.02	1.77	1.08	0.72	1.29	0.81	0.2	1.26	0.94	1.14	1.18	1.55	0.6	1.26	0.71	0.64	0.29	2.19	1.25	1.52	1.19	0.93	1.87	0.96	0.11	1.29	0.94	0.84	0.42	1.25	1.18	0.92	0.8	1.01	1.2	0.6	0.74
10196	'PRMT3'	mRNA	2.46533	2.48533	1.01208	0.726166	2.7	2.56	2.82	2.83	2.13	3.01	2.68	2.62	2.62	2.23	2.37	2.56	2.14	2.41	2.43	2.8	1.94	2.56	2	2.37	2.77	1.87	2.07	2.5	2.45	2.58	2.56	2.34	2.8	2.24	2.66	2.82	2.61	2.68	2.4	3.13	2.85	2.99	2.29	1.69	2.92	2.78	2.32
10198	'MPHOSPH9'	mRNA	0.537333	0.549	1.03665	0.548697	0.36	0.67	0.8	0.53	0.61	0.72	0.64	0.68	0.93	0.45	0.39	0.48	0.36	0.44	0.63	0.72	0.5	0.41	0.44	0.45	0.61	0.42	0.45	0.51	0.51	0.36	0.73	0.35	0.51	0.46	0.44	0.58	0.65	0.48	0.73	0.52	0.7	0.66	0.59	0.37	0.42	0.51	0.6
100533496	'TVP23C-CDRT4'	mRNA	0.753667	0.703667	0.932389	0.727896	0.74	0.94	0.58	0.29	0.72	0	0.87	0.85	1.2	0.5	1.03	0.82	0.29	1.05	0.4	1.62	0.81	0.98	1.4	1.04	0.7	0.18	1.08	0.33	0.01	1.27	0.1	1.41	1.12	0.28	0.37	0.95	0.36	0.91	0.79	0.69	0.5	0.8	1.13	0.57	0.79	0.49	0.49
10199	'MPHOSPH10'	mRNA	8.37467	8.50967	1.01141	0.717929	9.77	8.41	8.93	11.22	7.96	9.1	7.44	9.09	9.03	7.4	9.1	8.3	8.81	8.11	8.32	8.23	7.2	9.02	8.8	7.01	8.28	8.18	8.04	9.17	8.42	8.25	7.4	7.81	6.66	7.78	9.97	10.78	8.77	11.36	8.26	8.22	7.66	10.49	8.32	7.27	8.67	9.4	9.24
100533952	'RBAK-RBAKDN'	mRNA	0.145333	0.121667	0.826436	0.464318	0.1	0.23	0	0.14	0.04	0.04	0.19	0.07	0.04	0.14	0.1	0.04	0	0.2	0.34	0	0.21	0.27	0.22	0	0.14	0.32	0.04	0.29	0.31	0.14	0.48	0.04	0.04	0.19	0.07	0	0.32	0.24	0.24	0	0	0.15	0.07	0.1	0.14	0.17	0.31
1020	'CDK5'	mRNA	10.0183	10.3127	1.02355	0.681542	9.27	7.96	10.26	10.39	9.44	8.89	9.56	9.33	9.14	8.52	12.37	8.51	10.62	9.2	9.14	9.31	9.62	10.02	10.34	20.22	8.7	6.12	9.6	8.62	10.59	11.08	11.06	7.96	9.49	15.22	12.23	7.75	7.95	11.2	9.43	8.3	11.45	10.76	9.88	9.67	14.67	10.32	10.22
100534012	'TNFAIP8L2-SCNM1'	mRNA	1.313	1.16533	0.886611	0.436222	1.15	2.05	3.01	1.61	1.7	1.19	0.89	1	1.62	1.53	1.46	1.11	0.58	1.1	1.8	0.6	1.36	0.5	0.76	1.08	1.7	2.27	0.46	1.62	1.74	1.33	1.41	0.86	0.34	1.56	0.8	0.98	1.63	0.96	3.25	3.09	0.69	0.86	0.77	1.51	0.1	0.26	1.5
10200	'MPHOSPH6'	mRNA	5.72167	5.89167	1.02826	0.600463	6.79	4.47	7.99	7	5.59	6.73	5.73	5.45	8.56	3.46	4.81	5.83	4.15	4.97	5.37	4.71	3.91	6.77	4.95	7.67	6.97	4.92	4.74	6.12	4.31	5.44	8.24	4.68	5.79	5.53	9.1	7.17	5.79	6.85	5.77	7.28	7.21	5.56	5.95	4.95	4.39	5.5	5.81
100534592	'URGCP-MRPS24'	mRNA	0.0496667	0.0226667	0.395382	0.342141	0.28	0	0	0	0	0	0	0	0	0	0	0.13	0	0	0	0	0	0	0	0	0.21	0	0.71	0	0	0.16	0	0	0	0	0	0	0	0.11	0	0	0	0	0	0	0	0	0.1
10201	'NME6'	mRNA	3.45967	3.50933	1.00752	0.825513	4.03	3.73	4	2.64	3.52	3.43	3.81	3.49	3.27	3.04	3.49	3.49	3.24	3.43	4.09	3.31	3.37	3.71	3.42	4.29	2.76	2.84	2.92	3.52	3.38	3.39	3.54	2.82	3.78	4.04	4.14	3.68	3.99	2.63	3.73	3.86	3.8	3.27	4.45	2.72	3.43	2.87	3.35
10202	'DHRS2'	mRNA	1.011	1.304	1.25058	0.578208	0.13	0.03	2.24	0.75	1.82	0.03	0.63	0.02	0.04	0.56	0.47	0.02	0.26	1.29	0.22	0.13	0.83	0.07	0.94	11.13	0.95	0.52	0.15	0.2	0.2	2.07	0.87	0.03	0.09	3.64	0.18	0.1	0.35	2.95	2.32	0.7	1.72	0.07	0	0.12	14.04	0.03	0.09
10204	'NUTF2'	mRNA	40.493	41.112	1.01324	0.67438	39.99	40.26	37.47	46.37	37.87	34.19	38.32	34.73	40.17	33.63	36.16	40.17	41	42.89	37.44	34.48	38.08	41.36	35.02	46.9	38.72	43.04	46.37	42.17	44.77	39.95	54.94	37.2	46.13	45	43.61	37.95	39.76	45.56	39.9	35.43	40.2	37.83	33.19	39.89	42.88	40.07	36.24
10055	'SAE1'	mRNA	26.294	26.1633	0.991399	0.700724	25.61	25.66	27.59	25.67	27.82	25.93	29.62	28.46	30.48	25.47	26.86	26.37	26.41	23.87	24.53	26.97	23.79	22.75	28.07	28.83	28.46	25.78	26.4	26.36	24.63	24.67	23.03	26.7	27.17	24.86	31.27	24.65	26.13	25	29.2	26.66	30.44	28.7	26.24	27.41	27.65	29.83	24.81
10206	'TRIM13'	mRNA	1.85733	1.889	1.01357	0.735918	1.22	1.87	1.9	2.3	1.8	1.58	1.9	1.64	1.59	1.48	2.03	1.88	2.06	1.58	1.93	2.17	1.14	1.8	1.67	2.08	2.58	1.91	2.73	1.91	1.51	1.78	2.2	1.68	1.95	1.85	2.01	1.81	2.06	2.01	1.59	1.82	1.96	1.62	1.59	1.48	2.34	1.95	2.08
10207	'PATJ'	mRNA	4.206	4.23133	1.0084	0.821852	4.24	3.42	4.48	4.33	3.71	3.45	4.58	4.76	4.74	3.58	4.27	4.55	3.32	3.87	3.67	4.37	5.87	4.77	4.52	3.99	5.13	3.67	4.72	4.5	3.67	4.2	3.92	4.12	4.23	3.53	4.32	4.16	4.33	4.83	3.63	3.74	4.17	4.27	4.53	3.47	4.79	4.69	4.18
10057	'ABCC5'	mRNA	3.26767	3.21733	0.975951	0.724903	3.34	2.77	4.03	2.71	3.23	4.87	4.51	4.38	5.49	2.97	2.91	3.21	3.97	2.77	2.58	3.02	3.08	3.63	2.26	1.88	2.57	1.86	2.45	2.06	3.93	3.82	3.53	2.95	4.03	3.22	3.57	3.4	3.32	2.68	2.68	5.63	5.15	4.39	5.33	2.5	2.43	3.64	3.84
10208	'USPL1'	mRNA	1.941	1.96667	1.01486	0.724032	1.74	1.94	2.44	1.51	2.26	1.38	2	2.3	2.02	1.18	2.42	1.67	1.48	1.71	2.08	2.31	1.5	2.3	1.71	1.77	1.85	1.96	2.29	2.27	2.4	1.51	1.86	1.81	2.72	1.84	1.6	2.61	1.88	1.97	2.15	1.62	1.86	1.97	2.2	1.36	1.72	2.01	1.93
10209	'EIF1'	mRNA	209.154	210.363	1.00313	0.911181	231.69	198.26	237.96	193.55	199.88	217.81	227.8	182.13	230.04	206.3	198.1	187.53	186.97	202.86	209.01	204.22	213.45	184.32	262.06	190.16	222.78	259.87	192.85	211.4	193.07	206.26	205.86	198.7	202.5	217.22	266.1	196.51	249.62	192.03	196.48	194.22	242.7	211.89	205.5	217.15	208.61	193.08	201.99
10059	'DNM1L'	mRNA	7.80433	7.733	0.986185	0.556632	7.02	7.45	7.98	8.92	8.44	8.78	9.2	8.4	9.48	6.77	8.61	7.83	6.73	7.73	8.19	8.22	8.2	7.56	7.55	7.5	8.19	7.02	7.43	7.26	7.86	7.27	6.63	6.55	7.81	7.55	7.74	8.41	7.89	8.7	8.23	9.07	8.23	9.06	8.85	6.59	7.72	7.94	7.77
1021	'CDK6'	mRNA	2.27933	2.31033	1.01052	0.800216	1.56	1.77	2.93	2.65	2.44	2.36	2.59	2.48	2.53	1.96	2.2	2.51	2.25	2.23	1.7	2.33	2.04	2.07	1.79	2.12	2.36	2.88	2.17	2.6	1.98	2.45	2.41	2.19	2.89	1.94	1.27	2.28	2.26	2.41	2.08	2.56	2.43	2.57	2.79	2.27	2.54	2.5	2.28
10211	'FLOT1'	mRNA	36.6983	37.0333	1.00834	0.840963	40.85	46.36	41.3	32.92	51.48	39.71	39.55	31.65	28.41	33.8	33.85	34.23	25.85	39	50.34	33.98	39.67	35.26	32.46	37.45	30.9	34.34	36.46	29.87	45.84	28.27	31.96	37.12	33.91	44.16	45.19	41.42	37.13	31.36	46.35	28.98	35.86	26.72	33.9	36.09	29.2	33.94	36.53
10060	'ABCC9'	mRNA	2.91967	3.372	0.988256	0.788601	2.77	2.93	3.57	2.92	3.78	3.86	3.67	3	2.87	2.6	2.25	3.11	2.07	2.4	3.9	3.14	2.1	2.59	3.13	3.19	2.64	2.85	2.68	2.94	2.85	2.25	2.38	2.87	2.84	3.44	2.98	3.4	17.46	2.54	2.93	3.36	3.16	3.38	2.85	3.47	2.28	2.81	2.44
102157402	'AK6'	mRNA	3.827	3.97933	1.03327	0.492376	3.73	3.49	3.68	4.68	4.23	3.24	3.95	3.49	3.79	2.61	5.38	3.71	2.67	3.64	3.79	3.47	4.07	3.25	4.75	4.55	3.87	3.8	4.12	4.79	3.91	4.21	2.63	2.86	4.36	4.09	6.25	3.71	3.5	3.87	3.78	4.01	3.85	4.53	3.57	3.32	4.43	3.4	4.02
10061	'ABCF2'	mRNA	18.847	18.5837	0.990685	0.751297	23.46	21.38	22.04	19.03	18.15	20.3	19.81	21.16	21.41	20.2	19.31	19.31	18.01	17.85	16.51	20.92	19.32	19.35	14.58	19.2	14.7	15.04	16.09	17.75	17.48	17.19	20.71	16.36	20.56	18.23	19.18	21.03	20.7	19.44	17.81	18.59	19.8	22.48	20.8	17.77	18.55	19.24	18.85
10217	'CTDSPL'	mRNA	23.6967	24.0823	1.01166	0.659921	18.37	19.44	23.1	28.16	24.04	21.64	25.21	24.08	28.99	21.36	24.94	24.34	24.36	22.28	22.07	28.02	18.16	19.23	22.44	25.37	26.69	22.74	28.01	26.68	22.86	23.25	23.8	23.73	24	23.54	22.96	24.32	23.82	27.8	23.41	22.07	26.19	26.09	27.54	22.07	25.7	23.47	25.05
10062	'NR1H3'	mRNA	9.537	9.46167	0.985469	0.865903	8.59	9.39	14.36	8.35	14.74	8.25	11.74	7.28	5.76	5.79	10.64	6.8	5.41	7.84	11.34	7.24	5.12	7.72	10.71	24.93	8.05	6.7	6.99	6.26	11.96	8.42	7.27	9.83	7.62	21.01	11.39	6.84	8.78	10.11	12.06	7.46	10.68	7.39	6.16	7.36	13.54	6.57	8.87
10219	'KLRG1'	mRNA	0.06	0.0676667	1.10341	0.708216	0.07	0.03	0.05	0.01	0.05	0.16	0	0.05	0.03	0	0.09	0.06	0	0.11	0.07	0.17	0	0.01	0.04	0.15	0	0.19	0	0.05	0.1	0.03	0.04	0.06	0.03	0.15	0.12	0.07	0.12	0	0.1	0.12	0	0.03	0	0.12	0.14	0	0.04
10223	'GPA33'	mRNA	0.058	0.0673333	1.17064	0.484431	0	0.07	0.07	0.04	0.08	0.11	0.04	0.03	0.07	0.06	0	0.11	0	0	0.1	0.05	0.07	0.05	0.09	0.06	0.17	0.04	0.06	0	0.04	0.07	0.03	0.07	0.03	0.13	0.01	0.01	0.04	0	0.1	0.07	0.07	0.14	0.17	0.06	0	0	0.12
10224	'ZNF443'	mRNA	0.427	0.450333	1.05061	0.523219	0.2	0.43	0.28	0.34	0.32	0.33	0.41	0.45	0.29	0.29	0.41	0.44	0.39	0.52	0.65	0.37	0.4	0.33	0.4	0.68	0.45	0.42	0.48	0.54	0.55	0.53	0.5	0.45	0.48	0.48	0.4	0.46	0.36	0.52	0.7	0.54	0.41	0.2	0.43	0.41	0.38	0.29	0.62
100652777	'LOC100652777'	mRNA	0.075	0.0466667	0.612892	0.13011	0	0.03	0.03	0.16	0.19	0.24	0.06	0.1	0.14	0	0	0.09	0.12	0.08	0.08	0.08	0.11	0.03	0	0	0.1	0.03	0.23	0	0.21	0.03	0	0.08	0	0.03	0	0.03	0.14	0	0.13	0.03	0.09	0.03	0.03	0	0	0.07	0.03
10226	'PLIN3'	mRNA	53.0327	55.089	1.0347	0.384175	50.97	49.12	50.82	55.47	42.66	46.99	46.75	45.57	51.65	56.01	44.82	49.33	52.81	48.54	55.56	47.44	57.13	60	61.62	83.5	56.63	54.24	50.75	49.38	49.08	50.88	44.37	55.31	46.93	76.65	56.54	49.37	50.82	64.21	50.99	50.82	47.83	45.96	53.34	51.83	63.64	50.34	54.58
10227	'MFSD10'	mRNA	14.01	14.101	1.00116	0.979645	17.06	15.87	16.82	10.55	19.9	14.12	18.63	12.95	16.05	14.55	12.38	14.55	15.89	13.53	15.28	11.33	10.96	11.45	13.05	16.93	12.04	13.64	15.07	13.47	14.99	11.73	11.1	11.42	10.8	14.19	15.56	13.91	14.89	9.83	19.9	15.52	18.2	16.11	14.56	14.63	13.88	14.12	13.6
102288414	'C11orf98'	mRNA	48.9103	51.199	1.04348	0.325194	61.39	54.22	60.51	41.28	48.37	52.76	49.62	49.9	48.79	51.99	59.4	48.89	41.96	56.16	48.31	40.88	58.44	54.24	39.77	45.31	50.54	40.6	38.92	40.43	50.28	44.4	43.39	44.91	44.64	57.01	92.12	53.3	58.09	47.05	45.34	50.49	57.9	44.61	48.46	45.8	47.69	51.46	46.79
10231	'RCAN2'	mRNA	11.9057	12.1723	1.01983	0.753226	10.36	15.04	8.61	12.8	13.7	11.14	11.9	10.58	8.86	7.77	9.27	8.91	5.62	10.39	16.03	17.86	13.65	9.84	10.77	13.38	18.37	12.86	12.56	14.45	10.51	8.85	13.37	14.58	13.52	11.62	6.56	13.21	10.36	10.34	13.85	11.46	8.9	10.23	12.49	9.72	10.13	9.86	10.72
100653049	'LOC100653049'	mRNA	5.49633	2.553	0.466898	0.103031	0	0.11	6.75	9.75	6.91	0.26	0	5.27	1.08	0	0.27	0.1	2.62	0.2	9.56	5.94	11.07	3.24	0.46	0.95	16.64	2.6	2.11	26.01	2.69	8.62	28.78	5	7.9	0	2.11	0.23	3.66	0	0	6.01	0	0.63	0.37	0	20.04	1.85	0.25
10232	'MSLN'	mRNA	0.581	0.618	1.05538	0.738406	0.36	0.17	0.28	0.22	0.71	0.57	0.73	0.56	0.59	0.51	1.65	0.68	0.21	0.62	1.99	0.2	1.2	0.41	0.23	0.69	0.63	0.29	0.84	0.19	0.5	0.53	0.46	0.32	0.4	0.69	0.09	0.14	0.12	0.41	0.55	1.15	0.4	0.37	0.82	0.54	2.5	0.46	0.33
100653133	'LOC100653133'	mRNA	0.0576667	0.047	0.796665	0.490072	0.05	0.06	0	0.07	0	0.16	0.06	0.34	0	0.05	0	0.06	0.11	0.13	0.04	0.06	0	0.11	0.02	0	0	0	0	0.09	0.04	0	0.07	0.04	0.13	0.04	0.02	0.08	0.1	0.02	0.04	0.11	0	0.14	0.04	0.07	0	0.02	0.2
10237	'SLC35B1'	mRNA	12.0993	12.2077	1.00428	0.895933	11.25	10.53	12.97	13.44	12.19	11.41	12	12.36	11.9	10.43	11.95	10.75	12.38	13.97	10.84	11.37	11.09	10.42	12.14	14.67	13.75	14.35	10.63	14.11	10.46	13.32	10.67	11.22	12.35	14.06	13.85	11.38	11.4	13.68	12.55	11.67	13.64	14.68	9.93	11.38	15.96	10.33	10.81
10240	'MRPS31'	mRNA	7.19233	7.234	1.00175	0.964074	6.66	5.48	7.49	8.45	7.74	6.73	6.61	7.76	9.43	4.67	7.24	6.91	6.04	7.64	6.99	8.18	8.2	7.92	8.58	7.02	7.93	6.91	6.98	7.37	7.32	7.33	5.7	7.84	6.29	6.36	9.48	8.33	9.17	8.34	6.25	6.5	8.34	6.72	7.91	6.24	6.57	7.16	7.78
10242	'KCNMB2'	mRNA	0.0163333	0.0336667	2.06447	0.0381654	0.01	0	0.02	0.02	0	0.02	0.02	0.04	0	0.04	0.01	0.01	0	0.01	0	0	0	0.06	0	0.02	0.03	0	0.04	0.01	0	0	0	0.02	0.01	0.1	0	0.01	0.08	0.01	0.01	0	0.02	0.04	0.02	0.06	0.01	0.02	0
10244	'RABEPK'	mRNA	11.33	11.3893	1.0071	0.828682	12	12.31	12.15	13.13	11.11	9.34	13.23	10.78	11.52	10.26	11.4	11.4	10.72	11.84	11.74	10.65	10.48	13.3	9.84	9.14	9.86	11.77	9.94	10.54	11.67	12.95	11.74	12.2	11.1	11.79	14.58	11.31	11.12	13.41	11.82	9.39	9.38	9.16	9.01	11.04	9.23	9	11.08
10068	'IL18BP'	mRNA	5.21	5.01967	0.968554	0.61186	5.26	10.4	7.67	3.85	4.98	5.23	6.56	4.8	4.21	5.53	4.26	3.62	3.3	6.64	4.79	4.77	5	4.14	6.19	3.14	4.68	6.19	5.54	5.21	8.27	3.97	4.05	4.69	4.87	4.49	5.86	4.36	6.6	2.71	5.77	3.86	5.53	2.95	5.12	6.25	5.73	3.81	4.64
10246	'SLC17A2'	mRNA	0	0.001	1.14425	0.947153	0	0	0	0	0	0	0	0	0	0	0	0	0	0	0	0	0	0	0	0	0	0	0	0	0	0	0	0	0	0	0	0	0.03	0	0	0	0	0	0	0	0	0	0
10248	'POP7'	mRNA	55.6767	57.7267	1.03277	0.353102	63.89	48.96	52.6	60.98	50.46	49.97	53.39	57.27	61.95	53.35	55.72	55.05	71.16	54.51	44.72	51.16	57.07	61.64	60.7	51	54.13	55.7	61.9	51.3	54.49	63.89	56.65	55.45	46.46	54.78	74.98	53.87	62.06	72.37	54.65	53.08	58.34	62.08	54.64	55.73	56.31	55.63	60.86
1025	'CDK9'	mRNA	11.6903	11.888	1.01176	0.641384	11.71	11.79	11.56	12.87	11.14	11.08	10.98	12.78	10.43	11.96	12.42	11.63	12.74	11.65	9.93	12.23	11.58	13.03	9.84	10.62	10.83	10.1	11.7	11.83	11.6	12.33	14.09	12.8	11.76	11.7	11.88	11.9	11.2	12.69	12.08	10.53	12.49	11.12	10.88	11.93	11.72	12.78	11.22
10251	'SPRY3'	mRNA	0.088	0.0933333	1.06981	0.471752	0.04	0.07	0.15	0.1	0.1	0.1	0.09	0.06	0.07	0.06	0.12	0.08	0.06	0.07	0.07	0.15	0.06	0.07	0.09	0.17	0.12	0.06	0.12	0.06	0.06	0.03	0.12	0.1	0.11	0.08	0.06	0.07	0.14	0.07	0.1	0.12	0.08	0.09	0.08	0.11	0.16	0.09	0.1
10072	'DPP3'	mRNA	10.21	9.85567	0.961707	0.210307	10	11.3	12.46	10.37	8.5	10.15	10.86	9.4	9.76	11.41	9.21	8.06	10.94	10.2	9.04	10.1	9.54	9.99	8.22	12.57	10.33	9.57	9.66	11.15	10.72	12.05	9.77	9.19	9.26	12.52	10.97	9.17	10.83	10.56	9.55	9.8	10.37	10.17	9.49	10.86	12.48	8.42	10.46
10252	'SPRY1'	mRNA	11.2357	11.4943	1.02233	0.604739	11.78	13.59	9.92	11.76	18.35	10.72	10.18	12.05	8.93	8.59	10.81	9.91	10.41	10.73	15.85	13.54	9.98	11.63	10.2	9.55	9.22	11.91	11.07	9.63	12.29	9.71	10.44	12.25	11.78	10.29	11.09	15.87	11.3	11.08	17.91	10.35	8.7	9.44	12.64	9.4	9.6	10.74	9.82
10253	'SPRY2'	mRNA	7.17933	7.412	1.02889	0.474034	5.25	6.84	5.4	7.38	8.49	7.27	6.64	7.93	5.21	4.99	8.15	6.43	6.72	7.6	9.31	8.49	6.56	6.31	7.31	7.71	7.77	7.76	5.25	7.04	7.36	7.82	8.25	8.13	8.24	7.77	5.94	7.96	6.26	7.18	8.71	6.19	5.32	6.89	5.92	5.21	7.32	6.41	6.76
10075	'HUWE1'	mRNA	29.4347	28.4553	0.963817	0.211625	28.39	27.92	35.36	26.61	31.29	32.06	35.75	32.77	33.77	27.9	27.17	32.9	27.99	27.75	27.13	31.29	26.75	27.31	28.84	29	26.1	27.5	28.24	29.23	28.5	27.86	28.18	27.12	33.68	28.68	18.88	28.96	28.18	22.84	30.13	34.66	31.19	33.32	35.84	28.04	29.77	33.18	30.89
10256	'CNKSR1'	mRNA	14.5807	14.683	1.00346	0.94059	16.48	15.63	14.6	11.22	11.59	12.17	17.73	13.3	18.5	14.51	13.39	12.85	14.37	15.37	14.75	14.5	18.29	19.28	11.79	7.46	16.11	12.53	17.29	10.63	17.33	17.72	14.28	13.25	14.47	16.03	15.22	15.48	15.3	11.1	12.15	11.81	16.28	11.19	19.89	14.55	13.34	12.58	15.52
10257	'ABCC4'	mRNA	1.14467	1.175	1.02377	0.771138	1.6	1.4	1.6	0.95	0.98	0.79	1.88	1.15	1.64	1.18	1.08	0.93	1.18	0.85	1.3	1.36	0.9	1.13	0.92	0.92	1.32	1.49	1.45	1.37	1.53	0.57	0.61	0.79	1.02	0.45	1.65	2.08	1.81	0.93	1.25	0.82	2.26	0.8	1.23	1.04	0.72	0.82	1.19
10077	'TSPAN32'	mRNA	0.300667	0.291	0.950145	0.726246	0.15	0.57	0.38	0.14	0.34	0.18	0.32	0.56	0.16	0.36	0.21	0.42	0.16	0.26	0.4	0.39	0.43	0.3	0.24	0.23	0.15	0.28	0.04	0.34	0.54	0.11	0.24	0.2	0.3	0.62	0.12	0.26	0.38	0.04	0.43	0.1	0.45	0.48	0.27	0.29	0.36	0.3	0.04
10262	'SF3B4'	mRNA	82.1287	82.4927	1.00091	0.974455	89.5	85.6	86.96	77.99	67.84	78.61	97.64	77.79	83.53	80.17	75.01	77.63	94.94	86.71	74.3	79.71	86.94	74.85	81.92	75.2	78.24	91.68	86.42	75.97	76.82	89.62	87.93	69.27	91.85	83.22	85.61	73.93	95.29	67.97	78.78	79.65	98.34	74.15	88.57	87.12	65.2	78.99	83.9
10269	'ZMPSTE24'	mRNA	5.76767	5.864	1.01392	0.724204	6	5.5	7.17	7.25	7.54	6.77	5.88	5.55	6.5	5.3	6.17	6.79	5.29	5.99	4.59	6.38	4.57	4.95	4.79	6.66	5.61	5.06	5.63	6.7	5.25	4.94	5.33	4.37	5.62	4.88	6.87	7.51	5.56	6.44	7.43	6.8	7.24	6.11	5.95	5.39	6.83	6.55	5.81
10265	'IRX5'	mRNA	18.0743	18.3393	1.00848	0.805403	21.08	22.6	17.92	17.38	18.3	15.16	14.48	18.38	17.57	18.2	15.46	16.8	20.9	17.06	22.17	15.94	18.37	17.43	16.26	21.42	18.52	16.37	20.45	16.31	20.05	16.85	17.59	20.07	14.71	18.43	20.55	18.91	19.54	16.56	22.03	15.07	16.81	14.71	23.29	17.34	16.5	16.92	15.72
10266	'RAMP2'	mRNA	51.8547	53.659	1.0329	0.577442	57.57	63.07	66.78	42.76	79.79	69.71	75.41	47.85	37.45	45.19	43.85	39.49	36.25	52.23	69.32	52.64	31.72	31.16	58.73	44.15	45.9	57.22	44.98	39.82	67.2	45.34	42.86	49.74	54.66	62.8	69.55	51.42	68.5	36.78	71.52	44.89	49.43	52.56	53.07	53.15	42.14	41.31	48.61
10079	'ATP9A'	mRNA	4.18333	4.108	0.977608	0.617475	3.44	4.53	5.66	4.12	5.55	4.27	4.97	4.36	3.67	3.98	3.84	3.97	2.88	4.53	4.58	5.17	3.58	3.27	4.55	6.62	3.91	3.65	3.34	3.85	3.92	3.54	3.57	3.14	3.98	5.06	2.6	4.6	4.27	4.23	4.92	3.86	4.37	4.65	4.8	3.72	4.72	3.84	3.55
10268	'RAMP3'	mRNA	11.862	12.311	1.03316	0.6182	15.67	11.75	18.4	8.71	12.25	14.68	14.03	10.85	7.92	12.35	9.91	9.72	10.3	12.06	13.49	17.7	8.24	9.22	12.89	8.02	11.13	14.67	10.08	11.17	15.33	10.67	12.18	10.73	9.38	12.36	16.15	10.05	19.63	8.32	15.67	9.39	10.74	10.49	13.27	11.79	8.87	9.6	15.96
10131	'TRAP1'	mRNA	39.943	40.0737	0.998652	0.972229	44.24	40.23	42.72	32.67	41.51	33.54	23.77	43.39	41.13	40.73	43	41.8	40.46	40.01	38.67	36.48	43.14	38.07	34.21	51.12	39.88	39.13	40.14	37.73	42.82	42.48	27.51	43.21	42.21	52.29	47.74	40.63	40.35	37.61	40.74	39.46	24.43	45.59	41.03	33.74	47.16	40.85	43.79
1027	'CDKN1B'	mRNA	19.622	19.8497	1.00725	0.730521	16.85	18.07	19.68	20.41	22.58	17.67	17.87	20.93	18.91	17.18	21.14	19.6	22.54	18.41	21.33	19.48	19.16	20.02	19.77	22.41	21.68	20.22	20.5	19.79	19.99	17.19	19.88	19.08	17.58	18.74	18.68	19.78	19.68	21.26	20.91	18.16	19.7	20.54	19.42	16.42	21.61	19.34	20.71
10081	'PDCD7'	mRNA	6.253	6.27267	0.999155	0.975075	5.01	6.47	6.31	6.5	6.27	5.78	5.49	7.33	5.27	5.36	7.14	6.52	6.78	5.66	7.03	6.36	5.46	7.7	5.48	6.35	6.17	5.57	5.85	7.34	6.6	6.85	7.32	6.04	5.84	5.74	5.84	6.54	6.22	6.75	6.07	5.4	5.48	6.17	6.49	6	6.77	5.87	7.25
10272	'FSTL3'	mRNA	10.315	10.6323	1.02744	0.703786	14.33	14.76	11.62	8.59	13.2	13.94	7.63	9.24	5.18	7.58	9.49	10.03	5.5	8.76	12.36	12.73	8.94	8.1	12.29	9.81	6.5	13.57	9.17	10.6	14.18	7.68	9.3	12.66	7.6	14.11	9.65	12.07	9.08	5.74	10.72	7.63	6.62	9.3	8.97	11.54	7.35	7.72	9.42
1029	'CDKN2A'	mRNA	3.20967	3.35433	1.02854	0.834538	2.62	1.76	2.27	2.32	1.36	2.04	2.55	3.74	2.89	9.23	4.96	4.53	1.43	3.23	3.22	3.89	2.79	7.01	2.5	2.82	2.11	1.97	3.36	0.77	3.93	5.44	4.98	1.53	1.3	3.74	8.76	1.33	1.76	2.73	2.26	2.95	3.72	3.32	1.61	8.49	5.56	3.93	1.98
102723475	'KCNE1B'	mRNA	0.102667	0.126	1.22457	0.454694	0	0.01	0.1	0	0.12	0.19	0.08	0.07	0.11	0.09	0.08	0.12	0.12	0.27	0.07	0.02	0.16	0.09	0	0.19	0.1	0.05	0	0.16	0.08	0	0.27	0.13	0.24	0.16	0.06	0.06	0.14	0	0.62	0.38	0.16	0.11	0.17	0.06	0.24	0.07	0.2
10082	'GPC6'	mRNA	1.83167	1.79467	0.988141	0.854256	0.97	1.35	2.3	2.03	1.82	1.87	2.28	2.04	1.68	1.13	1.52	1.95	1.11	2.03	2.32	2.25	1.41	1.53	2.21	2.58	2.29	1.5	2.15	1.9	1.15	1.46	1.94	2.15	2.6	1.43	0.76	1.37	1.4	1.81	1.57	2.35	1.65	1.57	2.76	1.39	2.15	2.02	1.8
102723553	'SMIM11B'	mRNA	3.84	3.99567	1.04633	0.444808	1.24	4.57	3.36	2.51	5.53	4.56	4.8	4.34	6.03	3.47	4.42	3.67	2.75	3.3	4.33	4.61	3.99	3.72	3.87	3.57	3.79	3.8	4.2	3.12	5.75	2.35	3.74	4.11	3.54	2.16	6.13	4.85	4.45	4.69	3.82	2.5	5.03	4.28	4.92	3.82	4	3.69	4.68
1030	'CDKN2B'	mRNA	16.434	15.9497	0.966905	0.336923	16.11	16.59	19.24	17.66	14.43	15.32	16.59	13.45	12.95	16.06	16.88	15.81	18.73	18.2	15.91	20.39	16.92	19.21	16.07	14.82	17.76	14.41	19.08	14.05	15.92	15.59	21.48	13.3	15.09	15	16.53	16.04	18.58	17.85	11.39	17.7	15.59	11.55	15.21	14.09	17.19	16.05	17.41
102723623	'LOC102723623'	mRNA	0.000333333	0.00566667	1.22314	0.92108	0	0	0	0	0	0	0	0	0	0	0	0	0	0	0	0	0	0	0	0	0	0	0	0	0	0	0.01	0	0	0	0.01	0	0.14	0	0	0	0	0	0	0	0	0	0
100820829	'MYZAP'	mRNA	10.4093	10.0343	0.96105	0.520969	11.28	8.87	10.6	14.79	10.26	14.27	9.64	11.3	10.02	9.39	16.35	13.3	9.26	7.33	8.44	8.98	8.34	9.6	13.68	12.82	8.47	10.47	9.08	9.35	10.36	10.42	11.99	7.99	7.49	8.14	8.43	8.17	7.79	16.19	9.1	13.34	10.89	14.81	7.76	10.77	11.9	15.33	10.63
102723631	'CT45A10'	mRNA	0.001	0.000666667	1.00142	0.999442	0.03	0	0	0	0	0	0	0	0	0	0	0	0	0	0	0	0	0	0	0	0	0	0	0	0	0	0	0	0	0	0.02	0	0	0	0	0	0	0	0	0	0	0	0
10083	'USH1C'	mRNA	0.0293333	0.016	0.620956	0.25185	0	0.07	0	0.03	0	0.04	0.04	0.01	0.15	0.01	0	0	0.05	0.07	0	0	0.06	0.09	0.05	0.07	0.01	0	0.03	0	0.02	0.06	0	0	0	0.02	0.03	0.01	0.03	0.04	0.08	0.07	0.05	0	0	0	0	0.05	0
102723713	'LOC102723713'	mRNA	0.0183333	0.0213333	1.27539	0.730864	0.02	0	0	0	0	0	0	0	0.16	0.06	0	0	0	0.01	0	0	0	0.05	0	0	0	0.03	0.11	0.06	0	0.03	0	0	0.02	0	0	0	0	0	0.02	0.08	0	0	0	0	0	0	0
102723728	'LOC102723728'	mRNA	12.738	14.0557	1.10117	0.179926	12.9	14.28	15.13	13.45	11.44	8.68	13.07	9.55	6.66	8.1	14.32	10.4	12.96	11.07	14.77	20.54	11.15	8.58	12.22	20.55	14.39	18.36	18.19	12.12	13.55	14.05	7.69	14	14.08	5.89	23.4	15.53	19.53	15.72	13.58	8.61	18.55	8	7.94	12.38	18.95	11.86	14.02
10085	'EDIL3'	mRNA	3.425	3.367	0.978172	0.566433	3.35	3.52	3.48	3.71	3.09	3.76	4.21	3.7	3.07	2.71	3.15	3.52	2.54	3.87	4.13	3.68	2.71	2.98	4.1	4.07	3.14	4.27	3.26	3.3	3.63	2.86	3.11	2.67	3.5	3.66	2.58	4.04	3.19	4.74	2.98	3.59	4.33	3.4	4.14	2.79	4.12	3.39	3.46
102723849	'SPDYE17'	mRNA	0	0.0136667	1.39759	0.869215	0	0	0	0	0	0	0	0	0	0	0	0	0	0	0	0	0	0	0	0	0	0	0	0	0	0	0	0	0	0	0	0	0	0	0	0	0	0	0	0	0	0	0
10086	'HHLA1'	mRNA	0.00133333	0.000333333	0.767021	0.896198	0	0	0	0	0	0	0	0	0	0	0	0	0	0	0	0	0	0	0	0	0	0	0.03	0	0	0.01	0	0	0	0	0	0	0	0	0	0	0	0	0	0	0	0	0
102723859	'TBC1D3E'	mRNA	0.899333	0.958333	1.06019	0.523037	0.58	0.75	1.07	0.84	0.56	1.05	0.92	0.88	0.77	0.64	2.08	0.73	0.64	0.91	0.87	0.71	1.24	1.07	0.4	0.5	1	1.15	1.39	0.98	0.48	1.3	0.69	0.71	1.1	0.97	0.91	0.68	0.79	0.65	0.76	1.07	1.05	1.09	0.82	0.69	1.43	0.65	1.01
102723899	'LOC102723899'	mRNA	0	0.008	2.08496	0.708299	0	0	0	0	0	0	0	0	0	0	0	0	0	0	0	0	0	0	0	0	0	0	0	0	0	0	0	0	0	0	0	0	0.05	0	0	0	0	0	0	0	0	0	0
102723971	'LOC102723971'	mRNA	24.5363	24.95	1.01541	0.869875	25.69	17.99	18.1	23.99	17.25	22.86	25.91	21.23	20.08	14.53	20.87	5.36	22.57	29.35	20.6	46.98	25.5	33.96	26.79	12.88	33.59	31.32	26.09	28.26	21.92	31.72	27.5	23.82	35.03	24.35	16.76	23.49	30.23	18.8	19.34	20.05	18.64	18.59	31.47	16	15.92	3.31	28.53
102724023	'GATD3B'	mRNA	21.3693	22.311	1.03493	0.712813	23.78	23.85	29.3	17.83	28.13	10.94	21.16	20.62	27.16	10.96	23.98	18.07	18.75	10.75	27.23	20.41	11.39	23.07	25.58	55.09	23.73	10.31	17.4	17.54	25.27	11.47	21.01	19.67	20.45	26.18	30.26	23.61	21.44	22.39	28.69	13.51	22.72	17.93	26.07	8.53	36.39	17.69	20.67
10087	'COL4A3BP'	mRNA	5.37833	5.08533	0.948788	0.053477	6.29	6.29	6.77	5.54	5.83	5.98	5.25	5.83	5.59	4.14	5.78	4.76	5.27	5.05	4.99	5.86	5.05	5.12	6.02	4.67	5.08	5.38	4.34	5.59	4.96	5.08	5.72	4.74	5.3	5.08	4.8	5.81	4.48	5.6	4.72	5.64	5.07	5.39	6.55	4.33	5.35	5.82	5.28
102724062	'LOC102724062'	mRNA	0.004	0.014	2.57567	0.144543	0.02	0	0.02	0	0	0	0	0	0.02	0	0	0	0	0	0	0.02	0	0	0	0	0	0	0	0	0	0.02	0	0.02	0	0	0.04	0.06	0	0	0.02	0	0	0	0	0.02	0	0	0
102724101	'TP53TG3E'	mRNA	0.00433333	0.00966667	1.82304	0.455827	0	0	0	0	0.02	0	0	0	0	0	0	0	0	0	0	0	0	0	0	0	0.01	0	0	0	0	0	0.03	0.01	0.02	0.04	0.05	0	0	0.01	0.02	0	0	0	0	0	0	0	0
100885848	'PTGES3L'	mRNA	0.039	0.03	0.749742	0.475697	0	0	0.04	0.01	0.03	0.08	0	0.13	0.06	0	0	0.02	0.11	0	0.07	0.29	0	0.07	0.05	0.07	0.01	0.1	0	0	0.01	0	0	0	0.02	0	0.04	0.08	0.11	0.04	0	0	0	0.01	0.05	0.02	0	0	0
102724127	'TP53TG3F'	mRNA	0.00666667	0.00566667	1.22315	0.864642	0.01	0	0	0	0	0	0	0.05	0	0.06	0	0.06	0	0	0	0	0	0	0	0	0.01	0	0	0	0	0	0	0.01	0	0	0.03	0	0.07	0.01	0	0	0	0	0	0	0	0	0
102724135	'LOC102724135'	pseudo	1.42767	1.61667	1.12653	0.296824	1.73	1.25	2.12	1.42	1.1	1.09	1.88	1.18	2.31	2.01	0.75	1.61	0.75	2.02	0.37	1.43	1.05	3.23	1.25	0.89	1.11	2.37	2.29	1.25	1.44	0.63	0.85	1.2	1.12	1.13	1.31	1.54	2.17	1.66	1.55	1.35	1.63	1.76	2.77	1.2	0.76	2.02	0.71
102724151	'LOC102724151'	mRNA	0.034	0.0566667	1.63768	0.131994	0.01	0	0.08	0	0	0.06	0.12	0.12	0.03	0	0	0.04	0	0	0.04	0.07	0.11	0.1	0.05	0	0.03	0.01	0.05	0	0.02	0	0	0.05	0.03	0	0.11	0.01	0.24	0.03	0.13	0.09	0.02	0.04	0.01	0.09	0.09	0.02	0.01
1009	'CDH11'	mRNA	7.677	7.469	0.972608	0.649559	6.74	11.43	8.95	7.19	10.87	6.32	7.24	9.64	4.27	5.78	5.66	7.37	2.6	10.11	9.8	9.83	6.05	5.89	7.18	6.31	7.27	9.04	9.66	8.69	7.5	6.55	7.5	8.99	8.48	7.4	4.39	8.72	7.75	6.06	9.99	7.72	7.18	6.65	6.67	6.1	7.76	6.93	5.99
102724159	'LOC102724159'	mRNA	4.35267	4.41967	1.01272	0.88319	5.45	6	4.78	4.77	4.58	2.66	4.96	5.06	5.06	1.18	5.93	4.86	5.42	2.53	4.84	5.25	1.89	5.17	3.75	4.85	4.58	2.61	4.49	4.51	5.46	2.47	5.23	4.57	5.09	2.58	5.7	5.34	5.32	4.3	4.94	2.05	5.09	4.5	4.96	0.85	5.54	4.91	4.22
102724197	'LOC102724197'	mRNA	0.250667	0.284	1.1366	0.571792	0.42	0.12	0.23	0.47	0.02	0.05	0.18	0.27	0.08	0.07	0.15	0.13	0	0.29	0.17	1.41	0.12	0.82	0.26	0.57	0.37	0.16	0.06	0.07	0.05	0.11	0.07	0.26	0.25	0.29	0.19	0.01	0.27	0.2	0.16	0.26	0.13	0.24	0.17	0.04	0.36	0.13	0.27
100913187	'APOBEC3A_B'	mRNA	0.0293333	0.0253333	0.866389	0.836428	0.02	0	0	0.05	0	0	0.03	0	0	0.29	0	0.13	0.07	0.01	0	0.07	0	0	0	0.12	0	0	0	0.06	0	0.03	0	0	0	0	0.08	0	0	0	0	0	0	0	0.05	0	0.28	0	0
102724219	'LOC102724219'	mRNA	0.196	0.241667	1.22281	0.585812	0.4	0.09	0.13	0.07	0	0.21	0.21	1.02	0	0.61	0.34	0.09	0.06	0.04	0.17	0.13	0.19	0.03	0.36	0.61	0.07	0.01	0	0	0	0.16	0.6	0.13	0.08	0.07	0.36	0	0.22	0.06	0.19	0.46	0.47	0.79	0	0.9	0	0.07	0
102724237	'LOC102724237'	mRNA	0.002	0.00333333	1.30747	0.770754	0	0	0	0	0	0	0	0.01	0.02	0	0	0	0	0	0	0	0	0	0	0	0	0	0.01	0	0	0	0	0	0.02	0	0	0	0.05	0	0	0	0	0.01	0	0.01	0	0	0
102724265	'LOC102724265'	mRNA	0.000666667	0.000666667	1.00142	0.999442	0	0	0.02	0	0	0	0	0	0	0	0	0	0	0	0	0	0	0	0	0	0	0	0	0	0	0	0	0	0	0	0	0	0	0	0	0	0.02	0	0	0	0	0	0
102724279	'LINC01835'	mRNA	0.573667	0.638	1.11679	0.68265	0.73	1.21	1.11	0.08	2	0.45	0.26	0	0.64	0.29	0	0.54	0	0.99	1.47	0.62	0	1.11	1.04	0	0.31	1.63	0	0.57	0.52	0.15	0.44	0.4	0.09	0.56	2.08	0.85	1.29	0	1.18	0.24	0	0.97	0.79	0.22	0.31	0.31	0.15
10095	'ARPC1B'	mRNA	19.3313	19.2473	0.992444	0.88663	25.32	30.37	25.03	12.83	24.9	19.72	18.74	19.25	15.49	23.85	16.2	15.17	13.91	18.81	25.83	17.09	13.64	17.96	16.2	21.11	18.82	17.28	16.98	16.93	25.14	16.65	14.65	22.98	14.7	24.39	26.61	18.93	21.19	11.5	28.18	14.87	17.05	16.05	17.52	19.99	18.43	15.51	17.89
102724378	'LOC102724378'	lncRNA	0.291667	0.310333	1.12435	0.405034	0.23	0.23	0.39	0.18	0.56	0.2	0.11	0.67	0.14	0.34	0.16	0.15	0	0.24	0.4	0.62	0.26	0.35	0.46	0.2	0.37	0.54	0.18	0.27	0.38	0.18	0.19	0.4	0.16	0.19	0.32	0.23	0.8	0.18	0.32	0.13	0.11	0.4	0.16	0.28	0.5	0.3	0.11
10096	'ACTR3'	mRNA	19.3567	19.2203	0.989857	0.749069	18.1	20.02	23.59	18.14	24.76	20.04	20.98	16.6	21.89	20.55	22.02	19.15	19.72	17.99	21.46	18.54	18.31	18.73	18.56	21.86	19.39	17.71	19.33	20.19	15.28	18.48	16.58	15.21	18.71	18.81	22.79	23.05	18.6	17.64	23.72	21	24.58	19.96	18.8	20.54	20.63	19.37	19.07
102724398	'CH507-42P11.6'	mRNA	0.147333	0.155333	1.04275	0.67708	0.21	0.1	0.17	0.2	0.11	0.16	0.21	0.18	0.22	0.18	0.16	0.15	0.16	0.19	0.15	0.11	0.07	0.24	0.16	0.13	0.05	0.17	0.18	0.11	0.11	0.22	0.07	0.07	0.11	0.07	0.21	0.13	0.21	0.11	0.12	0.15	0.18	0.24	0.22	0.18	0.22	0.22	0.2
10097	'ACTR2'	mRNA	24.074	23.6477	0.980263	0.526382	21.05	22.45	28.6	26.27	25.64	27.79	26.1	26.12	23.47	21.05	26.7	27.74	19.27	21.24	24.31	24.81	22.66	18.76	25.71	23.86	27.72	22.97	22.26	30.54	22.69	22.33	23.53	24.79	21.84	19.95	22.71	23.74	23.58	25.73	25.29	27.12	28.34	27.14	23.03	21.24	27.08	28.74	23.44
102724473	'GAGE10'	mRNA	0.003	0.0163333	1.59694	0.798511	0.09	0	0	0	0	0	0	0	0	0	0	0	0	0	0	0	0	0	0	0	0	0	0	0	0	0	0	0	0	0	0	0	0.07	0	0	0	0	0	0	0	0	0	0
102724474	'LOC102724474'	mRNA	0.197667	0.204667	1.02984	0.843573	0.37	0.08	0.26	0.29	0.11	0.06	0.16	0.38	0.22	0.29	0.23	0.19	0.06	0.06	0.17	0.23	0.06	0.1	0.16	0.08	0.25	0.19	0.26	0.13	0.36	0.14	0.02	0.24	0.29	0.49	0.12	0.19	0.4	0.11	0.26	0.13	0.07	0.15	0.34	0.12	0.17	0.35	0.12
10099	'TSPAN3'	mRNA	36.2447	35.702	0.977981	0.45029	25.47	33.83	39.25	42.13	36.53	40.12	33.98	33.91	30.06	31.92	42.12	39.38	33.98	36.58	41.48	41.12	30.94	32.9	37.81	36.51	35.38	36.76	35.66	39.39	33.47	32.43	40.41	36.92	40.01	36.89	37.03	36.17	30.55	37.93	35.29	29.51	36.21	39.82	31.01	39.85	33.5	38.03	40.44
102724485	'LOC102724485'	mRNA	0.000666667	0.00433333	2.23444	0.501649	0	0	0	0	0	0	0	0	0	0	0	0	0	0	0	0	0	0	0	0	0	0	0	0	0	0	0	0.02	0	0	0	0	0.04	0	0	0.01	0.02	0	0	0	0	0	0.01
102724488	'LOC102724488'	mRNA	0.464333	0.463667	1.01331	0.901064	0.54	0.36	0.39	0.43	0.28	0.63	0.71	0.38	0.31	0.37	0.47	0.36	0.29	1.56	0.36	0.52	0.23	0.25	0.44	0.48	0.42	0.46	0.53	0.71	0.39	0.5	0.39	0.42	0.37	0.38	0.43	0.33	0.86	0.34	0.56	0.32	0.51	0.3	0.43	0.41	0.38	0.19	0.29
102724594	'U2AF1L5'	mRNA	3.944	4.87533	1.23571	0.582834	7.43	0.11	1.69	0.16	6.31	0.04	2.78	3.49	0.12	0.01	3.58	3.5	0.04	4.84	14.99	6.06	9.36	10.37	3.1	0.14	1.9	0.64	0	7.79	2.08	7.61	0.03	11.83	2.09	6.23	7.7	0.05	1.23	0.14	12.72	3.69	2.47	1.01	1.04	0	15.98	2.5	0.09
102724642	'LOC102724642'	mRNA	0.00966667	0.012	1.22729	0.660214	0.01	0	0	0	0	0.02	0	0.01	0.04	0	0.03	0	0	0	0.01	0	0	0	0.04	0	0	0.01	0	0.02	0	0.06	0.01	0.03	0	0	0	0.01	0.03	0	0	0.01	0	0.01	0.01	0	0	0.02	0.03
102724646	'LOC102724646'	mRNA	0.00366667	0.007	1.85147	0.461271	0	0	0	0.01	0	0	0.01	0	0.01	0	0	0	0	0	0.02	0	0	0	0	0	0.01	0	0.04	0	0	0	0	0.01	0	0	0	0	0.13	0	0	0.03	0.02	0	0	0	0	0.01	0
102724652	'CRYAA2'	mRNA	0.001	0.00566667	1.3976	0.841111	0	0	0	0	0	0	0	0	0	0	0	0	0	0	0	0	0.03	0	0	0	0	0	0	0	0	0	0	0	0	0	0	0	0.03	0	0	0	0	0.08	0	0	0	0	0
102724665	'LOC102724665'	mRNA	0	0.00133333	1.07046	0.973283	0	0	0	0	0	0	0	0	0	0	0	0	0	0	0	0	0	0	0	0	0	0	0	0	0	0	0	0	0	0	0	0	0.04	0	0	0	0	0	0	0	0	0	0
100996414	'100996414'	mRNA	2.70967	2.68233	0.988687	0.901561	2.44	2.22	2.79	1.45	2.38	2.24	1.41	3.25	3.32	1.52	2.44	1.81	2.52	3.62	2.87	2.99	3.83	2.53	2.48	3.44	3.55	2.72	4.8	3	2.81	2.71	2.49	2.56	3.36	1.74	1.15	1.88	2.61	2.03	1.51	1.27	3.32	2.64	2.22	2.54	3.4	2.35	1.65
102724770	'LOC102724770'	mRNA	33.3897	34.0513	1.01644	0.841618	44.2	28.87	27.2	53.1	35.99	34.66	26.59	38.69	29.5	40.14	32.37	11.11	27.76	26.36	28.33	59.14	27.72	24.03	43.23	32.9	25.31	38.46	32.96	41	52.37	26.91	28.07	41.61	17.99	25.12	50	29.38	35.49	51.91	35.38	38.8	26.71	38.57	27.82	35.16	33.45	10.95	24.56
102724788	'LOC102724788'	mRNA	28.7343	29.888	1.03722	0.555138	22.87	23.57	26.6	28.47	23.19	17.9	32.56	29.74	30.1	28.69	47.67	27.08	31.49	18.37	25.11	33.34	41.57	34.01	40.49	20.09	17.87	29.99	38.43	26.41	34.81	30.26	28.94	30.3	20.41	21.7	22.81	24.07	34.5	28.94	27.89	16.64	29.14	30.25	35.69	32.42	40.48	27.56	33.27
102724843	'LOC102724843'	mRNA	1.337	1.454	1.08764	0.620011	1.35	0.86	1.24	0.4	1.37	0.78	1.34	3.46	0.68	3.98	1.55	0.83	0.49	0.93	1.79	1.2	0.47	1.36	1.32	1.59	1.12	0.79	0.94	0.2	0.53	2.33	1.27	1.82	3.05	1.07	2.39	1.33	2.37	0.36	1.02	0.67	1.31	3.8	0.67	2.55	1.29	0.8	0.19
102724862	'TBC1D3I'	mRNA	0.0306667	0.0543333	1.62801	0.466272	0	0	0	0	0.18	0	0.04	0	0	0	0	0	0	0	0.04	0	0	0.04	0	0	0.02	0	0	0.03	0.11	0	0	0.38	0	0.08	0	0	0	0	0.17	0.04	0.03	0	0	0	0	0.03	0
102724877	'LOC102724877'	mRNA	0.00133333	0.006	1.82472	0.614972	0	0	0	0	0	0	0.04	0	0	0	0	0	0	0	0	0	0	0	0	0	0	0	0	0	0	0	0	0	0	0	0	0	0.07	0.02	0	0	0.01	0	0	0	0	0	0
102724957	'LOC102724957'	mRNA	0.00933333	0.01	1.00143	0.999095	0	0	0	0.07	0	0	0	0	0	0	0	0	0	0	0	0	0	0	0	0	0	0	0	0	0.07	0	0	0.07	0	0.07	0	0	0.07	0	0	0	0.08	0	0	0	0	0	0
102724965	'LOC102724965'	mRNA	0.0443333	0.079	1.8465	0.00334941	0.03	0.06	0.13	0.04	0.06	0.02	0.04	0.04	0	0.02	0.03	0.01	0	0.1	0.06	0	0.02	0.11	0.05	0	0.11	0.07	0.03	0.01	0.11	0.03	0.04	0.04	0.04	0.03	0.01	0.03	0.11	0.01	0.17	0.11	0.05	0.03	0.05	0.15	0.07	0.02	0.1
102724993	'LOC102724993'	mRNA	13.6577	14.286	1.04076	0.78231	3.78	16.73	19.5	2.68	3.42	13.14	19.79	14.08	16.67	13.25	20.85	11.24	27.43	5.31	15.75	4.92	26.22	13.96	12.21	10.75	5.86	14.5	16.65	2.75	19.96	10.96	13	4.37	36.81	13.19	3.77	15.94	20.42	2.78	3.73	14.47	16.1	14.91	16.8	15.2	20.54	10.94	27.01
100996643	'LOC100996643'	pseudo	0.424	0.333	0.78229	0.274827	0.22	0.31	0.59	0.64	1.44	0.44	0.65	0.17	0.18	0.16	0.86	0.24	0.3	0.49	0.74	0.15	0.4	0	0.73	0.41	0.06	0.46	0.48	0	0.49	0.09	0.43	0.15	0.55	0.89	0.08	0.24	1.75	0.53	0.3	0.01	0.32	0.33	0.3	0.39	0.35	0.11	0.62
102724995	'LOC102724995'	mRNA	0.002	0.00266667	1.14426	0.931841	0	0	0	0	0	0	0.04	0	0	0	0	0	0	0	0	0	0	0	0	0	0	0	0	0	0	0	0	0.02	0	0	0	0	0	0.01	0	0	0	0	0	0	0	0	0.04
102725009	'LOC102725009'	mRNA	4.27233	4.55333	1.06047	0.343229	3.86	4.75	4.81	2.72	2.69	3.59	4.95	5.21	4.59	3.02	3.11	4.08	5.25	3.19	4.36	5.47	4.28	6.7	4.49	4.55	4.32	3.85	5.57	3.35	4.18	4.99	3.7	5.43	3.52	3.59	4.74	4.91	4.68	2.72	3.41	5.2	4.59	6.24	6.99	4.85	3.78	4.67	4.08
10276	'NET1'	mRNA	19.4367	19.9457	1.0224	0.512809	19.61	15.79	19.36	23.61	20.47	19.22	20.84	22.5	20.3	16.64	21.37	19.83	18.99	20.22	18.4	18.24	23.36	19.2	21.88	17.41	17.18	20.04	21.69	19.51	17.45	17.27	18.31	18.82	19.97	15.62	18.67	18.02	16.92	25.66	20.88	24.17	22.27	24.97	20.98	19.67	23.7	23	19.46
1028	'CDKN1C'	mRNA	8.48433	9.038	1.06587	0.339104	7.05	7.95	9.48	9.29	12.65	8.62	8.83	6.52	3.73	7.88	7.56	8.45	6.89	7.31	10.88	7.23	5.78	7.98	9.97	13.72	6.93	7.63	6.2	8.18	10.25	8.09	9.19	10.16	5.74	14.39	8.94	8.39	6.86	8.61	10.4	7.26	7.01	8.25	6.86	9.68	9.29	5.86	9.55
10280	'SIGMAR1'	mRNA	81.818	82.8143	1.00895	0.72379	82.61	75.96	92.15	77.92	73.59	78.79	86.25	87.05	90.68	84.85	75.59	83.02	92.87	91.13	71.27	74.59	86.27	92.1	80.31	80.05	68.56	82.82	75.62	87.17	70.43	82.46	73.62	80.67	86.91	89.23	97.54	78.89	91.24	81.91	83.95	89.48	89.28	84.14	85.14	85.16	84.88	86.8	84.66
10284	'SAP18'	mRNA	36.0597	36.3913	1.00651	0.773711	34.23	35.54	40.33	35.74	38.27	34.41	34.94	31.7	38.69	33.95	34.42	30.56	33.66	38.21	38.81	36.74	34.56	36.46	36.3	33.89	41.41	40.9	34.81	37.03	34.4	39.67	33.32	36.42	36.21	36.21	43.17	39.52	43.7	37.5	36.87	33.1	36.65	35.77	37.45	31.99	37.7	31.27	36.55
10286	'BCAS2'	mRNA	15.9793	16.4493	1.0257	0.440236	17.38	16.66	18.98	15.98	15.07	16.13	15.71	16.97	19.37	13.26	15.75	16.52	17.91	18.03	17.56	15.29	16.48	15.51	17.16	12.43	15.49	16.38	14.83	16.24	15.33	15.81	14.5	18.13	12.48	12.04	21.95	20.91	18.93	17.89	16.37	15.98	16.53	17.83	14.62	15.63	14.2	16.9	20
100996741	'100996741'	mRNA	0.803333	0.747	0.930161	0.259983	0.72	0.8	0.92	0.57	1.15	0.88	1.04	0.82	0.79	1.05	0.84	0.77	0.59	0.66	1.11	1.07	0.73	0.82	0.53	0.81	0.66	0.71	0.76	0.72	0.83	0.57	0.87	0.97	0.65	0.69	1.26	0.36	0.52	0.4	0.67	0.62	0.93	1.12	0.57	0.95	0.64	0.65	0.54
10288	'LILRB2'	mRNA	1.61533	1.595	1.00341	0.977731	2.16	3.02	2.56	1.06	4.69	2.01	1.53	1.59	0.25	2.78	0.95	0.85	1.17	1.07	1.88	0.67	1.27	0.74	1.36	0.85	0.95	1.18	0.73	1.58	4.49	1.15	1.51	1.66	1.31	1.44	1.76	1.41	1.14	1.15	3.86	0.76	1.52	1.45	0.63	2.15	0.83	0.76	1.1
10289	'EIF1B'	mRNA	14.814	15.1267	1.01785	0.658781	12.32	15.66	14.5	15.92	15.92	12.9	11.27	11.19	12.34	11.09	12.44	12.7	14.43	15.28	15.49	15.63	14.02	12.92	18.72	14.34	15.84	17.62	21.32	20.78	14.86	12.73	16.94	13	17.05	15.2	16.48	15.67	15.67	14.16	13.62	12.64	17.94	15.18	12.27	14.02	12.43	14.98	14.83
100996750	'LOC100996750'	mRNA	47.3337	24.9787	0.527165	0.214889	0.1	0.02	45	78.31	18.95	0	30.84	54.77	0	50.57	0.15	0.34	11.86	236.34	83.26	26.05	71.3	4.06	0.02	25.85	34.11	21.5	38.66	276.51	9.87	22.82	187.5	9.58	58.2	23.47	25.91	0.02	14.27	0.18	0	49.03	24.43	4.5	0.05	0	93.97	32.23	0.38
10293	'TRAIP'	mRNA	1.53033	1.58767	1.03204	0.536244	1.19	1.28	1.33	1.22	1.75	1.87	1.49	1.76	1.4	0.93	1.63	1.7	2.45	1.37	1.4	2.07	1.41	1.16	1.56	1.68	1.8	1.31	1.43	1.11	2.05	1.76	1.49	1.53	1.18	1.6	2	1.71	1.8	1.64	2.29	1.52	1.48	1.25	1.39	1.58	1.05	1.43	1.68
10296	'MAEA'	mRNA	27.7453	27.989	1.00453	0.832611	32.83	28.87	28.84	28.55	27.17	26.46	26.4	29.78	30.38	26.08	30.72	28.23	29.04	25.88	24.74	29.15	28.45	31.91	25.67	26.39	27.12	27.2	26.37	25.64	28.41	26.78	27.37	29.43	26.15	22.35	28.68	28.77	25.3	26.8	26.72	27.93	28.18	27.97	26.89	28.59	29.9	27.27	28.04
100996763	'NOTCH2NLB'	mRNA	2.032	2.007	0.973806	0.711112	1.06	1.97	1.72	1.89	1.6	1.6	3.37	3.41	1.87	3.55	1.46	4.11	1.6	1.8	1.18	1.76	1.58	1.27	1.87	0.71	1.79	1.75	1.46	1.82	4	4.2	1.68	1.48	1.66	1.74	0.75	2.05	1.81	1.66	1.46	1.87	3.47	3.51	1.93	3.58	1.56	4.2	1.91
10298	'PAK4'	mRNA	47.9923	48.5057	1.00605	0.848738	39.52	42.7	38.49	51.31	39.55	40.57	43.91	47.73	45.7	49.55	53.65	43.34	57.11	54.88	47.74	51.69	53.47	54.55	46.36	45.32	53.31	41.65	55	50.42	48.21	46.38	50.17	52.13	47.26	48.1	36.09	40.27	44.89	47.87	46.48	47.71	43.04	40.13	49.65	42.01	52.52	42.96	50.16
10299	'MARCH6'	mRNA	10.7277	10.7767	1.01553	0.605065	7.64	9.4	10.42	13.06	10.98	10.09	10.24	10.77	10.08	9.35	11.05	10.68	8.17	10.27	10.16	12.19	9.08	12.42	11.17	10.42	11.52	12.18	11.98	13.14	9.43	9.65	13.63	11.01	12.07	9.58	6.27	11.51	9.29	12.69	9.25	10.96	9.5	11.49	11.68	11.49	12.1	11.91	10.11
100996842	'LOC100996842'	mRNA	4.79333	4.776	0.990621	0.89371	4.16	4.58	3.54	4.21	3.06	4.53	5.12	6.07	5.57	5.11	6.09	4.28	5.06	2.99	5.56	4.29	5.8	6.32	5.96	4.41	6.66	3.44	3.58	2.77	5.34	8.12	4.51	3.26	4.96	4.45	5.24	5.14	5.22	4.6	4.11	3.11	4.1	5.47	3.81	6.12	5.13	4.02	5.02
10300	'KATNB1'	mRNA	31.1693	31.47	1.00659	0.865345	31.36	30.91	30.69	39.43	21.17	28.19	25.33	31.57	31.72	29.96	32.1	33.04	37.97	33.1	22.13	36.06	33.92	36.79	27.99	27.8	34.76	30.22	31.6	28.42	34.68	29.75	38.03	33.66	28.33	24.4	29.09	30.89	33.7	36.78	24.84	32.56	27.9	29.23	29.81	32.16	30.64	29.42	34.47
10307	'APBB3'	mRNA	1.97867	2.034	1.02509	0.648202	1.89	2.2	2.03	1.28	2	1.69	3.01	2.32	2.48	1.65	2.9	1.24	1.77	1.86	2.04	1.53	2.34	2.85	1.66	2.06	1.95	1.89	1.9	1.78	1.88	1.75	1.25	1.8	2.47	1.89	2.35	1.58	2.47	1.04	1.25	1.96	2.39	1.89	2.41	1.9	1.92	1.85	2.13
100996928	'C7orf55-LUC7L2'	mRNA	0.0316667	0.028	0.889952	0.827655	0.03	0	0	0	0.03	0.04	0	0	0.08	0.05	0.1	0.09	0	0	0.07	0	0	0	0	0	0	0.13	0.03	0.05	0.03	0.06	0	0.03	0.07	0.06	0	0.11	0	0	0.07	0	0.19	0.04	0	0	0	0.08	0
10308	'ZNF267'	mRNA	1.261	1.30767	1.03189	0.429119	1.14	1.42	1.8	1.33	1.52	1.14	1.51	1.11	1.22	1.02	1.32	1.07	1.11	1.22	1.42	1.42	1.14	1.44	1.07	1.26	1.32	1.53	1.18	1.24	1.35	1.13	1.06	1.16	1.31	0.87	1.06	1.73	1.43	1.41	1.33	1.38	1.56	1.38	1.24	1.1	1.7	1.32	0.96
10311	'VPS26C'	mRNA	7.09067	7.117	1.00202	0.951333	6.5	7.37	6.9	7.7	7.4	6.45	6.93	6.24	4.38	6.09	7.44	7.59	6.83	7.17	6.71	8.69	6.93	7.97	7.52	6.53	7.38	6.6	7.92	7.53	7.08	6.21	7.71	8.18	7.71	7.06	6.94	7.11	6.64	8.29	6.7	7.81	7.45	6.64	4.12	6.98	8.17	6.81	6.53
101	'ADAM8'	mRNA	1.97133	1.78833	0.903234	0.220181	1.82	6.06	2.53	1.11	2.14	1.59	1.78	1.94	1.57	2.92	1.85	1.37	1.13	1.93	2.96	1.68	1.52	2.25	1.31	2.6	1.62	1.76	2.03	1.37	2.25	1.03	1.45	1.77	1.59	2.21	1.71	1.78	1.23	1.23	2.7	1.45	2.02	1.22	2.22	1.62	2	1.12	1.1
10314	'LANCL1'	mRNA	15.8017	15.8713	1.00084	0.980344	11.74	11.89	15.77	18.89	14.91	15.22	18.03	17.12	16.48	16.15	14.74	16.72	17.24	15.38	14.39	18.79	15.31	13.8	16.85	13.08	17.69	17.41	19.59	19.48	15.12	14.82	13.6	14.52	16.82	12.5	13.27	15.98	15.86	19.29	13.48	16.1	19.09	19.61	17.92	16.66	15.38	16.52	18
10317	'B3GALT5'	mRNA	0.543667	0.592333	1.09669	0.434829	0.25	0.38	0.82	0.51	0.43	0.49	0.56	0.49	0.34	0.19	0.42	0.44	0.2	0.39	0.36	0.83	0.94	0.67	0.88	0.29	1.39	0.75	0.4	0.43	0.39	0.41	0.75	0.82	0.68	0.41	0.12	0.8	0.82	0.5	0.28	1.07	0.41	0.62	0.73	0.33	0.82	0.56	0.45
10100	'TSPAN2'	mRNA	0.803	0.795333	0.987504	0.880911	0.49	0.49	1.18	0.77	1.03	1.12	0.91	0.54	0.28	0.83	0.31	0.77	0.57	0.65	1.47	0.68	0.74	0.91	0.54	0.92	1.06	0.83	1.42	1.28	0.51	0.67	0.45	0.71	0.88	1.08	0.56	0.79	0.83	0.91	1.03	0.83	0.82	0.59	0.49	0.72	0.49	1.02	0.56
10319	'LAMC3'	mRNA	10.487	10.9887	1.04563	0.63969	10.97	11.62	7.84	7.57	28.47	3.78	8.91	14.03	5.33	13.92	6.92	13.05	5.19	9.77	22.09	10.55	7.64	10.46	9.14	9.64	7.83	11.85	8.4	11.57	10.11	9.08	8.7	11.1	10.63	8.45	7.27	10.97	7.99	6.53	28.14	5.35	9.18	8.96	9.53	15.73	8.8	12.56	8.28
1032	'CDKN2D'	mRNA	6.95967	7.186	1.0305	0.542021	6.12	7.92	5.4	6.47	4.5	6.26	5.23	6.3	7.05	6.37	7.16	7.03	8.83	8.62	6.08	7.17	7.06	8.63	7.25	5.68	7.09	9.19	8	7.94	8.05	8.41	5.94	7.94	5.88	5.22	6.15	8.64	6.07	6.35	6.84	5.6	6.38	7.68	7.07	6.95	7.22	7.05	7.74
10321	'CRISP3'	mRNA	2.173	2.19633	1.01443	0.941252	3.09	0.31	1.19	1.53	2.25	2.29	4.71	0.82	0.42	0.76	3.99	5.45	0.96	0.67	2.45	2.54	3.61	1.49	0.57	0.65	4.16	1.77	4.14	3.47	0.82	0.83	2.01	1.52	4.77	1.95	2.11	0.78	1.32	0.77	2.16	2.66	4.71	0.72	0.81	0.91	3.7	4.42	1.05
10322	'SMYD5'	mRNA	11.682	11.794	1.00552	0.856466	14.69	12.87	14.6	10.03	11.91	10.12	11.22	10.42	12.82	10.99	8.17	10.16	11.96	10.88	11.29	12.12	11.3	11.58	11.98	11.84	12.1	13.5	10.95	11.58	11.47	11.8	11.68	12.22	11.85	12.36	15.08	13.31	13.24	10.26	12.3	10.61	11.43	10.52	12.5	9.66	10.22	9.23	11.61
10105	'PPIF'	mRNA	50.6463	50.449	0.992895	0.878525	43.39	38.04	49.95	66.47	36.05	45.14	42.93	50.22	47.95	47.03	50.51	47.85	59.54	45.45	35.54	48.9	46.93	52.32	56.83	63.41	57.68	55.85	50.31	54.78	35.56	57.38	60.84	45.66	59.42	67.46	48.22	40.21	43.68	67.47	41.68	56.9	49.31	58	41.47	44.83	65.99	44.39	49.65
10325	'RRAGB'	mRNA	3.42833	3.50333	1.01333	0.756746	2.99	2.61	2.79	3.3	4.82	3.38	3.64	3.46	2.79	2.57	3.28	3.34	2.48	3.76	4.5	2.55	2.62	3.5	3.67	3.95	3.52	4.36	3.15	4.47	3.31	2.87	4.22	3.77	3.71	3.47	3.24	2.75	3.67	3.83	3.4	2.69	3.66	2.9	3.29	3.12	3.73	3.23	3.23
101059906	'LOC101059906'	mRNA	0.0736667	0.0703333	0.940406	0.785223	0.08	0	0.12	0.07	0.04	0.07	0.05	0.09	0.01	0.1	0.1	0.04	0.05	0.05	0.12	0.02	0.02	0.06	0.2	0.07	0.02	0.02	0.15	0.22	0.07	0.15	0	0.07	0.05	0.1	0.13	0	0.05	0.03	0.07	0.08	0.04	0.13	0.05	0.02	0.01	0.06	0.07
10327	'AKR1A1'	mRNA	30.3113	31.4387	1.03374	0.533587	28.61	28.49	40.18	23.83	31.62	26.57	31.37	24.65	24.96	25.62	29.59	26.15	23.76	29.1	30.05	27.18	28.27	26.1	30.71	62.85	25.73	28.12	27.58	30.65	29.62	33.2	24.09	26.34	26.9	57.45	34.61	30.31	30.27	30.05	32.77	24.97	35.63	28.52	27.32	29.12	49.28	26.53	28.17
101059915	'LOC101059915'	mRNA	0.007	0.007	0.865355	0.822544	0	0	0	0.02	0	0.01	0	0.01	0.06	0	0.06	0.01	0	0	0.01	0	0	0	0	0	0	0.03	0	0	0	0	0	0	0	0	0	0.01	0.05	0	0	0	0.01	0.02	0	0	0	0.02	0
10328	'EMC8'	mRNA	22.025	22.3247	1.00957	0.801534	24.71	26.03	16.58	28.31	19.16	16.6	16.54	25.58	21.58	18.22	17.07	23.22	25.23	27.64	17.39	22.15	21.53	27.8	17.68	19.21	19.61	22.87	26.27	17.06	26.88	20.76	22.34	26.8	24.05	21.88	19.67	23.28	15.88	25.81	22.66	19.01	18.42	23.29	20.68	18.61	19.6	22.26	20.22
101059918	'GOLGA8R'	mRNA	0.248333	0.237667	0.953116	0.708232	0.15	0.22	0.31	0.33	0.31	0.31	0.44	0.62	0.4	0.15	0.15	0.19	0.23	0.17	0.25	0.36	0.18	0.27	0.06	0.23	0.32	0.1	0.11	0.18	0.42	0.11	0.12	0.25	0.22	0.29	0.14	0.35	0.23	0.26	0.1	0.38	0.45	0.25	0.56	0.22	0.1	0.13	0.21
10329	'RXYLT1'	mRNA	5.33133	5.524	1.0321	0.243576	5.3	5.07	6.61	5.63	5.11	5.82	5.92	5.78	6.33	4.79	4.78	5.42	4.85	4.58	5.02	6.04	4.77	5.45	5.05	5.07	5.84	4.94	5	5.46	4.89	5.5	5.37	4.61	5.64	5.3	6.57	6.34	6.77	6.06	4.63	5.34	6.15	6.52	5.32	5.39	5.55	6.27	4.8
10330	'CNPY2'	mRNA	13.796	14.1523	1.02657	0.394098	13.99	13.31	16.78	11.42	15.07	13.4	13.63	13.9	16.98	13.07	13.01	12.08	14.67	13.27	14.62	13.12	14.79	13.38	12.34	16.88	14.86	12.08	14.65	12.33	14.98	12.16	12.07	13.73	12.11	15.2	19.12	12.77	16.51	12.35	15.83	11.28	16.07	13.17	14.48	12.6	15.85	12.37	14.8
101059949	'LOC101059949'	mRNA	0.0146667	0.0516667	0.936844	0.948509	0	0	0	0	0	0	0	0	0	0	0	0	0	0.08	0	0.06	0	0	0	0	0	0	0	0.14	0	0	0.11	0	0	0.05	0	0	1.15	0	0.07	0	0.04	0	0	0	0	0	0
10331	'B3GNT3'	mRNA	2.48433	2.53467	1.01305	0.918073	1.34	1.45	2.87	2.2	1.89	0.75	1.99	2.48	3.03	2.08	1.06	2.19	4.72	1.29	2.72	2.4	2.26	0.5	2.57	4.85	4.88	0.99	2.4	2.99	2.56	2.71	4.79	1.95	1.81	4.81	1.38	0.91	2.03	4.39	1.8	1.55	1.71	1.83	2.08	1.52	3.05	1.7	4.47
10332	'CLEC4M'	mRNA	0.00733333	0.0103333	1.32387	0.741504	0	0.05	0.04	0	0	0.02	0	0.09	0	0	0	0	0	0	0	0	0	0	0	0	0	0	0	0	0	0	0	0	0	0.02	0	0	0.07	0	0.01	0.01	0	0.02	0	0	0	0	0
10333	'TLR6'	mRNA	0.289	0.310667	1.07675	0.331471	0.15	0.27	0.43	0.34	0.31	0.3	0.26	0.24	0.24	0.18	0.24	0.34	0.17	0.33	0.39	0.43	0.38	0.27	0.34	0.25	0.31	0.16	0.32	0.33	0.26	0.28	0.28	0.14	0.4	0.33	0.19	0.16	0.28	0.41	0.44	0.42	0.26	0.18	0.35	0.22	0.24	0.25	0.27
103344718	'HOTS'	mRNA	0.0956667	0.1	1.03058	0.871107	0.04	0.04	0.11	0.07	0.04	0.04	0.07	0.14	0.06	0.07	0.04	0.04	0.13	0.09	0.05	0.11	0.03	0.17	0.09	0	0.25	0.15	0.15	0.11	0.09	0.14	0.2	0.21	0.1	0.04	0	0.07	0.12	0.06	0.02	0.04	0.09	0.1	0.07	0.07	0.14	0.03	0.15
101060022	'LOC101060022'	mRNA	10.3003	10.324	0.999363	0.989858	7.98	10.81	9.84	5.7	7.18	8.31	11.42	10.08	11.59	7.14	10.85	9.89	8.57	9.9	11.8	13.55	11.57	8.57	8.87	9.56	14.57	10.33	12.18	12.84	9.37	10.62	11.09	11.98	13.65	9.2	6.11	9.63	9.89	6.18	8.09	10.77	11.2	9.79	12.12	8.69	10.61	8.66	8.24
10336	'PCGF3'	mRNA	6.84833	6.929	1.00804	0.793156	6.78	7.59	6.96	6.15	5.75	5.49	7.29	7.38	8.16	5.91	7.88	7.45	6.79	7.18	6.43	7.71	6.17	8.15	5.43	6.94	7.84	5.28	7.18	7	7.08	6.59	7.79	6.33	6.99	5.78	7.11	7.45	6.5	6.31	6.02	7.36	7.49	6.57	7.5	6.1	7.45	7.35	6.18
10342	'TFG'	mRNA	74.9377	75.2777	1.00258	0.913508	81.26	75.83	87.31	75.53	74.75	71.41	77.68	69.18	70.92	70.7	80.7	75	80.37	76.67	69.91	73.77	65.46	69.45	67.98	83.77	72.62	78.76	81.32	85.67	66.38	75.63	71.15	66.38	81.61	70.96	87.45	70.38	81.23	74.93	71.46	86.43	82.86	80.36	75.52	76.81	85.26	78.24	70.35
101060179	'LOC101060179'	mRNA	2.07533	2.08133	0.999221	0.98786	2.53	2.14	1.59	2	2	1.87	2.32	2.83	2.07	2.33	2.67	2.16	2.45	2.18	1.83	3.29	1.97	1.91	1.22	2.43	2.16	1.5	2.86	1.44	2.37	1.61	1.64	1.39	1.69	1.81	2.16	2.02	2	1.6	2.01	2.38	1.98	2.66	2.18	2.07	2.27	2.16	1.63
10343	'PKDREJ'	mRNA	0.0893333	0.0936667	1.03678	0.790838	0.06	0.07	0.09	0.1	0.01	0.12	0.01	0.07	0.07	0.12	0.09	0.05	0.17	0.13	0.12	0.13	0.02	0.1	0.07	0.07	0.11	0.11	0.12	0.07	0.15	0.09	0.14	0.1	0.05	0.07	0.08	0.07	0.14	0.08	0.03	0.2	0.08	0.04	0.18	0.09	0.11	0.04	0.15
101060226	'NBPF19'	mRNA	3.28467	3.20933	0.973521	0.662587	3.72	3.38	3.84	2.64	2.03	3.81	4.22	3.87	4.72	2.8	4.12	3.95	2.32	1.51	3.57	3.43	2.8	3.53	1.91	3.6	4.52	2.06	3.36	3.6	2.8	2.8	3.5	3.39	3.9	2.84	2.5	4.04	2.96	2.87	1.96	3.64	3.39	3.76	4.31	2.89	3.73	3.91	3.28
10345	'TRDN'	mRNA	0.408667	0.526	1.32374	0.268458	0.09	0.12	2.09	0.83	0.31	0.49	0.18	0.07	0.42	0.23	0.8	0.12	0.55	0.35	0.21	0.63	0.12	0.56	0.95	0.23	0.08	0.23	0.24	0.52	0.38	0.39	0.15	0.58	0.08	0.26	0.44	0.18	1.11	0.27	0.18	0.01	0.07	0.43	0.59	0.27	0.54	0.08	2.71
101060233	'OPN1MW3'	mRNA	0.33	0.273333	0.825788	0.437614	0	0.25	0.3	0.46	0.07	0.14	0.74	0.18	0	0	0.6	0.59	0.55	0.11	0.24	0.35	0.4	0.25	0.78	0.84	0.4	0.57	0.27	0.56	0.13	0.52	0	0.18	0.09	0.33	0.1	0.3	0.28	0.27	0.21	0	0.9	0.12	0	0	0.46	0.19	0.17
10347	'ABCA7'	mRNA	2.95233	2.96367	1.00707	0.893674	3.13	4.09	3.75	1.98	2.41	2.48	3.61	2.56	2.9	4.08	2.45	2.85	3.53	3.44	2.55	2.81	2.64	4.27	2.24	4.04	2.53	2.33	2.87	3.66	3.12	2.78	2.41	2.41	2.24	2.41	2.73	3.63	3.16	2.02	2.5	3	3.06	2.58	3.4	3.55	3.39	2.86	3.68
101060254	'LOC101060254'	pseudo	0.575667	0.571	0.972294	0.807861	0.36	0.76	0.91	0.27	0.81	0.62	0.71	0.77	0.89	0.52	0.64	0.38	0.38	0.71	0.77	0.42	0.87	0.49	0.19	0.76	0.58	0.52	0.02	0.69	0.51	0.41	0.57	0.56	0.64	0.54	0.57	0.48	1.23	0.23	0.49	0.5	1.03	0.34	1.18	0.4	0.24	0.29	0.25
10350	'ABCA9'	mRNA	0.922333	0.941333	1.02017	0.891075	0.45	1.53	1.26	0.53	5.21	0.81	0.96	0.57	0.47	0.84	0.55	1.21	0.35	0.71	1.59	1.14	0.58	0.42	0.89	0.94	0.63	1.21	0.25	0.5	0.65	0.4	0.53	0.88	0.71	0.9	0.5	1.79	1.21	0.43	3.01	0.69	0.91	0.77	0.77	0.89	0.51	0.88	0.53
10360	'NPM3'	mRNA	16.899	17.2173	1.01491	0.708398	17.28	16.65	22.73	16.26	17.03	13.94	18.29	20.28	16.93	16.58	17.53	12.94	17.86	17.57	11.84	13.84	15.11	12.4	14.37	19.14	16.6	19.54	19.24	17.99	20.88	15.01	19.73	16.59	16	16.82	24.03	17.92	18.07	15.34	20.74	15.35	21.32	19.97	14.62	15.23	18.72	13.51	15.16
10361	'NPM2'	mRNA	0.846333	0.905	1.05465	0.584477	0.85	0.87	0.7	0.62	0.64	1.44	1.04	1.13	0.59	1.88	0.91	1.23	1.05	0.82	0.84	0.66	0.96	0.98	0.65	0.57	0.59	0.64	0.57	0.27	0.55	1.29	0.82	0.64	0.51	1.08	2.17	0.55	1.1	0.54	0.6	0.56	0.99	1.06	0.78	1.13	0.68	1.06	0.83
10362	'HMG20B'	mRNA	86.523	88.992	1.02345	0.449487	104.28	91.56	86.05	81.65	76.5	73.14	83.25	87.78	101.4	105.59	89.97	85.96	96.51	86	79.47	80.47	85.51	106.27	81.91	104.19	85.2	70.69	86.32	78.25	86.06	82.3	77.05	85.51	67.54	89.31	120.24	88.6	84.47	86.74	87.42	73.28	93.42	84.02	94.75	88.69	92.33	90.6	90.84
101060351	'TBC1D3K'	mRNA	0.216667	0.185333	0.909332	0.770276	0.08	0.11	0.23	0.34	0	0.51	0.07	0.29	0.04	0.21	0.49	0.05	0	0.14	0.21	0.02	0.09	0.02	0.1	0.3	0	0.66	0.53	0.16	0	0.29	0.49	0.12	0.74	0.21	0.15	0	0.11	0.28	0	0.39	0.17	0.4	0.32	0.21	0.1	0	0.16
10365	'KLF2'	mRNA	20.8337	21.497	1.02788	0.706562	39.65	32.83	19.56	13.87	29.26	28.55	24.17	18.35	16.16	22.43	15.18	17.11	18.23	17.36	31.4	19.91	13.9	17.89	22.96	17.64	13.3	27.67	17.59	12.87	28.51	20.26	16.76	17.42	16.28	17.94	34.04	28.87	22.31	10.88	36.16	18.3	18.33	17.2	24.98	26.99	12.17	16.19	18.1
101060376	'TBC1D3L'	mRNA	5.40167	5.24467	0.969744	0.779468	5.26	4.9	6.51	2.22	2.42	2.4	7.31	8.54	7.14	5.29	4.51	5.64	7.72	6.86	4.22	7.45	7.02	12.36	4.62	2.13	7.76	3.14	9.35	2.73	3.21	3.09	7.06	4.02	4.05	3.12	5.41	5.49	6.5	2.31	2.77	2.12	6.76	6.24	7.22	6.82	3.11	5.3	5.62
10367	'MICU1'	mRNA	37.2833	37.8073	1.01036	0.703999	34.37	32.94	34.16	38.59	35.15	34.19	43.84	38.07	41.92	33.63	43.2	36.47	41.41	36.1	34.22	37.03	35.68	33.03	41.06	31.8	39.33	37.36	40.73	39.64	31.99	44.38	36.2	35.94	43.33	32.74	41.44	32.8	34.06	38.58	34.9	37.59	45.68	40.94	38.19	37.56	40.69	36.27	40.4
10369	'CACNG2'	mRNA	0.101	0.118667	1.20603	0.709202	0.13	0	0	0.01	0	0.01	0.44	0.16	0	0.52	0.84	0	0	0	0.11	0.22	0	0.01	0	0	0	0	0	0.07	0	0.08	0.27	0	0.16	0	0.54	0.11	0.04	0.15	0	0.14	0.73	0.03	0	0.32	0.36	0.22	0
101060684	'NBPF26'	mRNA	4.49433	4.24367	0.942566	0.751935	6.32	0.27	6.82	0.29	6.68	5.35	6.22	0.15	8.72	3.98	4.45	4.01	2.54	5.95	3.05	4.03	5.55	5.67	1.89	6.06	4.28	6.74	2.41	5.6	3.44	3.18	4.55	6.86	7.87	1.9	4.46	0.23	5.91	0.23	4.94	5.05	5.24	0.1	7.18	4.14	4.44	3.79	3.71
10376	'TUBA1B'	mRNA	544.751	549.806	1.00688	0.789978	481.54	676.84	597.46	462.12	596.07	601.42	554.41	582.73	555.42	533.08	541.9	590.73	544.44	518.57	576.45	537.04	568.75	445.74	427.29	626.71	510.23	442.2	523.31	529.54	614.43	486.12	511.37	552.73	616.87	537.03	574.37	549.76	585.28	474.56	605.53	572.04	609.62	596.69	518.38	614.93	543.58	528.51	487.81
1038	'CDR1'	mRNA	0	0.001	1.07046	0.973283	0	0	0	0	0	0	0	0	0	0	0	0	0	0	0	0	0	0	0	0	0	0	0	0	0	0	0	0	0	0	0	0	0.03	0	0	0	0	0	0	0	0	0	0
10109	'ARPC2'	mRNA	238.228	238.558	0.998538	0.953088	249.63	244.44	253.53	256.69	215.54	248.13	231.99	242.46	264.33	271.46	264.63	234.47	236.75	218.72	229.87	229.13	233.28	239.83	219.92	212.67	244.76	243.53	239.12	238.54	224.18	250.87	240.01	239.46	214.64	214.26	285.75	255.55	255.63	260.93	220.16	226.12	255.04	248.79	228	279.03	256.78	255.65	223.43
10381	'TUBB3'	mRNA	7.277	7.55233	1.03259	0.600041	7.93	7.54	5.41	7.39	5.04	4.46	9.46	8.32	8.2	9.45	11.43	5.76	8.9	7.01	4.65	6.4	6.67	9.07	5.42	4.89	8.49	5.19	7.46	8.15	10.73	7.5	6.94	7.34	6.3	6.81	7.49	8.72	5.73	7.44	5.38	5.62	10.02	9.2	9.47	8.81	6.29	6.67	6.61
10382	'TUBB4A'	mRNA	4.606	4.75167	1.02896	0.658277	5.77	6.46	3.53	2.53	3.53	4.36	6.42	2.74	6.5	4.38	4.35	3.72	3.83	3.89	7.12	5.93	5.08	5.12	4.07	3.81	5.04	3.99	3.5	4.84	4.77	4.33	4.27	4.73	4.07	5.5	6.41	6.26	4.91	3.09	4.82	4.58	5.76	2.41	7.73	5.22	2.92	3.8	4.87
10111	'RAD50'	mRNA	6.56833	6.562	0.993752	0.873428	6.96	6.78	7.05	7.17	5.55	7.3	6.85	7.44	7.92	5.38	7.62	7.26	5.77	6.32	6.68	7.55	5.96	7.84	5.57	6.68	6.96	4.47	5.79	5.77	6.54	7.17	7.27	6.39	4.61	6.43	5.95	8.43	5.96	7.54	6.5	8.07	6.43	6.74	7.92	5.6	7.11	7.34	6.68
10383	'TUBB4B'	mRNA	521.649	527.29	1.00767	0.836981	679.64	588.62	564.18	442.12	397.97	625.06	530.12	508.27	578.02	525.37	484.33	597.75	520.87	494.37	372.34	515.57	598.75	551.59	454.21	460.52	474.96	543.92	531.25	538.55	474.84	491.17	570.85	484.81	560.28	489.16	642.17	667.89	564.59	489.13	465.79	668.55	551.95	536.51	519.64	507.92	471.41	583.83	507.77
10112	'KIF20A'	mRNA	1.93867	1.77867	0.918436	0.250766	1.63	1.96	2.39	1.34	1.4	2.02	1.94	2.4	2.91	1.78	2.03	2.45	1.58	1.52	2.08	1.43	2.27	2.27	1.17	2.21	1.71	0.8	2.28	1.86	2.15	2.54	2.63	1.33	2.2	1.88	1.99	1.41	1.81	1.64	1.81	1.93	2.77	1.73	1.74	0.84	1.97	2.67	1.49
10388	'SYCP2'	mRNA	0.184	0.195333	1.05451	0.546325	0.18	0.11	0.29	0.16	0.21	0.2	0.18	0.22	0.29	0.1	0.13	0.23	0.16	0.12	0.26	0.28	0.22	0.22	0.11	0.13	0.21	0.12	0.27	0.18	0.15	0.21	0.1	0.17	0.21	0.1	0.12	0.21	0.14	0.19	0.15	0.45	0.13	0.22	0.3	0.2	0.16	0.25	0.24
10391	'CORO2B'	mRNA	5.815	5.82233	1.00284	0.950642	5.53	8.98	6.77	5.99	8.16	5.43	6.09	3.97	5.67	4.76	4.3	4.83	4.8	5.56	5.92	7.01	3.81	6.47	6.07	5.19	5.12	5.93	5.95	5.37	7.58	4.4	7.45	6.79	5.08	5.47	5.41	6.88	6.03	4.88	6.6	5.01	5.32	4.4	6.4	6.83	3.93	4.29	5.29
10114	'HIPK3'	mRNA	12.2253	11.959	0.975	0.45193	10.48	10.95	12.64	15.54	12.96	12.75	13.48	13.04	12.55	12	12.35	12.54	11.77	11.82	10.81	14.73	11.45	10.69	12.32	10.53	11.09	13.17	12.86	15.06	10.19	10.51	12.24	10.67	15.14	10.43	7.68	12.23	11.03	15.29	12.16	14.21	12.97	13.7	12.15	12.02	13.27	13.84	11.22
103910	'MYL12B'	mRNA	257.589	262.985	1.01853	0.449026	210.27	248.96	266.07	277.07	234.1	261.3	259.3	254.08	241.48	223.51	278.28	263.46	246.91	276.18	256.31	268.81	244.78	262.11	245.51	282.86	266.47	298.16	269.96	282.62	199.91	246.35	264.27	264.34	267.51	266.73	309.71	241.01	265.16	308.48	242.89	259.73	272.72	287.37	219.46	251.84	273.71	281.83	250.67
10116	'FEM1B'	mRNA	8.01567	7.98433	0.992954	0.819423	5.95	6.28	8.65	9.37	8.97	9.15	7.59	8.4	8.16	7.68	7.21	8.64	7.53	7.77	7.42	7.34	7.44	7.83	7.98	9.67	9.31	8.95	7.53	9.57	6.05	8.18	8.35	7.91	7.84	7.75	5.49	7.57	7.48	9.58	8.19	9.3	8.58	9.44	7.91	7.81	8.47	9	7.64
10393	'ANAPC10'	mRNA	5.179	5.48	1.03312	0.516697	5.87	3.04	6.12	4.92	6.34	4.15	3.81	4.01	6.03	5.08	9.22	5.34	5.14	3.61	3.25	6.32	6.86	4.93	6.07	3.95	5.19	6.51	6.33	4.87	5.4	3.49	8.06	5.15	3.82	2.49	6.31	5.65	7.49	5.19	4.31	4.98	5.82	7.15	6.37	4.74	3.02	4.08	5.78
10394	'PRG3'	mRNA	0.00233333	0.002	1.00142	0.999442	0	0.07	0	0	0	0	0	0	0	0	0	0	0	0	0	0	0	0	0	0	0	0	0	0	0	0	0	0	0	0	0.06	0	0	0	0	0	0	0	0	0	0	0	0
1012	'CDH13'	mRNA	22.762	22.645	0.997815	0.962423	16.92	18.55	21.02	26.5	30.92	22.88	27.42	21.92	14.64	22.95	22.11	27.82	17.41	24.72	26.66	23.4	23.54	18.66	20.01	21.58	19.77	25.88	21.07	22.51	25.81	21.67	20.96	28.81	26.71	20.04	18.41	18.86	21.94	24.94	30.31	22.54	24.34	23.6	16.31	25.31	20.3	24.98	18.55
10397	'NDRG1'	mRNA	224.754	226.989	1.00615	0.909898	160.63	149.59	151.49	164.97	244.85	241.28	199.4	213.54	177.63	297.22	235.8	283.04	295.49	191.29	303.25	203.22	285.68	215.42	272.44	253.49	200.87	230.16	292.43	244.1	187.94	223.19	246.02	215.04	184.79	178.35	167.64	161.07	172.46	163.61	239.61	221.74	185.85	211.75	214.51	329.46	215.98	290.98	283.54
10121	'ACTR1A'	mRNA	48.319	48.0437	0.991117	0.638209	49.97	49.04	46.14	48.26	44.77	46.3	45.18	46.28	48.59	43.36	48.78	46.54	46.63	45.69	43.11	48.3	51	47.9	48.28	55.8	49.85	48.83	50.73	53.35	47.76	50.99	47.44	46.49	52.37	51.84	54.75	47.31	41.16	48.51	47.4	47.52	45.78	47.37	49.82	45.05	49.07	44.85	46.86
1040	'CDS1'	mRNA	11.0627	11.1367	1.00265	0.940511	9.02	7.71	10.56	12.54	10.48	11.15	10.16	11.28	13.18	11.51	12.58	11.51	12.71	10.95	8.16	11.16	12.15	9.6	10.53	11.27	11.9	11.3	11.57	12.83	8.5	10.95	14.26	9.23	12.5	10.63	9.98	11	9.94	13.16	10.51	13.6	11.68	12.41	12.94	10.85	14.33	12.01	11.52
10404	'CPQ'	mRNA	11.3897	11.7447	1.02795	0.603704	12.1	14.89	10.16	8.38	17.93	14.56	12.63	10.05	8.32	10.34	9.06	11	7.47	9.97	20.26	10.91	7.45	11.36	11.79	9.07	10.6	12.53	12.19	12.42	13.18	9.14	11.73	11.28	8.78	12.14	14.18	12.26	11.21	8.62	15.4	11.84	14.03	11.58	8.62	12	7.27	10.37	9.56
10124	'ARL4A'	mRNA	7.05133	7.015	0.991968	0.870216	6.75	6.08	7.51	6.36	7.86	5.12	5.94	5.44	7.51	4.33	9	5.82	7.35	5.73	9.41	7.53	5.34	6.22	6.38	7.8	10.98	6.02	7.25	8.98	6.82	7.78	7.7	7.86	7.83	6.84	9.22	7.89	8.04	7.21	7.21	5.08	6.71	5.73	6.77	4.23	9.57	6.33	6.92
10406	'WFDC2'	mRNA	17.5543	19.9147	1.12801	0.29709	6.66	15.89	10.91	9.53	23.5	10.05	10.43	23.52	21.81	17.37	17.15	19.3	8.39	23.61	18.4	13.24	13.71	11.16	18.5	40.7	19.34	9.94	21.6	6.98	20.42	28.49	13.59	20	13.71	38.73	11.41	11.85	8.79	17.07	20.18	9.57	13.49	12.57	45.4	15.99	32.42	21.2	9.65
10125	'RASGRP1'	mRNA	3.22067	2.97667	0.917297	0.137519	4.64	2.95	3.45	3.18	2.53	3.08	2.92	3.05	4.02	3.96	5.15	3.16	2.83	2.12	2.45	3.1	3.94	2.96	2.86	3.18	3.39	2.99	3.09	2.93	4.6	3.23	2.15	2.68	4	2.03	3.6	3.15	2.74	2.88	2.4	3.13	2.66	3.14	2.9	3.02	4.59	3.12	2.49
10407	'SPAG11B'	mRNA	0	0.00333333	1.07046	0.973283	0	0	0	0	0	0	0	0	0	0	0	0	0	0	0	0	0	0	0	0	0	0	0	0	0	0	0	0	0	0	0	0	0.1	0	0	0	0	0	0	0	0	0	0
10410	'IFITM3'	mRNA	879.226	902.964	1.02455	0.719616	825.35	1276.41	1022.6	731.98	1359.31	1059.5	828.41	597.93	582.85	938.29	591.33	689.22	547.9	1113.39	1496.82	956.41	733.2	663.56	968.95	813.46	764.08	997.86	798.25	660.1	1189.56	708.11	712.94	1105.57	528.9	1114.53	1010.99	744.72	1108.32	707.89	1349.44	694.96	667.91	549.92	707.55	953.92	561.52	660.67	738.01
10127	'ZNF263'	mRNA	7.42033	7.30233	0.979446	0.414685	7.42	7.45	7.59	7.04	6.8	7.01	6.63	7.34	8.88	6.56	6.03	6.4	8.08	8.58	7.77	7.65	7.1	7.23	7.45	6.16	8.4	8.3	7.3	8.7	8.15	7.23	7.11	7.69	7.29	7.27	7.17	7.65	7.43	7.25	7.39	6.78	5.95	6.18	7.66	6.11	7.44	6.71	8.31
10411	'RAPGEF3'	mRNA	2.72067	2.964	1.08148	0.164158	2.9	2.24	3.96	2.32	4.18	3.35	4.28	2.99	1.6	2.3	2.52	1.99	2.2	2.13	3.33	2.83	2.61	2.99	2.36	1.79	2.31	3.02	2.31	2.36	2.83	2.4	1.86	2.72	3.14	3.8	2.7	2.31	3.06	2.42	4.11	2.66	2.57	2.25	2.69	3.01	2.61	2.1	2.95
10128	'LRPPRC'	mRNA	12.698	12.519	0.982374	0.635276	10.71	11.8	14.91	13.53	13.45	13.24	14.14	13.46	13	11.35	12.15	13.39	11.3	12.33	13.21	12.81	12.12	12.14	12.93	15.05	14.31	12.74	5.79	15	13.43	11.55	12.35	12.34	14.91	11.5	10.7	14.56	11.88	13.44	13.23	14.1	14.34	14.3	12.19	10.93	15.12	12.71	12.17
10412	'NSA2'	mRNA	77.2867	80.3313	1.03432	0.450016	80.96	98.4	82.56	71.78	74.86	65.82	59.19	109.3	113.36	61.52	68.74	64.19	86.53	67.41	97.2	82.52	60.71	69.43	74.26	83.22	71.95	63.67	72.97	94.01	63.99	68.89	59.75	85.07	73.85	92.49	97.53	104.64	84.92	91.01	78.8	65.83	70.53	123.81	99.82	68.99	68.5	74.84	87.42
10129	'FRY'	mRNA	3.828	3.82033	0.991376	0.820532	3.08	3.53	4.63	3.32	3.76	4.53	4.65	4.16	3.81	3.44	3.71	4.22	3.22	3.28	4.18	3.96	3.48	3.63	3.78	4.74	3.46	3.89	3.52	3.75	3.27	3.43	4.33	3.62	5.14	3.32	1.97	4.1	3.94	3.2	3.3	4.12	3.98	4.58	4.54	4.29	4.2	4.12	3.59
10417	'SPON2'	mRNA	44.863	46.923	1.04302	0.424588	59.41	59.93	37.84	41.29	61.22	38.08	42.61	45.66	37.69	46.27	45.15	54.19	38.84	33.64	49.79	36.22	53.33	45.77	39.99	31.11	28.75	44.95	39.71	41.25	49.47	47.51	47.28	62.07	45.72	41.15	64.99	41.96	44.2	40.82	63.37	35.11	41.19	40.51	46.87	58.04	29.47	54.6	40.31
10419	'PRMT5'	mRNA	22.4897	22.832	1.01074	0.612789	23.89	19.55	25.86	21.76	20.6	21.74	22.67	22.73	22.25	19.83	22.06	22.71	22.88	22.81	20.62	24.94	24.22	22.44	19.09	24.3	22.42	22.27	21.93	23.15	26.39	21.36	23.5	21.58	24.96	20.18	25.61	22.8	23.81	21	23.81	20.61	21.65	22.85	22.49	21	23.16	25.54	24.03
10421	'CD2BP2'	mRNA	12.708	12.766	1.00116	0.960525	12.22	14.41	12.83	12.94	12.42	11.18	10.96	12.87	12.71	11.26	12.75	12.47	12.05	14.18	11.52	13.93	12.49	13.81	12.11	10.78	15.58	11.74	14.2	12.24	14.16	12.07	14.59	11.56	12.67	12.54	14.14	13.26	14.3	12.78	13.2	10.65	12.17	10.87	12.18	12.09	12.83	11.62	12.26
10133	'OPTN'	mRNA	32.9677	32.6713	0.987377	0.601395	31.88	38.4	32	33.03	32.52	31.81	32.55	32.88	31.96	30.82	31.45	35.64	32.49	32.1	34.69	30.94	32.45	35.81	35.05	28.88	30.52	30.17	33.01	32.8	41.06	31.73	34.44	34.59	30.84	32.52	31.22	37.29	32.27	34.29	32.7	25.98	28.71	32.25	36.3	35.88	26.95	33.56	33.78
10422	'UBAC1'	mRNA	53.856	55.616	1.0282	0.384638	58.65	56.19	45.87	56.33	45.4	50.69	50.7	56.08	66.69	56.54	58.58	59.54	64	57.82	48.61	56.71	58.03	62.81	57.42	42.2	58.25	52.02	55.47	49.02	51.48	52.85	46.32	53.83	42.12	45.46	59.45	58.22	52.38	63.15	48.55	51.16	56.47	53.6	68.2	54.28	54.69	55.99	62.46
10423	'CDIPT'	mRNA	52.0347	53.4443	1.02378	0.279361	50.52	51.01	51.12	47.31	56.7	46.21	58.55	48.17	48.64	52.3	53.42	52.55	53.54	52.79	57.68	53.25	52.03	53.71	53.53	50.12	50.61	52.95	53.11	49.28	57.36	54.75	46.94	49	52.78	51.11	60.6	52.42	53.41	44.6	58.16	42.36	57.89	52.63	57.45	51.43	49.98	47.2	54.59
10135	'NAMPT'	mRNA	11.7213	11.695	0.994393	0.860892	11.87	11.31	13.24	13.55	13.62	12.11	11.31	10.57	12.09	12.28	12.26	11.15	9.45	10.93	12.63	13.16	11.87	10.95	13	12.8	12.55	13.47	10.66	11.99	10.51	9.38	10.06	9.84	11.42	11.61	12.33	10.68	9.37	15.93	12.72	12.55	13.34	11.07	11.66	11.23	14.64	12.43	11.18
10424	'PGRMC2'	mRNA	27.3137	27.5037	1.00353	0.905216	22.01	18.41	28.46	30.65	26.65	29.52	27.73	26.51	31.13	21.4	29.24	27.9	27.2	25.89	27.07	25.4	23.18	27.14	31.33	30.31	30.65	30.48	26.48	30.17	23.29	31.45	26.14	26.78	26.88	29.96	25.68	26.4	26.78	33	26.21	26.83	28.79	32.69	28.4	25.34	32.38	27.98	27.18
10137	'RBM12'	mRNA	5.73867	5.479	0.951682	0.247164	6.25	5.17	7.69	4.72	6.05	6.68	8.13	5.02	7.91	4.99	4.26	6.01	4.2	5.49	5.39	5.82	4.64	4.51	5.83	5.62	5.7	7.53	4.5	6.14	5.14	5.05	5.36	4.57	7.14	6.65	5.19	5.61	6.59	4.28	5.28	6.83	7.49	5.09	7.74	5.36	5.28	6.32	4.83
10426	'TUBGCP3'	mRNA	7.79267	7.77567	1.00238	0.940214	6.93	7.03	7.07	10.36	7.29	6.75	7.17	8.2	6.89	6.35	8.36	7.37	7.28	6.89	6.86	8.01	8.25	8.27	8.58	8.03	8.54	9.1	9.62	9.55	7.41	7.91	8.28	8.1	7.22	6.11	5.71	8.07	7.79	9.38	7.07	6.44	7.73	7.79	6.53	6.45	9.16	7.48	7.78
10428	'CFDP1'	mRNA	15.7517	15.9743	1.00464	0.911132	19.14	15.02	17.01	12.68	19.5	18.79	13.49	17.68	21.83	12.99	20.12	16.77	13.47	14.26	18.09	11.32	15.09	18.17	14.72	15.44	16.44	16.13	14.44	13.49	13.31	13.55	12.78	12.53	16.61	17.69	19.25	15.48	15.66	13.14	20.24	16.1	15.16	17.89	18.35	14.33	17.89	14.73	15.94
1043	'CD52'	mRNA	19.3357	19.6367	1.01274	0.884351	15.01	42.51	35.31	11.17	22.68	17.01	18.27	13.55	16.25	21.72	14.26	18.5	9.26	19.85	29.32	10.28	16.21	13.95	19.75	22.51	23.23	24.34	10.51	17.47	30.67	12.43	16.88	12.79	19.12	25.26	21.26	13.32	25.41	10.97	29.49	14.64	26.9	10.46	13.4	16	18.62	18.83	21.5
10430	'TMEM147'	mRNA	98.2443	99.76	1.01336	0.682569	99.9	82.43	90.17	89.25	88.05	90.77	103.05	85.59	101.81	96.86	106.33	94.23	96.68	105.15	91.79	87.66	108.57	98.71	102.56	92.39	100.43	108.11	114.08	111.3	85.16	106.58	105.27	95.38	109.05	100.02	138.27	91.81	92.69	91.54	81.12	99	103.66	101.86	91.78	98.38	111.42	98.91	82.5
10140	'TOB1'	mRNA	72.948	72.4343	0.990111	0.762976	57.95	57.79	68.86	75.25	62.33	63.98	74.91	63.21	90.92	75.85	69.57	70.24	68.87	69.06	71.84	72.99	88.55	70.12	81.65	76.96	76.79	85.06	73.48	81.08	56.58	77.54	78.61	67.07	82.96	78.37	65.94	61.68	68.23	69.58	70.32	85.01	77.29	79.09	85.77	78.01	70.29	69.7	65.27
10434	'LYPLA1'	mRNA	50.0333	50.321	1.01379	0.762499	42	37.71	52.14	70.01	50.26	60.36	46.26	55.51	62.42	52.19	55.98	59.47	49.57	39.3	43.35	49.65	32.85	46.73	60.47	45.33	52.53	47.32	58.33	56.54	41.28	55.73	56.29	40.62	44.56	36.24	52.79	53.52	40.56	66.14	45.39	62.27	56.96	77.87	48.13	53.79	58.55	62.91	38.37
101410538	'MMP24OS'	mRNA	94.4497	94.1567	0.994873	0.886249	92.14	98.04	96.78	102.24	78.42	70.93	82.39	87.38	93.53	94.17	87.65	88.67	94.4	92.46	98.91	106.07	90.27	95.64	112.32	92.53	113.81	101.59	107.06	97.23	71.52	104.79	107.37	97.11	80.33	97.74	98.56	94.48	104.86	91.42	83.58	72.78	80.77	88.79	99.58	94.55	93.85	80.76	94.72
10435	'CDC42EP2'	mRNA	8.55167	8.74533	1.02218	0.742314	9.07	15.96	9.5	7.88	10.64	10.28	9.6	6.54	5.08	8.56	7.98	6.82	5.88	8.34	11.31	11.14	4.81	5.46	8.56	7.26	6.71	11.34	7	7.86	9.67	6.15	6.26	10.18	9.49	11.22	9.64	8.26	8.94	6.69	9.57	7.44	7.85	8.31	5.91	11.72	6.51	6.43	7.16
10142	'AKAP9'	mRNA	2.988	2.96933	0.989258	0.777704	2.88	2.81	3.35	3.43	2.73	3.14	3	3.7	2.77	2.49	3.45	2.97	3.06	2.94	2.85	3.06	3	3.2	2.57	3.33	2.87	2.48	2.97	2.58	2.94	2.73	3.31	3.09	3.42	2.52	2.23	3.29	3.01	3.69	2.44	2.96	2.65	3.34	3.49	2.61	3.69	3.27	2.87
10436	'EMG1'	mRNA	12.8127	13.491	1.04886	0.149081	14.04	13.05	14.86	10.82	12.9	13.31	12.45	11.75	16.96	9.38	13.06	11.04	14.76	11.41	13.12	13.33	13.65	14.86	11.72	13.91	13.16	12.65	12.7	12.7	12.42	12.49	13.47	12.93	9.7	11.78	19.07	15.51	16.6	12.22	11.97	12.83	13.39	15.2	14.99	12.43	12.68	13.13	12.35
10143	'CLEC3A'	mRNA	0.003	0.003	0.936842	0.966423	0	0	0.03	0	0	0	0	0	0	0	0	0	0	0	0	0	0	0	0	0	0	0	0	0	0.04	0	0	0.02	0	0	0	0	0.04	0	0	0	0	0	0	0	0	0	0
10438	'C1D'	mRNA	7.64933	7.91	1.02603	0.690971	8.42	8.58	8.53	7.71	8.79	9.32	6.84	7.35	6.09	6.75	4.09	9.99	9.48	9.07	8.06	10.01	10.06	7.78	6.99	7.6	8.61	11.07	7.61	7.52	5.12	4.42	5.52	3.82	6.67	7.61	11.7	10.16	8.12	6.71	9.85	11.45	7.13	8.61	5.65	7.22	6.04	9.44	9.22
10144	'FAM13A'	mRNA	4.12233	4.01333	0.96908	0.545826	2.89	3.47	5.26	4.11	7.66	4.43	5.11	3.76	3.86	2.94	3.75	3.81	3.03	4.55	6.55	4.49	2.79	3.88	4.71	4.04	4.08	4.71	4.22	4.6	3.9	3.04	2.94	4.27	3.1	3.72	3.22	3.32	4.15	3.73	5.49	3.95	3.83	3.97	5.06	3.68	4.34	3.49	3.97
10439	'OLFM1'	mRNA	9.77633	10.1637	1.03405	0.628239	11.58	13.41	7.84	6.06	15.68	13.31	8.31	8.15	5.7	11.92	6.88	10.04	7.83	7.91	14.89	11.33	7.81	11.03	9.45	8.39	8.89	11.17	9.98	8.04	13.8	8.04	6.27	11.13	6.47	11.98	11.24	13.04	8.89	5.24	19.28	8.51	8.36	7.58	8.56	12.43	6.87	11.1	8.98
10146	'G3BP1'	mRNA	11.857	11.5043	0.965623	0.311148	15.04	12.23	14.31	11.23	12.84	13.28	11.88	12.01	12.89	11.3	11.45	13.15	10.15	11.49	13.03	11.63	11.54	11.7	10.06	12.64	9.05	10.08	9.67	11.28	10.86	10.49	13.16	10.26	13.56	13.45	10.57	11.92	9.95	11.05	12.34	12.92	13.05	12.38	15.12	11.35	12.12	12.68	10.67
1044	'CDX1'	mRNA	0.124667	0.165333	1.32385	0.145588	0.01	0.23	0.06	0.09	0.35	0.14	0.18	0.17	0.03	0.04	0.03	0.04	0.09	0.13	0.22	0.4	0.12	0.13	0.12	0.09	0.18	0.06	0.18	0.11	0.06	0.13	0.03	0.18	0.03	0.11	0.1	0.21	0.23	0.05	0.24	0.01	0.12	0.08	0.07	0.17	0.1	0.06	0.04
10445	'MCRS1'	mRNA	24.3683	24.7043	1.01121	0.702075	29.71	30.38	24.63	20.28	24.09	25.97	24.46	24.76	28.22	25.59	27.66	23.5	24.89	22.16	23.33	27.2	24.43	26.09	17.55	25.69	22.28	21.31	21.94	18.71	26.16	25.51	25.25	20.36	23.42	25.52	27.93	26.79	25.04	22.06	25.45	24.47	25.61	21.91	27.91	22.75	21.28	25.5	22.77
10148	'EBI3'	mRNA	0.573	0.488333	0.859966	0.378841	0.71	1.93	0.87	0.33	1.61	0.75	0.54	0.38	0.14	0.54	0.39	0.31	0.02	0.85	0.71	0.56	0.42	0.09	0.35	0.6	0.25	0.42	0.19	0.6	1.11	0.26	0.17	0.51	0.39	1.19	0.58	0.49	0.4	0.4	0.88	0.2	0.46	0.4	0.16	0.46	0.1	0.19	0.28
10447	'FAM3C'	mRNA	14.3887	14.7757	1.02252	0.662191	11.63	11.95	14.02	15.68	18.11	16.16	11.59	13.97	13.87	12.86	14.4	13.96	11.27	13.59	15.05	12.38	11.93	11.47	15.35	27.3	15.24	16.11	12.61	17.24	11.84	14	14.03	12.42	12.26	19.37	14.09	13.9	12.24	19.91	18.11	15.39	13.08	16.6	12.54	13.31	23.81	14.05	11.41
1045	'CDX2'	mRNA	0.0136667	0.016	1.15586	0.809403	0	0.01	0	0.04	0.02	0.04	0.02	0.02	0	0.08	0	0.02	0	0	0	0	0.04	0.02	0	0	0.04	0	0	0	0	0.04	0	0	0.02	0	0.08	0	0.03	0	0	0	0	0.05	0	0.04	0	0.17	0.04
1015	'CDH17'	mRNA	0.00633333	0.00433333	0.584261	0.465683	0.01	0.06	0	0	0	0	0.02	0	0	0	0.01	0.01	0	0.04	0	0	0	0	0.01	0	0.01	0	0	0	0	0	0	0	0.01	0.01	0	0	0	0	0.03	0	0.04	0	0	0.01	0	0	0
10450	'PPIE'	mRNA	15.953	16.4437	1.03787	0.252026	18.55	15.64	19.71	10.92	18.05	17.54	16.79	14.98	17.21	16.11	15.96	15.99	16.69	17.09	18.17	15.54	14.31	15.96	13.59	17.21	17.54	12.61	13.58	15.67	19.74	13.77	13.17	16.18	16.43	13.89	20.67	18.94	18.37	11.9	18	17.67	17.64	17.35	16.92	16.25	13.54	17.1	17.76
10451	'VAV3'	mRNA	20.5993	21.197	1.02527	0.561516	16.54	14.21	23.31	23.32	22.55	19.3	21.84	22.69	30.02	18.05	22.67	20	26.77	20.69	19	20.12	19.29	17.19	23	15.31	21.57	23.4	25.28	24.14	15.49	20.07	18.88	18.22	19.72	15.34	22.07	18.41	23.32	22.84	21.41	18.94	22.97	27.94	28.23	17.3	23.05	21.34	27.27
10152	'ABI2'	mRNA	5.49867	5.25233	0.96448	0.335661	5.04	5.52	5.82	4.48	7.02	5.53	5.72	5.9	6.48	5.24	4.57	6.68	4.35	6.12	5.92	5.61	6.26	5.7	4.74	7.64	4.82	4.3	4.28	4.88	5.51	4.83	5.04	4.53	6.96	5.47	4.14	5.25	4.89	4.04	5.72	7.2	4.9	5.52	6.19	5.27	5.69	5.54	4.65
10455	'ECI2'	mRNA	10.453	10.8093	1.03151	0.396233	9.64	11.2	11.95	9.56	12.48	9.84	9.37	10.78	10.76	8.33	11.21	8.78	7.82	8.83	11.6	11.03	10.68	9.92	10.93	14.48	8.98	8.87	10.56	8.4	10.41	9.62	10.47	11.63	10.23	15.23	12.16	10.23	10.53	10.16	10.09	13.36	11.22	9.75	9.75	9.33	11.65	9.1	10.29
10153	'CEBPZ'	mRNA	5.93	5.86167	0.985153	0.682553	5.31	4.41	7.24	7.87	6.4	5.49	5.92	7.4	5.7	4.5	7.19	6.49	6.1	4.83	6.07	7.13	5.35	5.84	6.89	4.94	5.85	5.93	4.64	6.43	6.19	6.76	5.67	4.76	5.34	5.26	5.29	6.08	6.08	6.98	6.27	5.63	6.03	7.14	6.49	5.07	5.56	5.91	6.71
10456	'HAX1'	mRNA	44.852	45.9693	1.02097	0.449322	46.33	45.87	52.41	42.5	45.49	43.18	43.9	41.24	48.15	39.79	47.47	41.68	44.23	47.53	47.18	44.27	44.91	43.57	45.21	58.24	44.78	39.7	41.76	39.98	52.82	48.99	36.87	40.82	37.05	49.64	63.75	51.79	50.43	43.24	49.54	41.84	48.26	46.85	47.09	42.68	48.66	41.38	43.24
10154	'PLXNC1'	mRNA	3.91567	3.913	0.989644	0.842941	5.07	3.94	4.06	2.5	3.83	3.97	4.41	3.38	4.78	4.53	4.34	4.39	2.85	4.21	4.27	3.46	3.47	5.51	4.18	2.77	3.82	2.73	3.31	5.75	3.87	3.37	4	3.46	3.09	4.15	3.52	4.26	3.63	2.76	3.02	3.63	4.29	3.38	4.93	3.86	3.84	4.24	3
10458	'BAIAP2'	mRNA	94.7017	95.8377	1.00881	0.816897	102.25	98.79	100.44	79.14	86.22	85.17	96.56	102.2	106.1	98.44	114.89	85.99	136.41	90.5	77	91.58	117.11	119.24	79.58	88.19	96.15	90.84	92.59	88.39	110.37	76.91	79.03	73.9	89.97	87.1	106.96	79.69	107.4	85.09	99.06	88.67	100.31	93.91	109.65	91.87	97.7	83.05	121.03
10459	'MAD2L2'	mRNA	18.1143	18.5973	1.02167	0.503115	18.05	21.58	19.84	16.94	17.12	15.24	18.18	19.13	18.82	20.38	17.32	16.13	17.63	19.6	14.09	19.36	16.79	19.91	15.52	17.26	19.92	17.03	20.28	16.68	22.99	17.18	18.79	18.97	16.46	16.24	23.01	20.01	18.84	16.69	19.15	12.96	20.7	17.31	16.18	18.3	18.33	17.05	18.6
10463	'SLC30A9'	mRNA	7.691	7.79567	1.01376	0.569738	7.04	6.6	7.26	8.29	7.76	6.62	8.05	8.3	8.14	6.69	7.48	8.73	7.59	6.8	6.66	8.24	8	7.54	7.88	7.91	8.53	7.7	7.45	9.81	6.75	6.8	8.57	7.91	7.93	7.7	8.07	8.36	7.2	8.76	7.03	7.63	8.58	8.61	7.88	6.22	8.55	8.39	8.43
10157	'AASS'	mRNA	0.943667	0.935667	0.984482	0.723659	0.6	0.88	1.01	0.8	1.17	1.04	1.3	0.87	1.11	0.88	0.98	0.98	0.89	1.04	1.02	1.31	0.77	1.06	0.84	0.81	0.98	1.08	0.9	0.78	0.9	0.65	0.66	0.83	1.11	1.06	0.79	1.07	1.01	0.9	0.92	1.12	1.01	1.28	1	1.06	0.82	0.78	0.94
10465	'PPIH'	mRNA	10.5353	10.5617	1.00737	0.836513	8.1	7.13	11.22	11.46	8.94	10.14	11.39	8.52	8.43	10.51	11.54	10.24	7.64	11.24	11.63	10.73	11.84	9.53	10	11.83	11.83	12.77	10.41	9.31	10.17	12.17	11.72	11.3	14.5	9.82	11.68	10.14	11.35	11.22	10.44	11.06	10.8	8.99	8.43	9.94	11.35	10.85	9.51
10158	'PDZK1IP1'	mRNA	95.9837	96.3207	0.999839	0.99674	96.35	87.12	91.27	112.28	66.63	85.57	91.05	84.97	114.86	112.35	96.93	98.5	107.1	87.34	93.27	98.58	107.98	89.45	82.71	121.43	132.23	90.11	92.95	73.62	83.88	103.4	83.22	95.45	95.11	103.8	131.51	82.89	115.41	95.85	79.29	92.63	99.89	97.59	94.27	98.82	96.6	82.24	91.38
10467	'ZNHIT1'	mRNA	66.5613	68.722	1.03407	0.23706	69.23	68.8	61.42	67.12	71.96	53.75	63.97	63.23	65.43	61.01	71.98	65.54	72.44	66.44	64.45	66.43	63.52	64.51	64.66	63.98	70	68.73	65.02	67.19	70.81	62.05	72.34	69.12	61.18	80.53	103.19	64.46	63.22	65.74	69.27	49.66	64.79	66.6	65.87	69.03	69.36	66.2	69.11
10159	'ATP6AP2'	mRNA	34.7173	34.2667	0.984717	0.503802	28.26	31.69	36.47	39.33	37.21	34.07	35.04	32.6	32.79	32.66	38.26	34.17	33.14	35.77	34.81	39.19	31.3	30.76	32.58	34	36.43	39.09	35.38	40.2	31.17	33.34	38.54	34	38.63	30.64	41.53	33.38	33.16	36.05	34.71	32.97	38.92	36.83	31.52	32.04	34.86	32.38	35.06
10468	'FST'	mRNA	4.968	5.08267	1.01998	0.723532	4.18	5.54	4.85	4.31	8.82	3.46	4.68	5.28	3.67	3.86	5.54	5.05	3.05	5.64	6.49	6.6	5.73	5.28	4.94	4.01	5.69	4.05	5.59	3.72	4.43	3.96	6.55	4.98	3.79	5.3	2.7	5.2	4.41	3.44	7.7	6.41	5.18	4.62	5.34	5.62	4.73	4.28	4.07
10469	'TIMM44'	mRNA	11.294	11.466	1.01025	0.750734	15.04	10.66	11.83	9.86	11.76	10.51	11	11.48	12.21	10.83	12.02	11.38	11.52	9.44	9.94	9.5	12.37	13.69	9.95	12.14	11.22	9.82	10.25	10.31	13.94	10.52	10.82	10.07	10.04	14.7	14.96	12.86	12.96	11.36	11.74	10.61	10.8	10.37	12.25	9.09	11.56	11.84	10.82
10160	'FARP1'	mRNA	8.42	8.33167	0.983789	0.75959	8.45	8.86	7.83	6.62	15.49	7.18	8.26	8.47	5.19	8.64	7.11	8.69	3.79	8.99	11.18	8.88	9.7	7.95	6.93	10.71	8.55	8.23	8.31	7.53	9.96	7.64	8.28	8.89	7.47	8.82	6.19	8	6.98	5.89	15.32	8	9.28	7.08	7.68	7.92	8.46	7.91	5.74
10471	'PFDN6'	mRNA	24.45	26.3793	1.07677	0.0580063	29.28	22.87	29.1	22.41	24.14	21.49	25.32	28.47	29.95	23.94	25.75	28.8	25.54	25.02	22.29	17.67	29.01	27.28	24.78	22.7	22.95	21.41	20.33	20.69	21.14	25.57	21.52	26.5	20.27	27.31	39.46	26.23	28.9	27.58	25.63	27.16	26.25	31.75	23.36	26.61	24.43	25.43	28.6
10476	'ATP5PD'	mRNA	160.79	164.409	1.01926	0.462465	162.79	165.01	168.71	177.5	161.84	148.64	155.48	139.23	169.92	151.74	175.96	132.04	143.23	155.61	162.33	157.12	165.93	150	152.98	189.68	183.73	166.75	167.58	164.32	139.46	171.47	139.03	175.16	160.18	170.27	232.03	175.13	178.05	177.23	176.06	138.76	162.36	152.26	151.12	146.45	176.1	148.4	158.57
10845	'CLPX'	mRNA	12.0457	11.7917	0.980899	0.564883	10.52	9.56	11.72	14.38	11.04	11.8	11.38	13.79	12.93	10.89	12.94	13.57	12.82	11.88	10.24	12	10.58	12.25	14.71	11.25	13.77	13.25	12.68	14.18	9.64	11.88	11.97	12.56	10.42	10.77	9.28	11.35	12.15	14.64	11.35	14.23	11.7	15.74	11.63	11.69	15.29	13.94	12.26
10478	'SLC25A17'	mRNA	3.75367	3.974	1.05587	0.425306	3.22	3.17	4.83	3.62	4.35	3.08	3.02	2.95	2.79	2.46	4.54	3.44	3.36	3.24	2.68	4.04	3.28	2.55	4.17	8.46	3.86	3.27	2.98	3.63	3.53	3.94	3.64	2.93	3.54	8.04	4.03	3.47	3.32	5.13	3.98	3.71	3.78	3.1	3.22	2.85	6.59	2.97	2.9
10480	'EIF3M'	mRNA	48.6747	49.2723	1.00922	0.708257	45.89	44.42	54.5	49.92	47.76	46.81	53.58	46.82	50.09	46.97	49.93	46.01	46.15	47.42	44.77	52.12	43.94	42.78	47.74	51.43	57.52	54.6	51.47	55.99	46.24	50	47.09	44.19	51.28	42.81	68.12	51.05	53.74	53.19	49.37	48.96	55.1	47.27	48.34	46.47	54.38	44.32	44.51
10482	'NXF1'	mRNA	23.4717	23.6133	1.00101	0.972656	22.52	21.19	27.18	21.8	19.41	21.63	23.75	25.65	24.36	20.5	24.34	24.68	25.05	24.54	19.9	23.51	24.3	28.35	19.55	21.66	23.9	25.26	25.25	24.97	21.85	23.09	22.77	25.12	26.68	21.39	20.09	22.45	24.71	20.54	18.98	22.16	23.42	23.67	22.91	20.27	27.59	22.34	26.01
10483	'SEC23B'	mRNA	10.7693	10.9023	1.00873	0.686271	10.46	10.57	11.78	11.45	11.32	9.73	10.13	11.04	11.26	8.59	11.73	10.3	9.76	9.84	10.51	11.19	10.46	11.35	9.93	13.02	10.95	11.09	10.09	11.3	10.55	10.62	11.44	10.9	10.81	10.91	9.94	10.99	9.51	11.98	11.4	9.97	11.87	11.42	12.15	9.24	13.06	10.62	10.16
10165	'SLC25A13'	mRNA	5.58267	5.21333	0.932403	0.054391	5.04	5.7	6.71	5.47	5.42	5.3	5.87	5.99	6.88	5.59	6.35	6.17	6.16	5.95	3.82	6	4.25	6.43	4.92	6.07	6.22	5.42	5.27	6.23	4.13	5.64	5.43	5.37	4.82	4.86	5.22	5.69	5.75	5.09	4.85	5.7	5.63	6.33	5.44	5.26	6.34	5.94	5.26
10485	'C1orf61'	mRNA	0.0676667	0.0853333	1.42185	0.172668	0	0.14	0.18	0.01	0	0.04	0.05	0.07	0.05	0	0.13	0.02	0.21	0.05	0.05	0.16	0.19	0.02	0.03	0.01	0.14	0.05	0	0.13	0.07	0.12	0	0	0.1	0.01	0.01	0.2	0.36	0.01	0.07	0	0.14	0.08	0.1	0.04	0.22	0.01	0.08
10166	'SLC25A15'	mRNA	1.291	1.27133	0.982233	0.68292	1.15	1.6	1.41	1.61	1.09	1.08	1.12	1.34	1.13	1.28	0.86	1.36	1.24	1.27	0.96	1.63	1.09	1.53	1.25	1.45	1.43	1.17	1.34	1.53	1.15	1.42	1.2	1.17	1.33	1.54	1.59	1.57	1.45	1.58	1.12	1.35	1.38	1.22	1.2	1.01	1.48	1.26	1.26
10168	'ZNF197'	mRNA	1.73467	1.65267	0.937979	0.0596723	1.57	1.59	1.79	2.07	1.74	1.58	1.69	1.78	1.46	1.82	1.95	1.66	1.98	1.98	1.78	1.92	1.48	1.65	1.68	1.97	1.63	1.7	1.84	2.02	1.89	1.41	1.78	1.48	1.62	1.53	1.25	1.96	1.97	1.68	1.71	1.4	1.45	1.52	1.77	1.68	1.36	1.32	1.75
10489	'LRRC41'	mRNA	26.873	27.4033	1.01484	0.522521	31.77	26.81	27.92	25.11	26.36	24.95	28.3	27.17	27.95	26.74	27.26	25.96	29.23	28.27	28.78	25.73	27.46	28.55	26.91	26.85	26.33	24.2	26.27	19.54	27.73	25.28	27.05	26.08	28.17	27.46	28.23	24.85	26.45	24.28	27.43	25.97	29.29	27.14	31.76	25.55	26.6	23.67	28.01
104909134	'LINC02210-CRHR1'	mRNA	1.12033	1.199	1.06419	0.500167	1.21	1.38	0.79	0.63	0.8	1.86	1.21	1.32	0.81	0.62	0.65	0.93	0.75	0.68	1.06	0.99	0.9	1.36	1.33	1.84	2.04	0.49	1.87	1.26	1.07	1.69	1.41	0.72	0.95	0.99	1.29	1.21	1.42	0.75	0.66	1.38	1.15	1.53	0.82	0.82	0.81	1.18	0.63
10493	'VAT1'	mRNA	186.497	186.966	1.00005	0.998559	178.21	195.42	170.96	171.43	198.97	172.74	177.45	184.39	166.66	155.37	191.12	159.2	213.63	179.27	170.82	188.96	172.53	183.79	174.32	154.61	176.17	204.95	202.07	195.48	197.64	208.56	229.18	214.98	226.66	179.36	180.66	195.94	167.9	173.06	189.89	180.09	172.62	229.5	162.12	163.74	186.13	152.31	185.01
10170	'DHRS9'	mRNA	1.90733	1.81933	0.953377	0.821983	1.24	1.8	3.57	0.7	3.36	1.17	1.69	0.55	0.71	1.47	0.61	0.49	0.34	1.07	1.57	1.36	1.28	0.62	2.45	14.23	1.24	1.37	0.84	0.9	1.7	1.05	0.9	0.86	0.63	7.45	2.45	0.7	1.18	2.19	2.81	1.29	2.44	0.67	0.68	0.9	3.17	0.59	0.14
10494	'STK25'	mRNA	31.7693	32.002	1.00222	0.939978	36.94	30.78	32.61	24.3	36.3	35.02	34.99	32.32	37.01	33.53	31.08	31.37	32.65	28.59	36.94	28.08	31.67	32.68	28.7	34.95	28.72	28.42	36.73	25.22	34.17	28.85	29.58	29.97	28.28	32.63	38.08	33.99	31.38	25.67	36.95	32.15	35.41	32.02	36.93	31.91	28.31	33.54	31
10495	'ENOX2'	mRNA	3.37567	3.46667	1.00667	0.805175	3.42	3.06	3.46	3.56	4.21	3.32	3.41	3.71	4.01	3.33	3.34	3.33	3.17	3.38	3.32	3.1	2.91	3.52	3.02	2.89	3.55	2.99	3.36	3.47	4.07	3.24	3.51	2.95	3.47	3.19	3.45	4.03	3.81	3.28	3.43	3.86	3.82	4.04	3.72	3.3	2.93	3.64	3.74
105	'ADARB2'	mRNA	0.0536667	0.0583333	1.08459	0.491402	0.04	0.03	0.04	0.08	0.11	0.03	0.05	0.09	0.12	0.06	0.07	0.07	0.06	0.03	0.05	0.07	0.02	0.05	0.04	0.06	0.09	0.03	0.02	0.04	0.06	0.02	0.05	0.05	0.06	0.02	0.02	0.08	0.08	0.09	0.06	0.03	0.05	0.06	0.14	0.04	0.04	0.06	0.05
10500	'SEMA6C'	mRNA	4.07533	4.26167	1.03959	0.411864	4.87	5.24	4.18	3.03	4.15	3.52	5.03	5.04	5.2	3.64	3.59	3.66	3.8	3.62	4.56	3.58	3.3	4.46	2.68	4.6	3.75	3.11	3.6	3.13	6.17	3.42	4.11	4.6	4.55	4.07	4.83	4.88	4.13	3.05	4.98	3.77	4.35	3.62	6.5	3.74	3.6	3.25	3.85
10175	'CNIH1'	mRNA	11.4627	11.365	0.98894	0.775325	10.34	10.38	13.12	10.37	14.61	12.68	12.8	10.13	10.94	9.86	12.9	11.79	8.23	9.06	13.78	13.2	8.98	10.88	10.51	17.38	10.8	10.74	10.48	12.19	12.43	10.16	10.55	9.13	11.73	13.73	13.23	11.68	9.77	10.78	13.79	12.75	13.6	11.15	9.82	10.13	15.47	12.34	10.42
10501	'SEMA6B'	mRNA	2.19767	2.21333	1.02704	0.676289	2.62	3.57	2.15	2.23	2	2.93	2.87	1.69	1.76	2.68	2.1	2.45	1.39	1.93	2.31	2.59	2.28	1.09	1.9	1.47	1.64	2.01	1.94	1.55	2.57	1.89	1.87	2.51	2.79	3.15	1.87	3.14	2.04	2.11	2.38	2.23	2.11	1.08	1.71	2.83	1.58	1.73	2.04
10509	'SEMA4B'	mRNA	43.461	44.1023	1.01201	0.85802	43.02	35.97	33.86	45.94	32.52	29.58	36.25	34.57	20.41	48.68	52.6	45.46	58.65	54.12	41.6	48.08	49.25	66.26	46.25	42.18	51.88	59.82	56.25	47.36	30.52	53.41	45.79	35.39	37.08	21.08	39.98	37	46.32	44.63	35.31	38.27	36.38	26.94	22.39	39.4	47.95	48.62	53.16
10519	'CIB1'	mRNA	37.129	38.634	1.03634	0.452276	33.83	40.73	35.61	32.94	39.34	29.2	32.14	27.15	25.08	31.5	33.84	30.59	28.92	33.13	44.11	42.29	45.86	38.83	37.69	59.52	42.08	33.61	35.63	34.97	45.62	40.58	37.97	38.11	35.66	47.34	42.04	34	34.89	34.45	43.47	33.04	35.17	22.23	28.81	30.63	46.73	31.16	37.4
10180	'RBM6'	mRNA	8.07767	8.017	0.978076	0.621836	8.35	7.07	10.42	5.47	8.97	8.52	11.58	10.46	10.2	7.03	8.59	7.22	7.58	6.74	8.58	9.28	8.74	10.19	6.16	7.88	7.9	7.02	6.31	7.96	7.08	7.34	6.65	7.67	7.75	7.62	7.09	8.62	8.96	5.25	7.63	9.05	10.38	10.28	9.71	7.64	6.81	7.7	9.68
1052	'CEBPD'	mRNA	73.1557	75.8753	1.03317	0.535649	89.46	103.39	74.11	65.61	128.58	69.15	58.75	78.52	76.33	63.97	68.52	66.09	72.59	62.21	77.72	51.05	75.19	75.45	73.12	103.81	60.96	64.17	64.85	57.05	72.28	62	78.54	70.23	52.65	78.32	103.69	69.93	74.17	71.9	138.69	71.83	68.29	69.58	84.45	66.58	73.58	70.4	63.15
10181	'RBM5'	mRNA	14.3277	14.1777	0.984608	0.763495	17.25	17.84	17.6	8.04	13.75	12.98	16.89	16.51	17.82	11.97	15.82	13.46	11.28	14.01	17.27	15.08	14.32	19.99	9.04	14.22	14.2	10.68	12.6	10.34	15.56	13.67	13.76	12.82	18.46	12.6	15.86	16.05	15.34	8.96	14.23	13	15.08	12.62	18.99	10.67	13.16	11.2	11.35
10521	'DDX17'	mRNA	23.528	23.7153	1.00235	0.960679	25.7	26.69	28.67	14.22	23.26	26.04	32.13	25.31	30.88	22.78	25.21	25.23	20.49	22.18	21.53	28.68	22.36	29.4	16.5	25.13	21.72	18.86	26.57	19.34	20.67	18.51	22.45	17.6	24.35	23.38	19.4	27.41	23.99	14.64	22.43	26.17	31.07	25.17	33.2	24.01	25.89	25.61	21.83
10522	'DEAF1'	mRNA	25.9747	26.7693	1.03114	0.411592	29.45	27.86	21.12	25.79	23.14	23.67	23.28	30.97	28.93	30.33	29.54	25.59	36.17	26.66	23.76	28.23	28.52	26.31	25.4	21.06	24.35	19.06	26.17	22.8	30.76	25.75	23.82	29.46	21.1	20.19	31.5	26.34	28.86	30.68	24.14	22.3	25.26	25.27	27.65	29.28	21.76	26.85	32.94
10186	'LHFPL6'	mRNA	19.5153	19.369	0.990716	0.894047	16.77	28.28	20	17.69	37.86	25.72	19.66	20.81	10.34	17.81	13.46	19.04	11.11	16.36	26.79	18.31	10.04	13.73	27.68	13.77	16.18	21.96	19.43	18.95	27.32	12.73	19.53	22.4	20.13	21.6	16.7	21.87	19.03	16.03	32.57	17.04	15.3	18.19	12.64	24.71	12.46	15.08	15.17
10524	'KAT5'	mRNA	35.8847	36.352	1.01036	0.689581	39.11	39.29	37.85	35.74	36.61	34.62	35.4	40.08	34.18	35.87	37.21	34.85	40.2	38.94	32.49	35.01	35.77	38.62	38.28	27.3	36.71	37.11	33.69	36.5	35.42	34.34	35.15	37.06	32.73	30.41	39.86	37.71	45.08	37.47	35.83	32.4	35.53	37.65	36.27	33.36	32.89	37.67	38.51
10188	'TNK2'	mRNA	18.0317	18.0447	0.992589	0.833175	17.28	16.48	15.58	17.63	14.33	15.21	17.29	18.3	18.34	17.48	19.69	16.15	19.51	19.69	16.52	22.31	20.37	26.03	14.39	15.62	17.25	15.51	23.24	14.66	20.33	17.6	21.06	19.06	17.89	16.15	14.97	17.05	15.08	17.76	16.88	16.78	17.87	13.9	21.71	15.73	16.92	14.86	19.86
10527	'IPO7'	mRNA	11.1753	11.2323	1.00237	0.95129	11.2	10.04	13.78	11.03	14.64	13.24	13.17	11.62	12.17	10.1	12.38	11.53	8.99	9.79	11.21	10.69	10.04	9.61	8.92	15.9	11.56	8.9	11.08	10.76	11.4	9.28	9.45	8.78	11.89	12.11	10.43	12.94	10.67	11.26	13.49	14.62	13.63	12.82	12.01	9.78	13.74	12.53	9.33
1053	'CEBPE'	mRNA	0.0196667	0.0246667	1.21617	0.669964	0.03	0.05	0.04	0	0.05	0.05	0	0.03	0.06	0	0.03	0	0	0	0	0	0	0.02	0	0	0.03	0.02	0	0.04	0.03	0	0.03	0.02	0.06	0	0.05	0.05	0.04	0.02	0.07	0	0	0.02	0	0	0	0	0.02
10534	'SSSCA1'	mRNA	26.9253	27.7627	1.02912	0.359634	29.15	27.43	25.2	24.43	25.78	28.86	23.4	27.59	27.37	27.51	20.62	23.73	27.44	29.15	31.18	25.66	29.4	29.79	25.47	23.06	30.49	28.79	26.35	25.65	28.17	28.95	24.45	26.35	23.6	32.74	35.55	25.03	31.82	25.81	22.42	26.38	24.88	25.8	28.07	29.03	27.22	26.35	26.17
10535	'RNASEH2A'	mRNA	10.194	10.522	1.02936	0.437639	10.23	11.6	12.57	8.63	11.18	11.15	12.33	10.46	12.95	10.21	10.79	10.17	11.11	10.02	7.98	11.03	9.89	9.03	9.83	10.82	9.44	7.3	8.6	8.67	11.86	10.77	9.66	9.1	9.01	9.43	15.08	11.66	10.3	8.65	12.14	10.86	12.51	11.34	10.36	10.31	11.31	9.97	11.53
10536	'P3H3'	mRNA	7.07733	7.151	1.00731	0.911311	10.18	11.19	5.58	4.38	9.91	8.3	6.7	5.99	4.97	6.86	4.53	6.29	3.85	5.84	9.63	8.62	5.37	7.32	8.35	5.75	6.61	7.74	5.94	7.56	9.55	4.53	5.94	10.9	5.31	8.63	9.27	7.9	6.92	4.39	10.57	7.77	6.2	5.04	6.15	7.93	4.19	5.62	5.81
105369140	'LOC105369140'	pseudo	0.073	0.09	1.25821	0.0535396	0.05	0.1	0.06	0.05	0.12	0.03	0.07	0.07	0.06	0.01	0.11	0.05	0.05	0.08	0.13	0.07	0.03	0.05	0.07	0.1	0.09	0.04	0.1	0.06	0.15	0.11	0.07	0.07	0.09	0.05	0.05	0.06	0.18	0.09	0.08	0.17	0.13	0.06	0.08	0.09	0.11	0.1	0.03
105369176	'LOC105369176'	mRNA	0	0.00566667	1.30746	0.895091	0	0	0	0	0	0	0	0	0	0	0	0	0	0	0	0	0	0	0	0	0	0	0	0	0	0	0	0	0	0	0	0	0	0	0	0	0	0	0	0	0	0	0
105369189	'LOC105369189'	mRNA	0.00366667	0.008	1.80856	0.45871	0	0	0.01	0.01	0	0	0	0	0	0	0	0	0	0.01	0.01	0	0	0	0	0	0	0	0	0	0	0.03	0	0.01	0	0.03	0	0	0.14	0.02	0.01	0	0	0	0	0	0	0	0
105369199	'LOC105369199'	pseudo	0.100667	0.093	1.05532	0.799979	0.01	0.12	0.04	0.16	0.05	0.06	0.08	0.16	0.07	0.06	0.07	0.09	0.09	0.22	0.17	0.01	0.18	0.19	0.12	0.11	0.07	0.08	0.19	0.13	0.07	0.13	0.07	0.05	0.11	0.06	0	0.08	0.37	0	0.15	0.06	0	0.1	0.04	0.15	0	0.12	0.04
101927375	'LOC101927375'	mRNA	0.005	0.004	0.936841	0.970752	0	0	0	0.03	0	0	0	0	0	0	0.09	0	0	0	0	0	0.03	0	0	0	0	0	0	0	0	0	0	0	0	0	0	0	0.12	0	0	0	0	0	0	0	0	0	0
105369201	'LOC105369201'	lncRNA	0.147667	0.150667	1.04696	0.655374	0.09	0.23	0.16	0.14	0.15	0.1	0.13	0.13	0.09	0.15	0.15	0.13	0.17	0.13	0.14	0.22	0.1	0.2	0.2	0.17	0.14	0.09	0.17	0.11	0.15	0.18	0.15	0.16	0.15	0.15	0.05	0.1	0.21	0.08	0.11	0.14	0.03	0.09	0.15	0.19	0.14	0.16	0.19
101927401	'LOC101927401'	lncRNA	0.111667	0.101333	0.869886	0.473487	0.17	0.09	0.11	0.12	0.15	0.2	0.17	0.13	0.01	0.18	0.05	0.03	0.16	0	0.05	0.12	0.19	0.1	0.04	0.15	0.12	0.02	0.15	0	0.15	0.14	0.23	0.13	0.03	0.16	0.07	0.05	0.12	0.14	0	0.06	0.12	0.11	0.12	0.05	0.14	0.06	0.11
105369205	'LOC105369205'	mRNA	0.494667	0.507333	1.0161	0.900823	0.58	0.69	0.36	0.32	1.15	0.45	0.35	0.58	0.16	0.4	0.16	0.43	0.35	0.41	0.88	0.4	0.27	0.38	0.3	0.35	0.46	0.67	0.78	0.49	0.78	0.49	0.4	0.48	1.01	0.31	1.26	0.44	0.57	0.14	1.08	0.38	0.51	0.71	0.8	0.35	0.3	0.61	0.4
101927423	'PANO1'	mRNA	0.378	0.358667	0.944375	0.636164	0.18	0.39	0.29	0.33	0.26	0.14	0.33	0.38	0.54	0.34	0.61	0.2	0.21	0.46	0.59	0.16	0.5	0.26	0.29	0.67	0.24	0.24	0.77	0.35	0.23	0.46	0.49	0.18	0.8	0.45	0.32	0.24	0.24	0.53	0.29	0.27	0.3	0.25	0.3	0.48	0.38	0.28	0.28
105369209	'LOC105369209'	lncRNA	0.0506667	0.067	1.32393	0.240906	0.04	0.15	0.06	0.04	0.01	0.04	0.06	0.13	0.03	0.01	0.15	0.03	0.09	0.05	0.03	0	0.04	0.04	0	0.01	0.15	0	0.01	0.03	0.02	0.07	0.02	0.1	0.03	0.08	0.15	0.01	0.02	0.04	0	0.01	0.08	0.12	0.03	0.07	0.01	0.06	0.11
105369214	'LOC105369214'	mRNA	0.00833333	0.0103333	1.23156	0.751354	0	0	0.01	0	0	0	0.01	0	0	0	0.03	0	0.04	0.05	0	0	0.03	0	0	0	0	0	0	0	0.04	0	0	0.04	0	0	0.03	0	0.03	0.06	0	0.04	0.01	0	0	0	0	0	0
105369246	'LOC105369246'	mRNA	0.623667	0.749667	1.2016	0.239203	1.07	1.49	0.42	0.31	1.16	0.43	0.57	0.74	0.73	0.63	1.42	1.14	0.5	0.78	0.83	0.28	0.28	0.6	0.27	0.19	0.2	0.21	0.26	1.14	0.7	0.32	0.4	0.86	0.49	0.29	1.19	1.3	0.38	0.25	1.77	0.44	0.26	0.59	1	0.52	1.68	1.87	0.67
105369535	'LOC105369535'	mRNA	0	0.00366667	3.76753	0.402266	0	0	0	0	0	0	0	0	0	0	0	0	0	0	0	0	0	0	0	0	0	0	0	0	0	0	0	0	0	0	0	0	0.07	0	0	0	0	0	0	0.01	0	0	0
105369591	'LOC105369591'	mRNA	0.039	0.0726667	1.82989	0.034522	0.13	0	0.02	0.03	0.07	0.06	0.09	0.02	0.08	0.16	0.03	0.03	0.02	0	0.05	0	0	0	0.03	0	0	0.03	0.18	0.02	0.03	0	0	0.09	0	0	0.08	0.02	0.15	0.09	0.05	0.12	0.07	0.03	0.05	0.1	0	0.03	0.16
101927581	'CCDC182'	mRNA	0.015	0.00566667	0.587485	0.536009	0	0	0	0	0	0	0.04	0.07	0	0	0	0.03	0.03	0.07	0	0	0	0	0.03	0	0	0.07	0	0.04	0	0.07	0	0	0	0	0	0.1	0	0	0	0	0.07	0	0	0	0	0	0
105369728	'LOC105369728'	lncRNA	0.005	0.01	1.3976	0.784955	0	0	0	0	0	0	0	0	0	0	0	0	0	0.06	0	0	0	0	0	0	0.03	0	0	0	0.06	0	0	0	0	0	0	0	0	0	0	0.06	0	0	0	0.03	0.06	0	0
105369869	'LOC105369869'	mRNA	0.001	0.003	1.80089	0.431412	0.01	0	0	0	0	0	0	0	0	0	0	0	0	0	0	0	0	0	0.01	0	0	0	0	0	0	0	0	0.01	0	0	0	0	0.04	0.02	0	0	0	0	0	0	0	0	0.01
105369914	'LOC105369914'	mRNA	0.0926667	0.100667	1.06517	0.804979	0.08	0.04	0.07	0.02	0.14	0.16	0.04	0.17	0	0.13	0.04	0.04	0.13	0.08	0.06	0.1	0.25	0.01	0.05	0.39	0.16	0.07	0	0	0.04	0.09	0	0.06	0.07	0.29	0.13	0.04	0.02	0.32	0.02	0.02	0.04	0.26	0.01	0.03	0.22	0.08	0.01
101927824	'LOC101927824'	lncRNA	0.035	0.029	0.908174	0.766413	0.01	0.07	0.01	0	0.02	0.02	0.06	0.01	0	0.03	0	0.01	0.04	0.02	0.08	0	0.11	0.04	0.02	0.07	0.11	0	0.26	0	0.02	0	0	0.02	0	0.02	0	0.07	0.04	0	0.06	0.04	0.01	0.02	0.01	0.02	0.02	0.05	0
10537	'UBD'	mRNA	0.747333	0.813333	1.08418	0.627202	0.7	3	0.87	0.39	0.35	0.85	0.79	0.17	1.47	0.85	0.34	0.23	0.55	1.14	0.74	0.68	0.79	0.66	0.36	0.42	1.44	0.54	0.57	0.66	1.06	0.11	0.41	0.56	0.82	0.9	0.47	0.83	0.77	0.44	0.52	0.26	1.19	0.15	3.62	1.16	0.49	0.28	0.78
105370092	'LOC105370092'	mRNA	0.062	0.0653333	1.0416	0.809111	0.03	0.16	0.13	0.09	0.02	0.03	0.08	0.06	0.03	0.03	0	0.05	0.05	0.03	0.16	0.04	0.08	0	0	0.07	0.09	0.05	0.03	0.09	0.07	0.04	0.13	0.05	0.07	0.1	0.05	0.14	0.11	0.02	0.14	0.02	0.04	0.03	0.06	0.06	0.09	0.06	0.04
105370362	'LOC105370362'	lncRNA	0.00233333	0.00733333	2.69405	0.297304	0	0.05	0	0	0	0	0	0	0	0	0	0	0	0.01	0	0	0	0	0	0	0	0	0	0	0	0	0.01	0	0	0	0	0	0.12	0	0	0	0	0	0	0	0	0.01	0
105370399	'LOC105370399'	mRNA	0.011	0.02	2.13586	0.125279	0.02	0.02	0	0	0	0.06	0	0	0.04	0.02	0	0	0	0.02	0	0.01	0	0.02	0.02	0	0.04	0	0	0.03	0	0.03	0	0	0	0	0	0.02	0.07	0.04	0.03	0	0	0	0	0	0	0.01	0.05
10197	'PSME3'	mRNA	28.9087	28.9343	0.998588	0.956082	26.88	24.68	31.72	29.77	26.68	26.87	34.04	28.98	29.18	28.42	29.2	28.77	30.84	29.72	24.66	31.69	29.52	28.4	27.15	27.6	28.32	30.07	28.33	38.28	24.31	27.18	29.35	24.25	33.5	28.9	28.17	27.51	26.47	30.4	28.47	32.93	34.53	32.79	29.01	29.38	31.71	30.16	30.08
105370579	'LOC105370579'	mRNA	0.023	0.025	1.04526	0.852158	0.01	0	0.02	0.01	0.02	0.03	0.04	0.01	0.02	0.03	0.01	0	0	0.02	0.02	0.08	0.02	0.04	0.02	0.02	0.02	0.04	0.01	0.05	0.04	0.02	0.03	0.04	0	0.02	0.01	0.02	0.06	0.01	0.04	0.08	0.01	0.01	0.02	0.03	0	0	0.03
101928108	'LY6L'	mRNA	0.00333333	0.00233333	0.936839	0.974399	0.03	0	0	0	0	0	0	0	0	0	0	0	0	0	0.07	0	0	0	0	0	0	0	0	0	0	0	0	0	0	0	0	0	0	0	0	0	0	0	0	0	0	0	0
105370641	'LOC105370641'	mRNA	0.00666667	0.01	1.52062	0.296698	0	0.04	0	0.01	0.03	0	0.01	0	0	0	0	0	0	0	0.01	0.01	0	0.02	0.01	0.01	0	0	0	0	0	0	0.01	0.03	0	0.01	0	0.02	0.01	0.01	0.01	0	0.01	0	0.01	0.01	0.01	0	0.02
101928120	'LOC101928120'	mRNA	3.87033	3.67867	0.946202	0.289597	3.51	3.55	3.43	4.37	3.19	3.36	3.27	4.66	3.87	3.86	3.2	4.88	4.9	5.1	3.94	3.92	3.65	5.13	3.83	1.84	4.43	4.49	3.42	3.16	4.42	4.12	3.07	5.07	3.23	3.24	2.8	3.89	3.61	3.96	3.57	3.93	2.94	3.25	4.93	3.13	2.52	3.63	4.06
105370687	'LOC105370687'	lncRNA	1.454	1.482	1.0161	0.818108	1.49	2.15	1.18	1.55	0.84	1.03	0.82	1.26	1.29	1.81	1.3	1.66	2.27	1.67	1.03	1.6	1.75	1.35	1.6	1.06	1.49	1.14	1.35	1.68	1.29	1.22	2.31	1.87	1.25	1.31	1.75	2.09	1.11	1.6	1.2	1.1	1.09	1.14	1.32	1.65	1.32	1.58	1.8
102	'ADAM10'	mRNA	5.75033	5.637	0.979521	0.458296	4.98	5.77	5.94	5.61	5.66	5.94	6.49	6.06	6.26	4.96	6.09	5.62	4.31	4.93	6.2	5.73	5.81	5.58	5.92	6.37	6.11	4.76	4.92	6.2	5.29	5.64	5.96	6.39	7.36	5.65	4.44	6.37	4.76	6.25	5.65	5.79	6.54	6.08	6.67	5.22	5.93	5.8	4.92
105370691	'LOC105370691'	mRNA	0.000333333	0.00333333	1.49394	0.843477	0	0	0.01	0	0	0	0	0	0	0	0	0	0	0	0	0	0	0	0	0	0	0	0	0	0	0	0	0	0	0	0	0	0.04	0	0	0	0	0	0	0	0	0	0
105370748	'105370748'	mRNA	0.0706667	0.121333	1.68988	0.231502	0.21	0	0	0	0	0.09	0	0.13	0	0	0	0	0	0.09	0	0.22	0.18	0.04	0	0	0.09	0.04	0.54	0.05	0.25	0	0	0.09	0.1	0	0.21	0.17	0.5	0	0	0.09	0	0.09	0.22	0	0	0	0
105370849	'LOC105370849'	mRNA	0.000333333	0.003	3.2764	0.406413	0	0	0	0	0	0	0	0	0	0	0	0	0	0	0	0	0	0	0	0	0	0	0	0	0	0	0	0	0.01	0	0	0	0.04	0	0	0	0	0	0	0	0	0	0.01
105370940	'LOC105370940'	mRNA	0	0.00166667	1.07046	0.973283	0	0	0	0	0	0	0	0	0	0	0	0	0	0	0	0	0	0	0	0	0	0	0	0	0	0	0	0	0	0	0	0	0	0	0	0	0	0	0	0	0	0	0
105370980	'LOC105370980'	mRNA	0.00166667	0.002	1.00142	0.999442	0	0	0	0.05	0	0	0	0	0	0	0	0	0	0	0	0	0	0	0	0	0	0	0	0	0	0	0	0	0	0	0	0	0.06	0	0	0	0	0	0	0	0	0	0
105371031	'LOC105371031'	lncRNA	0	0.001	1.07046	0.973283	0	0	0	0	0	0	0	0	0	0	0	0	0	0	0	0	0	0	0	0	0	0	0	0	0	0	0	0	0	0	0	0	0.03	0	0	0	0	0	0	0	0	0	0
105371045	'LOC105371045'	mRNA	0.018	0.019	1.07853	0.811904	0.01	0.02	0	0.03	0.02	0.02	0.01	0.02	0	0	0	0.01	0.03	0.07	0.01	0.04	0.02	0.01	0.05	0	0	0	0	0.02	0.02	0.01	0.05	0.02	0.04	0.01	0	0.01	0.05	0.03	0.02	0.08	0	0	0.05	0.02	0.01	0.01	0.01
105371063	'LOC105371063'	mRNA	0.0386667	0.054	1.07046	0.969872	0	0	0.7	0	0	0	0	0	0	0	0	0	0	0	0	0.22	0	0	0	0	0	0	0	0	0	0	0	0	0	0.24	0	0	1.16	0	0	0	0	0	0	0	0	0	0
10212	'DDX39A'	mRNA	12.5807	12.5297	0.99194	0.857511	14.59	14.09	14.3	11.28	11.21	15.1	15.95	13.27	13.58	13.94	13.39	13.8	13.52	13.12	10.36	12.45	13.41	13.81	9.32	12.16	11.33	7.34	12.54	11.5	11.54	11.36	13.78	12.17	11.11	12.1	16.37	12.43	13.3	11.08	11.21	13.7	19.61	14.61	11.12	11.9	13.24	16.62	12.8
105371191	'LOC105371191'	mRNA	0.003	0.00966667	1.82472	0.651034	0.04	0	0	0	0	0.05	0	0	0	0	0	0	0	0	0	0	0	0	0	0	0	0	0	0	0	0	0	0	0	0	0.14	0	0	0	0	0	0	0.01	0	0	0.07	0	0
105371215	'LOC105371215'	lncRNA	0.0113333	0.0216667	1.7897	0.429591	0.02	0	0	0	0	0.02	0	0	0	0.11	0	0	0	0	0.02	0.11	0	0	0	0	0.02	0	0	0	0	0	0	0.02	0	0.02	0.1	0.04	0.37	0	0	0	0	0.02	0	0	0	0	0
10213	'PSMD14'	mRNA	15.443	15.4353	0.996752	0.914881	13.96	14.07	16.56	19.45	15.93	17.72	13.57	15.89	16.93	13.49	16.68	15.96	14.54	13.87	12.76	15.19	14.94	16.02	15.33	15.3	15.28	16.24	13.39	18.47	13.22	15.64	15.57	16.49	15.3	15.53	17.03	16.38	15.25	19.29	14.32	17.49	16.39	17.92	14.18	15.68	18.79	14.59	16.5
105371242	'PPIAL4H'	mRNA	0.002	0.0173333	1.71133	0.624295	0	0	0	0	0	0.02	0	0	0	0	0	0.01	0	0.03	0	0	0	0	0	0	0	0	0	0	0	0	0	0	0	0	0	0	0.38	0	0	0	0	0.02	0	0.01	0	0	0
105371409	'LOC105371409'	mRNA	0.002	0.007	1.70703	0.6924	0	0	0	0	0	0	0	0	0	0	0	0	0	0	0.04	0	0	0	0	0	0	0	0	0	0.02	0	0	0	0	0	0	0	0.05	0	0	0	0	0	0	0	0.02	0	0.1
101928448	'C5orf67'	lncRNA	0.126667	0.117	0.831014	0.34679	0.14	0.12	0.09	0.1	0.1	0.05	0.23	0.07	0.18	0.31	0.18	0.13	0.19	0.03	0.12	0.18	0.05	0.26	0.11	0.08	0.18	0.12	0.14	0.04	0.08	0.11	0.09	0.13	0	0.19	0.18	0.21	0.18	0	0	0.06	0.28	0.12	0.27	0.2	0.06	0.1	0.09
105371419	'LOC105371419'	mRNA	0.0116667	0.015	1.27313	0.4966	0.01	0.04	0.01	0.01	0.01	0	0.03	0.01	0	0	0.03	0	0	0.01	0.01	0	0	0.02	0.01	0.01	0.02	0.01	0.03	0	0.02	0.02	0	0.01	0	0.03	0	0.02	0.08	0	0	0.01	0	0.01	0	0	0.02	0	0.01
105371448	'LOC105371448'	mRNA	0.00166667	0.005	2.99226	0.0472993	0	0	0	0.01	0	0	0	0	0	0	0	0	0.01	0	0	0.01	0	0	0.01	0	0	0	0.01	0	0	0	0	0	0	0	0	0.01	0.05	0	0.01	0	0	0	0	0.01	0.01	0	0
105371566	'LOC105371566'	lncRNA	0.0173333	0.0196667	1.45391	0.492885	0.03	0	0	0	0	0	0	0.03	0	0	0	0.02	0	0.22	0.01	0.11	0	0	0.01	0.05	0	0	0	0	0	0	0	0.02	0	0.02	0	0.01	0.09	0	0.1	0	0	0.03	0	0.03	0	0.01	0
105371598	'LOC105371598'	mRNA	0	0.000666667	1.07046	0.973283	0	0	0	0	0	0	0	0	0	0	0	0	0	0	0	0	0	0	0	0	0	0	0	0	0	0	0	0	0	0	0	0	0.02	0	0	0	0	0	0	0	0	0	0
105371763	'LOC105371763'	lncRNA	0.775	0.802333	1.03453	0.577878	0.68	0.56	0.71	1.1	0.56	0.49	0.67	1.05	0.72	0.44	0.94	0.92	0.65	0.65	0.77	0.9	0.94	0.86	0.74	0.77	0.92	0.81	0.73	0.99	0.83	0.74	0.78	0.79	1.01	0.53	1.04	0.71	0.63	0.67	0.72	0.43	0.67	0.7	0.56	0.55	0.6	0.81	0.94
105371910	'LOC105371910'	lncRNA	0.021	0.0446667	2.12874	0.0664469	0.03	0.03	0.02	0.08	0.02	0.01	0.05	0.03	0.02	0	0.17	0	0	0	0	0	0	0.04	0	0	0	0.02	0	0.02	0	0.01	0.04	0	0.02	0.02	0.03	0.09	0.14	0.17	0	0.03	0.05	0.02	0.02	0	0.08	0	0.09
10236	'HNRNPR'	mRNA	28.5353	27.9613	0.976574	0.387946	28.48	26.8	30.79	30.02	28.4	31.2	28.88	32.58	34.15	28.77	25.15	30.33	26.78	28.22	28.28	26	28.8	25.08	28.14	22.3	30.85	31.52	27.31	34.85	24.88	26.17	28.12	28.45	26.97	27.79	24.02	33.4	30.57	32.82	25.95	32.06	31.21	34.04	29.35	29.34	27.7	31.59	30.9
105371930	'LOC105371930'	mRNA	0	0.003	1.14425	0.947153	0	0	0	0	0	0	0	0	0	0	0	0	0	0	0	0	0	0	0	0	0	0	0	0	0	0	0	0	0	0	0	0	0.09	0	0	0	0	0	0	0	0	0	0
101928601	'MEI4'	mRNA	0.045	0.0393333	0.842527	0.387706	0.05	0.11	0.03	0.03	0.08	0.1	0.07	0.02	0.01	0.02	0.03	0.05	0.07	0.04	0.04	0.02	0.06	0.04	0.03	0	0.11	0.06	0.05	0.01	0.02	0.08	0.03	0.02	0.05	0.02	0.03	0.06	0.12	0.04	0.06	0.08	0.07	0.03	0.04	0.01	0.05	0.02	0.03
105372109	'LOC105372109'	mRNA	0.0326667	0.0376667	1.14421	0.598659	0.08	0.04	0.02	0.04	0.02	0	0.02	0.05	0.03	0	0.03	0.09	0.05	0.03	0.03	0.05	0.05	0.02	0.05	0.07	0.04	0	0	0	0.03	0	0.03	0.04	0.05	0.02	0.02	0.02	0.06	0.04	0	0.04	0.12	0.04	0.01	0.04	0.03	0.07	0.03
105372204	'LOC105372204'	mRNA	0.001	0.00166667	1.07046	0.973283	0	0	0.01	0	0	0	0	0	0	0	0.02	0	0	0	0	0	0	0	0	0	0	0	0	0	0	0	0	0	0	0	0	0	0.05	0	0	0	0	0	0	0	0	0	0
105372269	'LOC105372269'	mRNA	0.0153333	0.022	1.84284	0.196767	0.01	0	0.01	0	0.01	0	0.06	0.13	0	0	0.03	0.02	0	0.01	0.05	0.05	0	0	0	0.01	0.03	0	0	0	0	0	0	0	0.02	0.02	0	0.03	0.25	0	0.03	0.08	0.02	0	0	0.01	0	0	0
10260	'DENND4A'	mRNA	1.52833	1.51	0.991488	0.811083	1.38	1.79	1.91	1.59	1.8	1.63	1.57	1.41	1.27	1.48	1.31	1.6	1.24	1.2	1.33	1.77	1.14	1.5	1.25	1.67	1.7	1.33	1.38	1.45	1.51	1.46	1.91	1.55	2.14	1.58	0.91	1.63	1.52	1.96	1.57	1.7	1.29	1.65	1.36	1.41	1.84	1.57	1.22
105372280	'GNG14'	mRNA	0	0.00266667	1.07046	0.973283	0	0	0	0	0	0	0	0	0	0	0	0	0	0	0	0	0	0	0	0	0	0	0	0	0	0	0	0	0	0	0	0	0	0	0	0	0	0	0	0	0	0.08	0
105372315	'LOC105372315'	other	0.0513333	0.057	1.11872	0.550751	0.06	0.07	0.04	0.02	0.05	0.04	0.07	0.07	0.05	0.02	0.06	0.05	0.02	0.07	0.04	0.02	0.02	0.1	0.01	0.04	0.03	0.01	0.14	0.12	0.05	0.03	0.05	0.03	0.12	0.04	0.06	0.08	0.13	0.04	0.1	0.03	0.02	0.04	0.05	0.1	0.02	0.01	0.06
105372319	'LOC105372319'	mRNA	0.00233333	0.0126667	3.36528	0.112851	0.03	0	0	0	0.02	0	0	0	0	0	0	0	0	0	0	0	0	0	0	0	0.02	0	0	0	0	0	0	0	0	0	0	0	0.04	0	0	0	0	0	0	0.01	0	0.05	0
101928722	'LOC101928722'	mRNA	0.00866667	0.006	0.647296	0.402488	0.02	0.04	0.02	0	0	0.02	0.01	0.01	0	0	0	0.01	0	0	0	0	0	0.03	0.02	0	0.01	0.01	0	0.03	0	0	0	0.01	0	0.02	0	0.01	0.02	0	0	0	0	0.01	0	0	0	0	0.03
105372412	'LOC105372412'	mRNA	0.0256667	0.0356667	1.39838	0.334258	0.08	0	0.07	0.03	0	0.08	0	0.01	0	0	0	0.06	0	0.01	0	0.04	0	0.04	0.06	0	0.06	0	0	0.03	0.07	0.05	0	0.03	0	0.05	0	0.04	0.1	0.01	0.02	0	0	0.04	0.04	0.09	0	0.01	0
105372478	'LOC105372478'	mRNA	0.00266667	0.00366667	1.14426	0.938857	0	0	0	0	0	0	0	0	0	0	0	0	0	0	0	0	0.04	0	0	0	0	0	0	0.04	0	0	0	0	0	0	0	0	0.02	0	0	0.09	0	0	0	0	0	0	0
10291	'SF3A1'	mRNA	56.819	56.362	0.98846	0.669308	67.62	53.14	61.22	52.09	55.73	54.05	64.44	50.36	56.91	53.3	49	48.02	57.86	60.91	54.35	62.94	62.88	53.5	62.93	53.41	57.01	66.94	55.47	51.86	54.34	59.97	51.94	51.74	61.91	58.73	51.02	52.45	63.39	47.99	55.19	54.41	61.33	45.84	66.07	56.82	49.81	48.87	61
105372704	'LOC105372704'	mRNA	0.0406667	0.046	1.1391	0.680852	0.01	0	0.03	0.02	0.06	0.02	0.09	0.11	0.07	0	0.05	0.02	0.05	0	0.05	0	0	0.11	0	0.08	0.05	0	0.24	0.02	0.06	0.03	0	0	0.05	0	0	0.11	0.02	0.03	0.02	0.06	0.03	0.07	0.05	0.03	0	0	0
105372824	'LOC105372824'	mRNA	0.363667	0.377	1.02801	0.862512	0.29	0.42	0.46	0.32	0.08	0.24	0.76	0.29	0.33	0.5	0.2	0.6	0.54	0.44	0.13	0.28	0.26	0.41	0.34	0.52	0.69	0.15	0.1	0.31	0.6	0.17	0.39	0.29	0.46	0.34	0.56	0.46	0.29	0.55	0.12	0.13	0.69	0.18	0.56	0.38	0.89	0.52	0.05
105372836	'LOC105372836'	mRNA	0.029	0.0353333	1.2425	0.591764	0	0	0.04	0.02	0.07	0.06	0	0.11	0.03	0	0.09	0	0	0.02	0	0.07	0.07	0	0.06	0	0.09	0	0.02	0	0	0.02	0.06	0	0	0.04	0.17	0	0.03	0	0	0.07	0.07	0.14	0	0	0	0.04	0.09
10294	'DNAJA2'	mRNA	12.034	12.0127	0.99545	0.852025	11.49	9.37	11.95	12.99	12.47	11.82	11.38	12.2	14	10.23	12.96	12.36	11.37	11.52	11.38	12.44	11.85	12.18	13.61	10.13	13.36	12.59	12.75	13.63	10.94	12.52	11.27	13.01	11.95	11.3	13.32	12.11	11.89	12.99	10.71	12.77	13.06	13.86	12.37	10.59	13.65	12.85	12.74
105372883	'LOC105372883'	mRNA	0.133	0.141667	1.08023	0.534609	0.07	0.16	0.18	0.19	0.22	0.05	0.16	0.18	0.09	0.05	0.03	0.04	0.2	0.07	0.07	0.22	0.08	0.15	0.16	0.08	0.15	0.13	0.23	0.13	0.1	0.17	0.12	0.22	0.13	0.16	0.13	0.28	0.2	0.12	0.22	0.06	0.12	0.19	0.1	0.13	0.11	0.12	0.11
105373057	'LOC105373057'	mRNA	0	0.000666667	1.14425	0.947153	0	0	0	0	0	0	0	0	0	0	0	0	0	0	0	0	0	0	0	0	0	0	0	0	0	0	0	0	0	0	0	0	0.02	0	0	0	0	0	0	0	0	0	0
105373132	'105373132'	mRNA	0.0663333	0.0773333	1.13808	0.668113	0.02	0.22	0.03	0.03	0.28	0.08	0.12	0.06	0.01	0.07	0.04	0	0	0.03	0.12	0.27	0	0.08	0.05	0.06	0.01	0.02	0.06	0.14	0	0.05	0.01	0.06	0.05	0.02	0.05	0.1	0.04	0	0.33	0.18	0	0.13	0.01	0.04	0.15	0.03	0.2
105373133	'LOC105373133'	mRNA	0	0.001	1.14425	0.947153	0	0	0	0	0	0	0	0	0	0	0	0	0	0	0	0	0	0	0	0	0	0	0	0	0	0	0	0	0	0	0	0	0	0	0	0	0	0	0	0	0	0	0
105373154	'LOC105373154'	mRNA	0	0.000666667	1.07046	0.973283	0	0	0	0	0	0	0	0	0	0	0	0	0	0	0	0	0	0	0	0	0	0	0	0	0	0	0	0	0	0	0	0	0.02	0	0	0	0	0	0	0	0	0	0
101929141	'LOC101929141'	pseudo	0.0776667	0.0723333	0.939635	0.842613	0.13	0.02	0.23	0.12	0.02	0.08	0.07	0.29	0.24	0.02	0	0.04	0	0.08	0.02	0.08	0	0.24	0.04	0.12	0.04	0.04	0	0.02	0	0.13	0	0.06	0.12	0.08	0	0.04	0.13	0.02	0.21	0.1	0.04	0.19	0.02	0.23	0	0.08	0.08
105373242	'LOC105373242'	mRNA	0.032	0.038	1.1758	0.566299	0.01	0	0.07	0.06	0.02	0.04	0.13	0	0.02	0.02	0	0	0.05	0.05	0.01	0.07	0.04	0.03	0.05	0	0.02	0	0	0.02	0.08	0.02	0.05	0.01	0.03	0.06	0.02	0.02	0.07	0.01	0.16	0.09	0.06	0.02	0.05	0.01	0.03	0.04	0.1
105373289	'LOC105373289'	mRNA	0.298667	0.345333	1.14848	0.307127	0.3	0.25	0.25	0.3	0.14	0.17	0.15	0.53	0.15	0.22	0.08	0.25	0.27	0.45	0.19	0.61	0.3	0.33	0.2	0.12	0.62	0.39	0.38	0.34	0.16	0.24	0.4	0.64	0.36	0.17	0.03	0.49	0.23	0.27	0.2	0.42	0.07	0.14	0.18	0.22	0.21	0.23	0.64
105373297	'LOC105373297'	mRNA	0	0.000666667	1.14425	0.947153	0	0	0	0	0	0	0	0	0	0	0	0	0	0	0	0	0	0	0	0	0	0	0	0	0	0	0	0	0	0	0	0	0.02	0	0	0	0	0	0	0	0	0	0
10326	'SIRPB1'	mRNA	1.73533	1.64433	0.948723	0.847103	0.27	5.24	5.21	1.67	0.18	1.52	3.09	2.2	0.01	0.21	4.21	2.59	1.73	2.2	1.88	1.55	2.55	0.12	0.03	0.16	0.09	0.47	0.08	0.07	3.23	1.36	2.67	3.04	2.59	1.84	0.58	4.69	2.78	1.57	0.07	1.67	2.88	2.57	0.11	0.1	4.02	2.22	1.83
105373311	'LOC105373311'	lncRNA	0.0846667	0.0903333	1.06978	0.696249	0.17	0.11	0.1	0.07	0.17	0.08	0.06	0.06	0.09	0.05	0.01	0.1	0.05	0.04	0.18	0.03	0.01	0.07	0.07	0.07	0.15	0.18	0.06	0.12	0.12	0.06	0.04	0.01	0.04	0.17	0.1	0.13	0.15	0.01	0.22	0.13	0.05	0.1	0.05	0.14	0.15	0.01	0.1
105373314	'LOC105373314'	mRNA	0.017	0.018	1.03767	0.94899	0	0	0.03	0.03	0.11	0.05	0.06	0	0.06	0	0	0	0	0.02	0.03	0.05	0	0.07	0	0	0	0	0	0	0	0	0	0	0	0	0.07	0.03	0.03	0.14	0	0	0	0.08	0.05	0	0	0.03	0.03
105373347	'LOC105373347'	mRNA	0	0.00333333	1.59693	0.806857	0	0	0	0	0	0	0	0	0	0	0	0	0	0	0	0	0	0	0	0	0	0	0	0	0	0	0	0	0	0	0	0	0.06	0	0	0	0	0.03	0	0	0	0	0
105373377	'PNMA6F'	mRNA	0.000333333	0.000666667	1.07046	0.973283	0	0	0	0	0	0	0	0.01	0	0	0	0	0	0	0	0	0	0	0	0	0	0	0	0	0	0	0	0	0	0	0	0	0.02	0	0	0	0	0	0	0	0	0	0
105373381	'LOC105373381'	mRNA	0.00166667	0.00266667	1.71548	0.509367	0	0	0	0	0	0	0	0.01	0	0	0	0	0	0	0	0	0	0.01	0	0	0.01	0	0	0.02	0	0	0	0	0	0	0	0	0.02	0	0	0	0	0.01	0	0.02	0	0	0
105373392	'LOC105373392'	mRNA	0.00133333	0.00333333	1.22314	0.920854	0	0	0	0	0	0	0	0	0	0	0	0	0	0	0	0.04	0	0	0	0	0	0	0	0	0	0	0	0	0	0	0	0	0.09	0	0	0	0	0	0	0	0	0	0
105373395	'LOC105373395'	mRNA	0	0.002	1.14425	0.947153	0	0	0	0	0	0	0	0	0	0	0	0	0	0	0	0	0	0	0	0	0	0	0	0	0	0	0	0	0	0	0	0	0.06	0	0	0	0	0	0	0	0	0	0
101929469	'TEX52'	mRNA	0.130333	0.117667	0.818711	0.463189	0	0.2	0.14	0.1	0.02	0	0.26	0.23	0.19	0.1	0.17	0.25	0.21	0.11	0.17	0.02	0	0.2	0.16	0.05	0.13	0.07	0.27	0.07	0.18	0.11	0	0.02	0.07	0.41	0.16	0.18	0.02	0.04	0	0.16	0.06	0.16	0.07	0.26	0.03	0.06	0.55
105373750	'LOC105373750'	mRNA	0	0.001	1.14425	0.947153	0	0	0	0	0	0	0	0	0	0	0	0	0	0	0	0	0	0	0	0	0	0	0	0	0	0	0	0	0	0	0	0	0.03	0	0	0	0	0	0	0	0	0	0
101929479	'LOC101929479'	pseudo	16.5657	16.4437	0.991987	0.910688	17.34	12.73	17.17	13.92	11.06	11.81	22.27	19.41	17.66	17.94	14.18	17.3	18.19	17.56	10.09	20.01	19.75	27.88	8.2	16.11	16.53	17.78	20.72	11.27	17.25	11.24	24.96	11.85	20.44	14.35	13.05	13.48	17.33	13.01	10.85	13.12	20.56	18.54	21.22	14.69	14.78	19.89	16.15
105373759	'LOC105373759'	lncRNA	0.180667	0.226	1.25311	0.094153	0.07	0.03	0.14	0.21	0.26	0.1	0.41	0.08	0.21	0.2	0.11	0.16	0.1	0.19	0.16	0.16	0.3	0.14	0.23	0.16	0.21	0.13	0.23	0.32	0.3	0.15	0.35	0.06	0.18	0.07	0.02	0.28	0.15	0.35	0.08	0.56	0.13	0.28	0.13	0.1	0.56	0.16	0.1
105373944	'LOC105373944'	mRNA	0.113667	0.128333	1.1323	0.466396	0.03	0.09	0.1	0.12	0.03	0.06	0.1	0.08	0.13	0.25	0.14	0.16	0.17	0.16	0.05	0.2	0.1	0.11	0.07	0.07	0.12	0.14	0	0.21	0.15	0.26	0.11	0.03	0.14	0.03	0.06	0.07	0.14	0.07	0	0.09	0.03	0.05	0.14	0.28	0.2	0.11	0.1
105373989	'LOC105373989'	mRNA	6.55433	6.79	1.03045	0.712613	4.61	8.36	4.6	5.13	6.79	5.82	5.52	5.94	2.61	4.52	4.07	5.96	5.14	6.51	8.19	10.59	10.39	9.05	8.87	4.71	7.08	6.85	7.54	5.62	7.82	4.58	9.64	8.03	5.51	6.58	2.26	8.3	6.01	3.64	8.12	8.33	3.97	3.67	5.94	4.92	4.39	4.85	5.34
105374013	'LOC105374013'	mRNA	0.206667	0.215	1.04107	0.74373	0.24	0.14	0.22	0.18	0.1	0.22	0.22	0.31	0.25	0.34	0.09	0.21	0.17	0.05	0.16	0.13	0.24	0.4	0.12	0.08	0.2	0.14	0.24	0.32	0.25	0.07	0.17	0.2	0.41	0.33	0.2	0.18	0.32	0.12	0.21	0.25	0.23	0.26	0.09	0.27	0.15	0.3	0.14
105374089	'LOC105374089'	mRNA	0.0446667	0.0506667	1.12124	0.563854	0.04	0.08	0.05	0	0.01	0.06	0.01	0.05	0.02	0.08	0.05	0.08	0.04	0.1	0.03	0.07	0.05	0.04	0.05	0.03	0.03	0.02	0.04	0.03	0.02	0.01	0.05	0.03	0.12	0.05	0.05	0.02	0.07	0.02	0.04	0	0.08	0.07	0.03	0.05	0.11	0.01	0.03
105374103	'LOC105374103'	mRNA	1.185	1.20567	1.01397	0.807529	1.13	1.33	1.47	1.41	0.75	1.23	0.8	1.43	1.31	1.08	1.2	1.17	1.41	1.55	0.67	1.3	1.13	1.39	1.22	1.17	1.2	1.24	1.23	0.94	1.11	1.1	1.3	1.43	0.86	0.99	1.27	1.72	1.69	1.42	0.67	1.21	1.11	1.5	0.92	1.09	1.01	0.8	1.63
10963	'STIP1'	mRNA	40.6137	39.9873	0.979405	0.50089	54.17	42.39	49.05	38.99	40.71	39.32	39.86	40.82	44.96	41.31	43.05	40.16	37.09	39	37.24	35.54	40.21	42.91	36.47	53.91	36.89	34.04	34.89	34.69	39.68	38.95	38.23	34.66	40.15	49.07	45.35	40.9	42.8	38.3	39.19	40.95	41.74	39.45	44.86	34.49	41.75	39.37	35.56
105374301	'LOC105374301'	mRNA	0.227333	0.239667	1.04532	0.58482	0.16	0.23	0.27	0.21	0.2	0.2	0.25	0.26	0.24	0.14	0.19	0.21	0.11	0.23	0.17	0.32	0.18	0.23	0.32	0.29	0.25	0.21	0.35	0.2	0.13	0.21	0.3	0.2	0.36	0.2	0.14	0.25	0.57	0.22	0.14	0.3	0.21	0.27	0.29	0.17	0.29	0.25	0.28
105374314	'LOC105374314'	mRNA	0.158667	0.328333	2.08129	0.141595	0.06	0	1.32	0.03	0.07	0	0.11	0	0	0.13	0.03	0.17	0	0.23	0.03	0	0	0	0.53	1.07	0.21	0	0	0.08	0	0.1	0.07	0	0	0.52	0.03	0	0	1.75	0.49	0.48	0.36	0	0	0.06	0.89	0	0
10380	'BPNT1'	mRNA	4.77167	4.67833	0.976976	0.596348	4.22	4.24	4.56	5.16	4.68	4.61	5.69	4.35	5.3	3.83	6.22	4.97	4.04	4.79	4.1	4.62	4.91	4.18	4.95	5.87	4.66	3.8	4.76	5.4	5.14	4.37	5.95	4.87	4.97	3.94	7.5	4.26	4.91	4.73	4.34	5.71	6.51	5.54	5.41	3.82	5.77	4.8	4.6
105374811	'LOC105374811'	mRNA	0.145	0.159333	1.09846	0.672702	0.02	0.04	0.15	0.15	0.04	0.19	0.43	0.12	0	0.06	0.07	0.15	0.06	0.4	0	0.09	0.18	0.04	0.23	0.45	0	0.13	0	0.37	0	0.35	0.06	0.13	0.35	0.09	0.12	0.13	0.06	0.14	0.25	0.17	0.03	0.13	0.13	0.1	0.09	0.11	0.08
105375106	'LOC105375106'	mRNA	0.0426667	0.0616667	1.42864	0.412892	0.14	0	0	0	0.23	0	0	0.11	0	0.07	0	0.08	0	0.18	0	0	0	0.11	0.15	0.04	0.04	0.04	0	0.05	0.04	0	0	0	0	0	0	0.08	0.05	0	0.14	0.34	0.04	0.12	0.08	0	0	0.04	0
101929726	'MYMX'	mRNA	2.493	2.35033	0.944787	0.661148	1.45	5.03	3.61	2.04	3.03	6.12	3.89	1.59	1.43	1	2.49	1.17	1.18	2.93	1.78	3.04	1.51	1.2	5.28	1.73	2.7	2.55	2.25	2.06	2.67	1.2	1.31	2.09	2.88	3.58	4.26	1.72	2.25	2.97	1.53	2.63	2.72	1.56	2.6	1.11	2.08	1.63	2.23
105375107	'LOC105375107'	mRNA	0	0.001	1.07046	0.973283	0	0	0	0	0	0	0	0	0	0	0	0	0	0	0	0	0	0	0	0	0	0	0	0	0	0	0	0	0	0	0	0	0.03	0	0	0	0	0	0	0	0	0	0
105375112	'LOC105375112'	mRNA	0	0.009	4.06673	0.325577	0	0	0	0	0	0	0	0	0	0	0	0	0	0	0	0	0	0	0	0	0	0	0	0	0	0	0	0	0	0	0.01	0	0.17	0	0	0	0	0	0	0.02	0	0	0
105375131	'LOC105375131'	lncRNA	0.000333333	0.003	2.08497	0.621578	0	0	0	0	0	0	0	0	0	0	0	0	0	0	0	0	0	0	0	0	0	0	0	0	0.01	0	0	0	0	0	0	0	0.06	0	0	0	0	0	0	0	0	0	0
105375303	'LOC105375303'	lncRNA	0.00466667	0.0146667	2.43109	0.220884	0	0	0	0	0	0	0	0.02	0	0	0	0.02	0	0	0	0	0	0.02	0	0	0	0.04	0	0	0.02	0.02	0	0	0	0	0	0.06	0	0	0.04	0	0	0	0	0	0.06	0.02	0.02
105375355	'UPK3B'	mRNA	2.20033	2.322	1.04258	0.681192	0.85	1.71	1.77	1.44	1.2	0.8	2.35	1.73	3.94	2.23	1.47	1.71	2.53	3.02	2.49	1.3	2.01	2.07	1.57	4.52	2.76	2.3	3.68	2.37	2.44	2.24	2.12	2.24	1.57	3.58	0.76	1.24	2.28	1.65	0.79	0.64	2	1.65	4.38	1.63	2.16	2.01	2.61
105375683	'LOC105375683'	mRNA	0.00133333	0.004	1.22314	0.916592	0	0	0	0	0	0.02	0	0.02	0	0	0	0	0	0	0	0	0	0	0	0	0	0	0	0	0	0	0	0	0	0	0	0.09	0.03	0	0	0	0	0	0	0	0	0	0
101929796	'NOTCH2NLR'	pseudo	1.17233	1.12767	0.98211	0.881545	1.39	0.18	1.52	0.17	1.54	1.74	0.95	0.19	1.97	1.46	0.61	0.89	0.53	1.57	0.68	0.85	1.18	2.01	0.87	1.34	0.87	2.21	0.76	2.02	0.95	1.02	0.83	2.26	1.94	0.67	0.94	0.35	1.71	0.18	1.2	1.58	1.12	0.33	2.01	1.42	0.8	0.87	0.99
105375816	'LOC105375816'	mRNA	0.00166667	0.002	1.00142	0.999442	0.03	0	0	0	0	0	0	0	0	0	0	0	0	0	0	0	0	0	0	0	0	0	0	0	0	0	0	0	0.02	0	0	0	0.06	0	0	0	0	0	0	0	0	0	0
105376204	'LOC105376204'	mRNA	0.0313333	0.0333333	1.10754	0.570589	0.02	0.03	0.04	0.03	0.03	0.03	0.01	0.04	0.02	0.02	0.05	0.04	0.04	0.02	0.03	0.02	0	0.02	0.03	0.02	0.05	0.03	0.09	0.02	0.03	0.06	0.05	0.03	0.03	0.01	0.02	0.07	0.1	0.01	0.02	0.03	0.01	0.04	0.02	0.01	0.06	0.02	0.04
105376341	'LOC105376341'	mRNA	0.00133333	0.002	1.07046	0.962857	0.01	0	0	0	0	0	0	0	0	0	0	0	0	0	0	0	0	0	0	0.03	0	0	0	0	0	0	0	0	0	0	0	0	0.02	0	0	0	0	0	0	0	0.03	0	0
101929895	'LOC101929895'	mRNA	1.251	1.24833	0.992798	0.956734	1.1	1.66	1.39	0.59	0.91	0.74	1.42	1.64	2.1	1.51	1.33	1.42	0.68	1.41	1.42	1.06	1.84	3.05	0.4	0.55	0.89	0.67	1.36	1.96	0.8	0.56	0.61	0.86	1.18	2.42	0.91	1.39	0.77	0.79	1.18	0.71	1.63	2.15	1.67	1.03	1.92	1.5	0.75
105376353	'LOC105376353'	lncRNA	0.106333	0.151667	1.40093	0.110874	0.19	0.09	0.11	0.01	0.35	0.13	0.22	0.11	0.03	0.06	0.13	0.06	0.16	0.11	0.22	0.01	0.14	0.04	0.07	0.16	0.06	0.06	0.2	0.02	0.21	0.06	0.06	0.02	0.1	0	0.09	0.28	0.25	0.1	0.1	0.06	0.3	0.17	0.12	0.22	0.22	0.1	0.14
105376525	'LOC105376525'	mRNA	0.0263333	0.0416667	1.58512	0.357122	0	0.03	0.03	0.03	0	0.05	0	0.08	0.23	0.05	0.08	0	0	0	0	0	0	0.08	0	0	0	0	0	0.1	0	0	0	0.03	0	0	0.03	0	0.28	0.15	0	0.03	0.03	0.14	0.03	0.03	0	0	0
105376526	'LOC105376526'	mRNA	7.648	8.02067	1.04539	0.308069	6.91	7.7	9.09	9.19	5.15	6.98	7.17	8.06	8.37	6.99	7.29	6.81	9.46	8.8	5.93	9.38	7.22	7.97	7.27	6.9	7.25	7.55	8.03	7.4	8.35	7.96	8.69	8.82	6.59	6.16	9.92	10.34	10.05	10.65	5.05	8.13	7.76	8.84	7.46	7.34	8.82	7.19	10.14
105376722	'LOC105376722'	mRNA	0.019	0.0333333	1.72831	0.199335	0.01	0	0.03	0	0	0.01	0.05	0.03	0.04	0.07	0.02	0.02	0	0.01	0	0	0	0.03	0	0	0.02	0.08	0.07	0.04	0	0	0	0.02	0.02	0	0	0.06	0.16	0	0	0.08	0	0.05	0.02	0	0	0	0.03
105376731	'LOC105376731'	mRNA	0	0.00366667	1.70702	0.792527	0	0	0	0	0	0	0	0	0	0	0	0	0	0	0	0	0	0	0	0	0	0	0	0	0	0	0	0	0	0	0	0	0.1	0	0	0	0	0	0	0	0	0	0
105376747	'LOC105376747'	mRNA	0.00133333	0.003	1.14426	0.947153	0	0	0	0	0	0	0	0	0.04	0	0	0	0	0	0	0	0	0	0	0	0	0	0	0	0	0	0	0	0	0	0	0	0.09	0	0	0	0	0	0	0	0	0	0
105376791	'LOC105376791'	mRNA	0	0.004	1.82471	0.733416	0	0	0	0	0	0	0	0	0	0	0	0	0	0	0	0	0	0	0	0	0	0	0	0	0	0	0	0	0	0	0	0	0.07	0.02	0	0	0.01	0	0	0.02	0	0	0
10398	'MYL9'	mRNA	355.755	331.336	0.925511	0.448222	256.52	585.83	334.76	246.33	380.08	402.58	296.35	287.42	228.42	233.45	202.6	282.29	196.38	242.46	784.64	432.71	310.72	207.35	461.34	742.19	435.38	379.07	204.33	272.08	396.86	222	248.91	361.41	280.42	757.77	239.66	824.51	345.01	193.33	360.4	267.72	314.24	215.08	350.35	257.79	152.56	209.98	255.13
105376875	'LOC105376875'	mRNA	0.00433333	0.00466667	1.08165	0.90982	0.01	0	0	0	0	0	0	0.01	0	0.03	0	0	0	0	0.02	0.01	0	0.01	0.01	0	0.01	0.02	0	0	0	0	0	0	0	0	0	0.02	0.04	0	0	0	0	0	0	0	0	0	0.01
105376906	'LOC105376906'	other	0.344333	0.382667	1.10349	0.525049	0.27	0.65	0.36	0.23	0.19	0.18	0.46	0.45	0.45	0.24	0.3	0.25	0.31	0.18	0.47	0.3	0.26	0.43	0.11	0.11	0.79	0.21	0.39	0.17	0.42	0.11	0.53	0.38	0.58	0.55	0.26	0.23	1.52	0.25	0.35	0.35	0.74	0.44	0.35	0.17	0	0.32	0.54
105376917	'LOC105376917'	lncRNA	0.0233333	0.0373333	1.76132	0.0748839	0	0.03	0.03	0	0	0	0.08	0	0	0.01	0	0	0	0	0.01	0.06	0.04	0.01	0.02	0.01	0.12	0.01	0.02	0.06	0.08	0.02	0.04	0.02	0.03	0	0	0	0.28	0	0	0.08	0.01	0.03	0.04	0.02	0.08	0	0.02
105377021	'LOC105377021'	mRNA	0.012	0.006	2.5872	0.38553	0	0	0	0	0	0	0	0	0	0	0	0	0.01	0	0	0.01	0	0	0	0	0	0	0	0	0	0	0	0	0	0.34	0.04	0	0.07	0	0	0	0	0.02	0	0	0	0	0
105377310	'LOC105377310'	mRNA	0.0286667	0.0526667	1.82005	0.0882108	0.02	0.04	0	0.02	0	0.07	0	0.05	0.06	0.02	0.04	0.04	0	0.02	0.02	0.05	0	0.02	0.02	0	0.02	0.14	0	0	0.03	0	0.05	0.09	0.04	0	0.02	0.05	0.47	0	0	0	0.04	0.04	0.02	0.02	0.05	0	0
101930047	'LOC101930047'	mRNA	0.115	0.095	0.825019	0.508176	0.02	0.21	0.08	0	0	0.15	0.09	0.04	0.12	0.17	0.11	0.08	0	0.1	0	0	0.21	0.25	0.28	0	0.16	0.52	0.22	0.1	0.1	0.1	0	0	0.15	0.19	0	0.13	0.17	0.09	0.02	0.29	0	0	0.03	0.2	0	0.05	0
105377372	'LOC105377372'	lncRNA	0.00833333	0.0236667	1.80667	0.59277	0	0	0	0.1	0	0	0	0	0	0	0	0	0	0	0	0	0	0	0	0	0.1	0	0	0	0	0.05	0	0	0	0	0	0	0	0	0	0	0	0	0	0	0	0	0
101930307	'LOC101930307'	mRNA	0.66	0.644333	0.956473	0.623231	0.36	0.45	0.69	0.43	0.33	0.6	1.18	0.97	0.83	0.56	0.81	0.54	0.73	0.3	0.57	0.92	0.41	0.8	0.62	0.26	0.77	0.98	1.12	0.8	0.46	0.66	0.45	0.86	1	0.34	0.38	0.68	0.57	0.38	0.39	0.56	1.04	0.68	0.84	0.57	0.44	0.4	0.71
105377622	'LOC105377622'	mRNA	0.169	0.191	1.12408	0.418557	0.18	0.19	0.12	0.19	0.2	0.22	0.15	0.15	0.16	0.22	0.3	0.28	0.37	0.05	0.08	0.31	0.17	0.1	0.15	0.13	0.18	0.08	0.04	0.19	0.1	0.21	0.1	0.21	0.18	0.06	0.15	0.19	0.17	0.16	0.07	0.39	0.43	0.27	0.15	0.2	0.32	0.33	0.31
10409	'BASP1'	mRNA	22.4997	21.5913	0.955077	0.386228	24.17	36.05	24.84	19.56	36.4	17.21	20.27	27.42	19.88	27.48	16.84	21	20.37	23.93	25.92	18.51	18.98	24.06	15.21	19.12	21.54	21.03	18.13	23.54	24.83	22.88	19.19	26.21	16.56	23.86	25.17	22.03	24.95	13.58	34.22	20.29	22.95	17.05	24.84	26.01	16.24	13.52	23.85
105377641	'LOC105377641'	mRNA	0	0.00133333	1.30746	0.895091	0	0	0	0	0	0	0	0	0	0	0	0	0	0	0	0	0	0	0	0	0	0	0	0	0	0	0	0	0	0	0	0	0.04	0	0	0	0	0	0	0	0	0	0
105377777	'LOC105377777'	lncRNA	0.001	0.00533333	1.30746	0.895091	0	0	0	0	0	0	0	0	0	0	0	0	0	0	0.03	0	0	0	0	0	0	0	0	0	0	0	0	0	0	0	0	0	0.08	0	0	0	0.08	0	0	0	0	0	0
105377792	'LOC105377792'	mRNA	0.012	0.0223333	1.87232	0.286057	0	0.01	0	0.04	0	0	0.02	0	0	0	0	0	0	0	0	0	0	0	0	0	0	0	0.07	0.03	0	0.03	0	0.06	0	0.1	0.01	0	0.04	0.03	0.18	0	0	0	0	0.03	0	0	0
10418	'SPON1'	mRNA	5.86533	5.77667	0.983456	0.811259	5.48	5.7	7.57	6.7	9	5.23	4.56	6.04	2.56	6.17	6.62	4.64	3.24	5.45	9.5	6.44	4.41	6.29	6.35	4.39	4.55	6.45	6.12	9.05	4.32	5.36	4.58	5.87	7.1	6.22	3.33	4.35	5.4	5.31	7.67	4.97	4.28	4.82	4.98	8.59	6.23	5	5.68
105377805	'LOC105377805'	mRNA	0.0333333	0.034	1.06886	0.772165	0.01	0.02	0.02	0.01	0.11	0.02	0.01	0.02	0.03	0.02	0	0.01	0.1	0.02	0.05	0.05	0.04	0.07	0.01	0.08	0.01	0.03	0	0.07	0.04	0.01	0	0.05	0.05	0.04	0.02	0.02	0.08	0.02	0.02	0.02	0.04	0.02	0.07	0.03	0.04	0.02	0
10194	'TSHZ1'	mRNA	12.608	12.4203	0.981029	0.520912	12.8	11.44	10.56	14.72	14.16	11.07	12.43	14.05	10.32	11.81	12.93	11.13	13.24	13.89	12.47	13.08	13.2	12.92	13.75	10.51	11.57	14.02	10.93	12.69	14.35	11.33	12.49	14.72	13.98	11.68	9.13	11.34	10.81	14.25	12.51	10.12	10.87	12.89	12.08	11.74	12.25	10.17	13.52
105378148	'LOC105378148'	mRNA	0.397667	0.455	1.13685	0.367704	0.54	0.24	0.41	0.28	0.62	0.41	0.38	0.33	0.64	0.34	0.29	0.32	0.27	0.54	0.71	0.55	0.4	0.12	0.77	0.14	0.41	0.22	0.7	0.32	0.48	0.64	0.08	0.25	0.24	0.29	0.23	0.89	0.65	0.11	0.59	0.45	0.68	0.76	0.67	0.73	0.49	0.88	0.3
105378161	'LOC105378161'	mRNA	0	0.00133333	1.30746	0.895091	0	0	0	0	0	0	0	0	0	0	0	0	0	0	0	0	0	0	0	0	0	0	0	0	0	0	0	0	0	0	0	0	0.04	0	0	0	0	0	0	0	0	0	0
105378193	'LOC105378193'	mRNA	0.00166667	0.00433333	1.3976	0.784538	0	0	0	0	0	0	0.01	0	0	0	0.04	0	0	0	0	0	0	0	0	0	0	0	0	0	0	0	0	0	0	0	0.03	0	0.03	0	0	0	0	0	0.01	0	0	0	0
105378577	'LOC105378577'	lncRNA	0.889333	1.00467	1.13194	0.560625	0.44	1.36	0.87	1.89	1.05	0.79	0.81	0.27	0.18	0.28	0.51	0.87	0.68	0	0.73	0.47	0.79	1.54	2.05	0.57	1.36	0.11	1.2	1.74	1.33	0.02	0.19	1.29	2.72	0.57	0.91	1.55	1.79	1.95	0.81	0.9	1.29	0.45	0.53	0.43	0.84	0.65	1.53
105378803	'LRRC53'	mRNA	0	0.00166667	1.95049	0.742448	0	0	0	0	0	0	0	0	0	0	0	0	0	0	0	0	0	0	0	0	0	0	0	0	0	0	0	0	0	0	0	0	0.03	0	0	0	0	0	0	0	0	0	0
105378862	'LOC105378862'	mRNA	0.235333	0.269667	1.14999	0.286064	0.15	0.17	0.08	0.21	0.26	0.19	0.32	0.09	0.34	0.13	0.06	0.27	0.11	0.23	0.35	0.35	0.22	0.22	0.13	0.36	0.37	0.25	0.37	0.19	0.37	0.2	0.24	0.44	0.11	0.28	0.09	0.23	0.47	0.46	0.39	0.1	0.2	0.42	0.19	0.27	0.14	0.17	0.45
105378949	'LOC105378949'	mRNA	0.451667	0.472667	1.03533	0.835082	0.32	0.38	0.42	0.24	0.22	0.42	0.66	0.31	0.59	0.03	0.68	0.43	0.51	0.78	0.55	0.38	0.59	0.03	0.62	0.39	0.94	0.33	0.85	1.17	0.53	0.36	0.37	0.18	0.17	0.1	0.6	0.24	0.57	0.35	0.3	0.75	0.65	0.58	0.15	0.05	0.45	0.21	0.36
105378950	'LOC105378950'	mRNA	0.003	0.00466667	1.14426	0.884964	0	0	0	0	0.02	0	0	0	0	0.01	0	0	0	0	0	0	0	0	0	0	0.01	0	0	0	0.03	0	0.02	0	0	0	0	0	0.05	0	0	0.01	0	0	0	0	0	0	0
105378952	'KLF18'	mRNA	0.000666667	0.001	1.07046	0.973283	0	0	0	0	0	0	0	0	0	0	0	0	0	0	0	0	0	0	0.02	0	0	0	0	0	0	0	0	0	0	0	0	0	0.03	0	0	0	0	0	0	0	0	0	0
10449	'ACAA2'	mRNA	20.204	19.8593	0.97482	0.857607	17.44	17.04	36.38	19.86	26.1	19.45	16.19	13.3	10.45	9.56	18.93	8.89	14.38	18.44	19.34	13.8	13.29	11.96	30.09	90.37	15.02	16.9	13.21	14.23	11.3	18.17	15.59	11.85	10.07	54.52	17.06	13.59	16.63	34.3	23.74	17.71	17.44	13.96	10.65	9.78	47.26	7.56	19.03
105378979	'LOC105378979'	mRNA	0.001	0.00333333	2.56732	0.290357	0	0	0	0	0	0	0.01	0	0	0	0	0	0	0.01	0	0	0	0	0	0.01	0	0	0	0	0	0	0	0	0	0	0	0	0.06	0	0	0	0	0	0.01	0	0.02	0	0
105379045	'105379045'	mRNA	0.0613333	0.067	1.07024	0.733691	0.11	0.03	0.03	0.11	0.01	0.08	0.05	0.16	0.09	0.07	0.02	0.01	0.01	0.07	0.02	0.1	0.03	0.04	0.12	0.01	0.06	0.23	0.05	0.12	0.07	0.04	0.01	0.04	0	0.05	0.02	0.13	0.11	0.08	0.04	0.06	0.05	0.1	0.08	0.1	0.06	0.02	0.02
105379417	'LOC105379417'	mRNA	0.014	0.0506667	1.593	0.277828	0.05	0.01	0	0.03	0.03	0	0.03	0	0.02	0	0	0.03	0	0.01	0	0	0.03	0	0	0.04	0	0.01	0	0.06	0.01	0	0	0.03	0.03	0	0.04	0.01	0.88	0.07	0.01	0	0.03	0	0	0	0.03	0.01	0
105379443	'LOC105379443'	pseudo	0.455	0.446333	1.03124	0.799102	0.56	0.51	0.87	0.39	0.58	0.63	0.69	0.13	0.23	0.41	0.91	0.22	0.16	0.28	0.48	0.5	0.19	0.12	0.64	0.68	0.28	0.49	0.5	0.41	0.35	0.33	0.5	0.45	0.78	0.38	0.23	0.39	1.33	0.19	0.44	0.19	0.42	0.51	0.64	0.36	0.81	0.3	0.45
105379547	'LOC105379547'	mRNA	0.115	0.146333	1.24982	0.29147	0.04	0.1	0.08	0.05	0.04	0.02	0.15	0.07	0.1	0.09	0.03	0.11	0.17	0.16	0.03	0.36	0.08	0.15	0.05	0.02	0.05	0.06	0.52	0.03	0.03	0.13	0.26	0.28	0.16	0.03	0.04	0.18	0.88	0.07	0.03	0.13	0.12	0.03	0.18	0.08	0.17	0.15	0.11
10203	'CALCRL'	mRNA	1.30033	1.22767	0.94081	0.382732	1.25	1.33	2.1	1.36	2.21	1.59	2.01	1.41	1.39	1.14	1.36	0.96	0.79	1.12	1.34	1.47	0.57	0.6	1.47	1.53	1.05	1.07	1.11	1.01	1.88	1.05	1.24	0.95	1.58	1.07	1.51	1.62	1.51	1.32	1.68	1.45	1.63	1.31	1.46	0.85	1.06	1.02	1.16
105379561	'LOC105379561'	mRNA	0.218	0.259667	1.14552	0.503534	0.1	0.2	0.44	0.14	0.43	0.04	0.15	0.3	0.18	0.16	0.34	0.33	0.04	0.52	0.19	0.35	0.13	0.06	0.29	0.02	0.22	0.24	0.15	0.51	0.09	0.43	0.23	0	0.18	0.08	0.09	0.09	0.77	0.26	0.38	0.02	0.24	0.37	0.34	0.28	0.44	0.34	0.08
10539	'GLRX3'	mRNA	24.379	25.5267	1.04159	0.292025	22.21	21.15	25.56	29.24	22.52	27.31	20.97	24.3	25.12	11.82	26.41	29.8	27.72	24.65	23.02	23.78	26.31	25.59	24.45	25.16	25.92	24.13	25.05	23.84	26.9	27.03	26.86	20.21	23.65	20.69	31.63	22.43	27.35	30.94	23.35	25.28	26.94	26.13	23.63	12.85	28.36	28.47	25.51
10205	'MPZL2'	mRNA	11.8723	11.797	0.982589	0.767295	11.43	13.88	13.17	13.34	9.36	12.88	10.93	11.28	12.53	14.08	22.85	11.87	11.07	10.58	15.11	15.49	9.21	13.45	7.27	16.59	8.53	6.9	13.34	8.51	13.12	9.25	10.83	9.56	11.97	7.79	14.5	14.49	11.69	10.81	9.9	15.97	11.55	7.31	13.06	10.34	17.66	11.22	9.95
10541	'ANP32B'	mRNA	61.8707	62.358	1.00422	0.852832	64.77	58.76	68.65	66.65	66.2	67.92	58.87	62.78	72.61	54.92	62.62	64.96	58.99	55.38	63.18	52.9	64.87	63.61	61.66	63.07	66.94	59.15	57.21	66.64	59.47	61.44	55.9	62.85	51.11	62.04	68.89	68.43	68.65	74.74	69.73	57.33	64.52	62.13	65.52	59.44	64.86	67.1	67.84
10484	'SEC23A'	mRNA	9.67567	9.43267	0.973419	0.446597	12.11	10.98	11.03	10.17	12.97	12.63	9.06	10.77	7.8	10.52	9.47	9.9	8.41	9.5	11.27	10.06	7.89	8.15	10.01	9.65	7.86	9.63	8.39	8.37	9.36	7.89	8.81	10.06	9.82	7.73	8.54	11.31	8.1	9.98	11.83	11.17	10.6	10.56	8.77	10.93	9.36	9.49	8.36
10542	'LAMTOR5'	mRNA	26.748	27.4087	1.02198	0.523983	24.9	21.63	29.29	33.46	26.25	28.15	25.3	21.08	31.93	23.23	28.23	26.28	27.04	30.65	26.83	25.72	21.12	22.94	28.17	33.13	28.92	26.27	31.75	26.6	25.29	27.44	26.32	24.75	25.45	24.32	40.72	22.35	28.63	30.78	24.51	23.37	28.38	25.51	27.18	26.11	28.95	26.43	26.04
10549	'PRDX4'	mRNA	23.6993	24.7367	1.04034	0.262679	22.03	24.17	20.89	23.93	24.11	24.48	22.09	21.51	18.45	23.41	23.3	22.18	23.78	20.48	26.85	24.26	24.87	21.88	23.36	18.38	24.63	28.26	28.71	25.54	26.64	24.34	24.56	31.66	22.15	20.08	28.65	18.94	24.77	23.82	26.96	23.15	21.02	24.43	19.76	24.14	20.76	19.83	27.05
10487	'CAP1'	mRNA	75.8857	73.4387	0.965295	0.0355725	70.71	82.38	86	74.09	86.07	80.31	81.45	73.76	75.18	75.09	73.77	76.39	65.02	76.87	77.95	83.44	70.39	68.66	76.95	70.13	77.12	79.54	73.39	81.91	72.54	68.7	74.22	77.08	76.34	71.12	72.27	78.97	72.28	68.15	83.02	76.59	82.31	76.81	72.01	82.46	76.22	74.59	72.73
10550	'ARL6IP5'	mRNA	38.221	39.284	1.0249	0.56209	29.87	39.95	42.01	40.52	57.55	40.98	36.74	31.54	28.4	31.8	35.47	36.69	21.52	34.21	54.56	38.79	37.67	30.25	39.2	39.06	39.73	38.01	41.71	45.36	42.08	35.33	36.37	35.37	39.42	46.47	42.47	40.83	38.14	39.21	53.65	35.63	37.29	31.32	32.38	36.56	36.24	34.15	28.73
10552	'ARPC1A'	mRNA	60.358	60.7547	1.00411	0.849459	59.68	54.51	63.33	56.44	57.23	64.29	57	58.67	72.23	56.68	62.46	63.25	60.88	56.14	57.14	61.36	54.58	64.51	62.26	68.8	65.64	61.04	58.24	61	59.24	56.47	59.47	63.14	62.52	52.54	66.57	61.55	59.57	59.05	54.3	66.31	61.1	71.52	62.19	60.18	63.24	67.61	62.92
10553	'HTATIP2'	mRNA	15.0213	15.5517	1.02687	0.564284	12.22	11.27	15.15	17.81	14.42	20.27	17.61	18.4	18.72	17.35	17.46	18.27	18.43	12.53	14.22	15.15	12.22	16.09	14.62	17.09	14.22	12.21	12.04	16.87	10.94	13.37	11.41	14.45	12.42	13.41	19.94	13.47	12.64	19.07	14.59	17.62	21.82	20.86	14.78	19.28	18	19.84	16.08
10490	'VTI1B'	mRNA	37.54	37.414	0.99342	0.786744	42.15	42.94	41.07	42.78	41.58	36.04	33.94	38.42	42.31	33.81	35.37	35.19	37.91	34.65	39.19	34.81	35.08	37.59	36.63	37.08	39.67	40.11	37.89	35.19	35.77	33.77	31.94	39.57	32.58	41.17	43.77	41.21	41.06	41.95	32.81	31.7	34.64	39.52	38.96	33.92	38.1	34.33	40.49
10554	'AGPAT1'	mRNA	39.5513	40.623	1.0201	0.869825	28.23	32.08	64.17	26.22	52.65	28.99	40.67	24.87	30.8	30.09	34.79	25.23	21.67	30.04	38.28	30.35	27.84	22.9	46.98	172.55	30.01	30.69	25.05	29.67	35.09	33.77	25.24	24.08	30.03	113.51	32.28	28.11	30.21	44.03	56.65	32.91	42.21	23.73	33.41	29.48	93.84	24.55	26.07
10556	'RPP30'	mRNA	3.39267	3.37867	1.00417	0.89998	2.9	3.9	3.47	3.07	3.39	3.14	3.9	3.29	4.09	3.02	3.81	2.97	3.33	2.94	3.33	3.95	2.84	2.96	3.53	4.2	4.42	2.5	3.67	3.87	3.59	3.49	3.51	3.32	2.73	2.65	4.71	3.52	3.58	3.47	3.38	3.51	3.62	3.01	3.52	3.15	3.17	3.5	3.77
10627	'MYL12A'	mRNA	122.74	124.175	1.00887	0.697553	104.73	128.65	125.76	131.95	136.13	133.12	127.36	109.42	118.41	104.05	129.95	130.91	124.88	128.29	124.8	121.03	108.23	107.15	119.58	125.08	134.97	141.8	121.55	129.85	106.36	115.38	126.85	114.3	121.89	129.76	148.1	129.13	116.98	130.96	126.24	104.78	141.4	134.39	113.7	128.75	132.82	124.23	121.43
10557	'RPP38'	mRNA	14.1153	14.9027	1.05197	0.0927051	15.49	13.45	14.52	14.93	13.25	14.16	13.51	13.39	16.18	12.75	15.94	15.64	14.77	14.07	10.8	11.69	11.98	14.41	13.44	14.12	16.24	15.39	14.01	14.28	14.82	13.45	13.64	12.89	15.59	14.66	22.38	15.35	14.86	16.33	13	17.09	14.76	15.98	14.18	14.36	13.96	15.61	13.94
10558	'SPTLC1'	mRNA	18.4777	18.6827	1.0024	0.924069	14.66	14.8	19.34	20.51	22.07	20.24	18.89	18.44	17.9	16.81	18.79	16.36	17.49	15.52	20.93	21.25	17.88	17.44	20.74	19.4	20.1	16.83	16.56	22.29	18.43	17.33	19.96	18.43	17.71	17.23	17.32	16.79	15.92	22.1	18.77	18.91	18.17	21.31	18.95	16.56	19.32	17.67	19.09
10492	'SYNCRIP'	mRNA	22.4337	21.7333	0.990569	0.749713	22.86	20.07	25.51	26.94	24.86	28.87	22.77	24.46	26.4	21.09	21.62	25.18	19.72	20.98	18.3	20.37	21.05	22.1	22.21	18.01	22.25	22.93	19.91	26.82	20.21	22.16	21.23	21.2	21.9	21.03	20.16	23.46	19.64	26.5	21.32	28.64	24.33	28.51	22.87	22.6	21.16	24.35	24.76
10559	'SLC35A1'	mRNA	3.57267	3.70367	1.03468	0.491367	2.27	3.65	3.75	3.9	3.7	3.6	3.84	4.32	4.03	2.35	5.52	3.5	3.19	3.18	4.11	4.75	3.61	3.81	2.57	3.37	3.32	2.51	2.64	2.64	4.76	3.94	2.84	3.29	4.86	3.36	4.43	4.4	3.47	3.69	3.72	4.01	3.34	3.7	3.89	2.56	5.02	3.88	3.06
1056	'CEL'	mRNA	1.443	1.52133	1.04805	0.748674	0.49	0.61	0.9	0.73	2.52	1.62	3.43	0.93	0.39	1.47	1.8	1.41	0.51	0.81	1.56	1.8	3.65	3.49	0.93	1.2	2.9	3.02	1.51	0.41	0.74	0.72	1.26	0.85	0.88	0.75	0.48	0.89	1.22	0.56	2.3	1.71	3.14	0.78	0.66	1.56	2.01	1.25	0.96
10728	'PTGES3'	mRNA	58.0683	60.054	1.02896	0.249564	59.71	55.71	68.4	49.62	68.39	62.41	63.04	56.51	65.13	51.46	50.38	53.43	48.82	55.71	64.04	53.56	53.71	56.72	58.11	77.82	56.75	57.72	60.09	55.24	59.36	50.73	56.04	54.91	54.91	63.62	67.56	65.23	56.29	53.15	68.88	59.39	67.81	56.6	70.26	57.67	55.07	55.52	52.5
10560	'SLC19A2'	mRNA	3.77533	3.81967	1.00995	0.84147	2.58	2.81	3.57	4.68	3.25	3.43	3.26	4.23	4.03	3.27	4.48	3.78	4.1	3.68	3.73	3.7	3.28	4.01	3.31	3.74	4.11	3.84	4.06	4.69	2.49	4.17	6.03	3.52	3.82	3.61	2.82	3.4	3.62	5.28	3.01	4.26	4.08	5.27	3.87	3.77	3.87	4.14	2.88
10516	'FBLN5'	mRNA	33.3783	33.2323	0.994326	0.951951	41.53	57.05	24.03	21.82	89.72	31.19	27.74	27.42	14.97	31.63	22.26	32.29	15.36	26.21	68.04	38.49	17.65	19.51	38.18	29.66	23.92	51.34	26.46	28.98	37.1	21.68	32.79	35.32	26.86	42.15	35.1	37.71	26.45	16.85	74.45	24.12	25.43	26.05	23.17	41.47	20	25.96	21.31
10562	'OLFM4'	mRNA	0.0466667	0.0803333	1.72393	0.00805427	0.02	0.03	0.05	0.09	0.08	0.07	0.1	0.01	0.01	0.02	0	0.09	0.02	0.09	0.04	0	0	0.05	0.06	0.01	0.04	0.04	0.03	0.11	0.09	0.07	0.02	0.04	0.11	0.01	0.02	0.16	0.16	0.01	0.12	0.08	0.05	0.01	0.06	0.07	0.04	0.04	0.03
10215	'OLIG2'	mRNA	0.0406667	0.027	0.649104	0.349917	0.07	0.02	0.04	0.04	0.04	0	0.05	0	0.09	0	0.04	0.12	0.12	0	0	0.27	0.1	0	0	0.05	0.07	0.02	0	0.05	0	0.02	0	0	0.01	0	0	0	0.12	0.01	0.01	0	0.11	0	0.09	0	0	0.03	0.02
10567	'RABAC1'	mRNA	87.3003	90.7123	1.03617	0.313581	85.86	86.87	75.57	80.92	105.81	85.34	94.02	83.62	71.96	91.85	88.3	83.88	89.32	92.8	97.59	88	93.9	88.51	95.39	71.17	95.05	93.21	102.15	85.03	96.38	88.59	85.11	55.44	85.72	81.65	114.82	83.22	85.47	80.1	110.66	76.82	95.51	77.42	79.48	94.4	79.52	88.32	94.5
10568	'SLC34A2'	mRNA	3.811	4.57967	1.19526	0.256159	2.91	2.14	1.81	2.71	5.77	1.29	4.72	3.03	8.07	3.86	3.44	3.54	4.88	1.72	5.03	6.67	7.4	1.08	2.16	1.5	2.23	1.38	5.08	1.95	4.22	4.06	8.85	4.8	6.56	1.47	1.86	1.66	2.69	2.68	6.76	2.22	3.58	2.23	16.85	4.47	7.09	4.09	6.69
10570	'DPYSL4'	mRNA	1.09533	1.153	1.05274	0.740054	1.27	0.8	1.58	1.51	2.99	1.01	0.25	1.92	0.94	1.38	0.62	1.15	1.27	1.04	1.3	2.44	0.32	1.7	0.19	0.65	1.73	1.08	0.29	0.79	0.62	0.76	0.95	0.42	0.25	1.64	0.86	0.75	1.44	1.39	2.76	1.5	0.35	1.53	1.2	1.29	0.66	1.27	1.68
10216	'PRG4'	mRNA	5.51233	4.36833	0.793781	0.292434	18.28	12.45	3.49	2.07	13.31	12.1	7.06	7.98	0.49	1.92	1.27	5.28	2.07	0.66	6.47	2.32	0.37	2.2	4.23	1.82	3.82	8.39	3.39	3.39	20.85	3.46	5.98	2.94	1.67	5.64	18.14	6.62	2.46	1.19	14.19	7.69	3.05	8.33	0.84	5.39	1.27	2.22	1.19
10575	'CCT4'	mRNA	38.91	39.554	1.0128	0.605432	44.05	34.83	44.51	34.4	42.44	40.84	41.53	39.81	47.1	34.85	36.86	35.95	40.21	34.55	37.73	36.93	35.42	37.58	37.22	46.56	39.83	34.66	38.5	35.93	41.02	40.41	37.76	37.33	36.78	41.71	47.37	41.33	41.5	36.27	40.61	38.95	46.73	42.91	45.82	35.74	42.81	36.63	43.66
10577	'NPC2'	mRNA	138.547	140.674	1.01265	0.723025	128.76	169.03	143.58	133.34	155.78	116.37	152.58	123.14	104.32	120.67	139.32	135.65	131.71	149.57	145.65	151.45	149.4	140.54	133.82	114.28	117.9	157.56	145.01	150.3	172.08	119.97	125.05	145.24	126.83	157.5	167.49	150.37	137.19	132.11	144.28	101.47	149.04	126.73	93.16	133.11	148.14	136.45	133.68
10540	'DCTN2'	mRNA	91.202	90.969	0.994581	0.782387	91.74	101.33	91.94	91.71	93.72	86.87	93.41	90.36	101.12	86.54	92.64	92.12	97.33	91.49	75.69	88.89	92.59	95.87	85.55	87.67	87.62	90.77	98.91	75.66	103.96	85.59	90.36	98.3	89.86	86.45	93.51	95.17	88.24	96.37	88.11	84.63	98.33	95.89	94.9	91.06	94.34	96.51	91.74
10581	'IFITM2'	mRNA	221.475	229.79	1.03648	0.680678	173.06	286.53	206.43	153.88	491.19	240.32	193.41	209.44	110.94	220.49	134.96	219.96	108.7	171.92	463.77	143.2	203.48	140.46	212.51	245.24	211.83	286.66	188.49	153.99	267.06	240.4	145.85	275.25	207.77	337.07	204.23	193.92	203.57	144.95	457.85	157.86	144.03	219.29	150.79	253.16	118.98	201.05	162.14
10218	'ANGPTL7'	mRNA	3.94067	2.80967	0.714451	0.119823	0.44	1.64	6.54	6.92	3.35	0.56	1.51	9.27	0.57	2.91	0.63	5.83	1	13.22	4.71	2.63	2.5	4.42	0.55	2.73	4.1	1.19	1.24	8.58	3.6	9.58	4.75	4.68	3.9	4.67	2.18	1.85	2.23	1.08	0.66	5.79	4.1	0.93	0.67	0.72	6.22	4.07	0.75
10584	'COLEC10'	mRNA	0.00533333	0.00566667	1.16866	0.805314	0.02	0	0.01	0	0	0.02	0.01	0	0.03	0.02	0	0	0	0	0	0.02	0	0.01	0.01	0	0	0	0	0.01	0	0	0	0	0	0	0	0	0.07	0	0	0.01	0.01	0	0.02	0.02	0.01	0	0.02
10585	'POMT1'	mRNA	6.616	6.69333	1.00113	0.981617	6.01	6.33	6.98	4.93	7.84	5.56	7.14	6.4	6.83	6.31	5.66	5.16	5.1	5.6	8.11	6.53	7.07	8.49	5.82	10.48	5.92	5.15	5.31	4.8	8.97	6.74	5.68	6.15	7.73	9.68	6.34	6.03	5.83	5.93	7.6	6.83	6.76	5.26	7.07	5.63	7.86	4.93	5.94
10587	'TXNRD2'	mRNA	5.583	5.686	1.01486	0.657314	6.44	5.99	5.01	4.76	5.1	4.39	5.46	5.16	4.3	5.33	4.72	5.97	5.96	6.47	5.27	7.85	6.4	4.88	5.94	5.81	5.98	5	5.5	5.23	6.2	6.2	5.71	5.97	5.14	5.35	7.23	5.69	4.4	4.7	6.39	4.62	5.98	4.79	5.19	5.19	5.69	5.64	5.84
10588	'MTHFS'	mRNA	1.00467	1.153	1.1437	0.0490419	1.11	0.63	1.15	1.17	1.46	0.58	0.76	1.09	1.1	0.85	1.24	0.77	0.43	1.07	1.26	1.31	0.7	0.77	1.38	1.01	1.17	0.94	1.31	1.2	0.97	0.95	0.68	1.12	0.86	1.1	1.13	1.03	1.5	1.48	1.03	0.71	0.7	1.07	1.12	1.05	1.8	0.96	0.99
10221	'TRIB1'	mRNA	12.5537	11.936	0.950615	0.145352	11.61	14.33	11.72	11.53	11.22	11.71	11.67	11.26	11.55	11.62	15.81	11.69	11.18	13.2	13.14	14.09	12.34	12.09	11.58	12.21	13.56	12.24	12.87	10.82	13.42	13.19	16.27	10.28	16.96	11.45	10.26	12.04	9.66	10.94	10.27	11.68	11.61	9.77	11.42	10.53	13.43	12.46	10.33
10589	'DRAP1'	mRNA	62.701	64.323	1.02234	0.514829	70.05	62.17	62.53	61.67	57.75	61.68	53.86	67.43	67.88	70.16	65.89	55.03	65.53	62.23	62.66	52.98	65.97	80.1	55.09	74.73	66.64	54.52	62.57	59.58	59.8	69.08	57.3	62.29	55.74	58.12	92.18	61.77	64.1	69.03	62.7	66.94	57.75	64.93	61.66	64.23	58.59	66.62	59.1
10544	'PROCR'	mRNA	11.133	10.2033	0.925872	0.18229	13.13	10.81	9.26	8.96	15.75	16.05	11.37	10.49	7.08	9.43	14.06	11.86	8.06	13.69	15.49	11.04	8.7	7.8	9.4	16.42	9.38	9.59	11.86	7.77	12.66	7.86	7.14	16.47	7	15.41	17.3	8.66	9.58	6.85	12.97	12.41	8.97	8.49	6.87	11.04	9.84	8.63	8.3
1059	'CENPB'	mRNA	89.566	92.4613	1.02927	0.359116	88.54	91.99	78.72	93.68	79.12	78.97	84.86	90.85	99.36	91.32	83.76	90.7	102.31	97.15	77.61	86.49	85.79	105.6	90.47	66.76	96.37	98.41	88.1	98.5	92.2	85.93	85.68	107.71	83.92	86.11	82.55	88.67	94.36	96.55	86.51	79.2	85.07	96.38	101.9	90.34	78.75	88.23	107.46
10591	'DNPH1'	mRNA	40.107	43.625	1.08501	0.0251346	45.5	39.73	39.22	34.59	41.33	44.7	37.02	41.46	40.87	39.12	46.09	40.89	39.25	41.38	36.85	39.64	40.39	34.14	42.97	42.4	42.66	35.46	39.77	34.58	36.39	36.38	40.24	45.95	35.71	48.53	65.32	38.24	49.34	41.04	48.74	48.68	37.37	46.31	44.96	42.63	45.7	44.55	38.35
10595	'ERN2'	mRNA	0.403333	0.404333	1.03229	0.86538	0.29	0.36	0.24	0.77	0.32	0.27	0.13	0.25	0.18	0.1	0.19	0.27	0.66	0.24	0.12	1.69	0.5	0.06	0.78	0.67	1.62	0.19	0.54	0.07	0.28	0.3	0.1	0.28	0.28	0.35	0.18	0.36	0.34	0.48	0.42	0.69	0.05	0.3	0.52	0.04	0.53	0.28	0.48
10597	'TRAPPC2B'	mRNA	1.99533	2.30167	1.14599	0.0511564	1.8	1.35	2.09	2.12	1.1	2.26	1.79	1.59	1.82	1.54	1.96	2.26	2.89	2.13	1.7	3.53	1.62	1.54	2.45	1.32	2.46	2.19	2.26	2.46	2.24	2.32	1.97	1.56	1.43	2.11	3.16	2.36	2.58	2.65	1.64	2.37	3.01	1.78	1.96	1.65	2.76	1.86	1.51
10225	'CD96'	mRNA	0.428667	0.391667	0.943452	0.695889	0.19	1.62	0.59	0.23	0.95	0.45	0.41	0.42	0.06	1.04	0.45	0.28	0.09	0.5	0.66	0.59	0.39	0.13	0.32	0.42	0.37	0.31	0.22	0.16	0.4	0.15	0.32	0.29	0.22	0.63	0.39	0.49	0.62	0.14	0.96	0.24	0.56	0.16	0.24	0.53	0.19	0.52	0.23
10598	'AHSA1'	mRNA	37.9393	38.2487	1.00381	0.899626	51.94	38.06	47.76	33	43.11	42.02	41.41	40.15	42.91	35.41	38.59	33.4	38.37	35.32	35.03	36.26	39.83	40.08	35.88	38.15	33.4	35.83	35.24	34.18	41.75	35.17	32.71	31.71	35.3	36.21	49.42	43.91	42.12	36.37	37.42	38.4	44.37	40.03	43.56	37.51	35.3	38.03	41.06
1060	'CENPC'	mRNA	2.632	2.70733	1.02253	0.614584	2.14	1.95	2.54	3.21	2.62	2.7	2.87	2.77	2.94	2.55	2.78	3.17	2.59	2.1	2.21	3.11	2.36	2.53	3.29	2.04	2.44	3.32	2.52	3.44	2.25	2.49	3.06	2.73	2.31	1.93	2.63	2.33	2.8	3.93	2.63	2.78	2.77	3.18	2.67	2.85	3.09	3.02	3.12
10603	'SH2B2'	mRNA	3.2	3.33833	1.03996	0.600569	3.98	2.38	1.85	2.27	2.63	3.1	2.96	4.03	4.21	2.98	4.95	3.4	3.66	3	3.09	1.46	5.21	3.48	2.46	3.22	2.5	2.03	3.3	3.09	4.03	3.12	4.61	1.97	4.02	3.01	3.28	2.32	2	2.73	3.76	4.93	2.6	3.77	5.01	2.78	4.42	2.78	3.04
10605	'PAIP1'	mRNA	12.9177	13.3323	1.02818	0.235758	12.75	12.82	12.98	14.83	15.17	12.92	12.37	13.25	12.44	11.91	13.04	12.19	11.79	11.49	12.27	13.3	12.56	12.82	14.14	11.78	13.84	14.68	13.12	15.77	12.43	11.51	12.01	13.03	12.36	11.96	15.25	14.03	13.05	15.43	13.35	12.71	13.27	15.03	14.73	11.37	12.25	11.87	13.9
10228	'STX6'	mRNA	5.897	5.73333	0.968418	0.254929	4.85	5.84	5.3	6.64	5.25	5.93	5.94	6.14	5.66	5.62	6.52	6.23	6.58	5.81	5.14	5.78	5.62	6.29	6.45	6.25	6.01	6.25	5.28	6.97	5.79	6.31	5.64	5.68	5.37	5.77	4.6	5.69	5.28	6.85	5.31	6.46	6.19	5.99	5.41	5.23	7.43	5.89	6.13
10606	'PAICS'	mRNA	17.032	17.7017	1.03572	0.189421	15.01	16.55	17.62	16.22	15.79	17.63	20.65	15.39	18.83	15.5	17.63	17.99	16.74	15.66	15.55	17.65	17.9	15.25	15.43	16.24	17.47	18.08	19.48	20.74	15.01	17.13	16.25	14.44	21.65	15.48	18.04	18.76	20.39	16.82	16.45	20.09	20.11	18.55	18.02	15.67	16.41	19.72	16.68
10607	'TBL3'	mRNA	24.2583	24.468	1.00386	0.905291	26.71	24.32	24.81	21.71	20.13	21.88	21.13	23.34	26.1	26.73	26.48	22.64	26.55	23.03	21.59	21.3	28.28	25.46	23.62	29.88	25.08	19.81	18.97	25.87	25.14	25.28	24.23	26.51	25.57	25.6	28.58	23.04	24.44	22.47	22.02	24.74	21.44	22.24	28.69	21.52	27.16	21.77	26.32
10574	'CCT7'	mRNA	73.2427	73.491	0.999358	0.977543	78.56	66.02	82.94	70.34	80.8	80.95	74.02	74.64	82.3	70.73	74.36	71.64	78.35	71.97	69.74	65.65	68.43	65.49	71.71	75.69	70.58	74.76	73.47	81.93	71.94	73.08	57.74	71.64	72.6	75.21	87.45	77.49	76.16	69.16	77.05	81.21	76.47	86.73	76.66	70.88	73.76	78.31	76.2
10608	'MXD4'	mRNA	49.039	49.877	1.01673	0.538652	56.31	56.34	44.02	44.05	49.94	41.83	50.55	52.65	48.05	48.55	45.32	44.55	54.89	57.02	47.16	55.28	37.94	52.81	51.59	42.6	45.67	49.5	52.52	47.04	55.74	50.25	49.86	49.92	45.15	44.07	51.16	49.23	49.18	41.21	51.1	42.34	51.02	45.68	52.81	50.83	43.93	47.54	52.96
10610	'ST6GALNAC2'	mRNA	33.9187	34.3227	1.0062	0.864432	37.81	29.32	33.31	31.79	27.14	34.55	39.13	30.36	37.7	27.49	41.71	37.94	31.66	41.05	35	31.56	33.71	32.81	28.59	47.18	30.63	27.42	35.93	31.42	31.28	34.99	34.56	30.53	39.15	31.84	34.23	30.62	29.78	32.01	31.65	39.48	46.22	30.06	33.53	26.88	42.27	39.16	26.6
10612	'TRIM3'	mRNA	5.501	5.554	1.00641	0.860246	5.52	5.78	5.94	4.75	5.37	5.36	5.83	5.39	4.89	5.03	4.76	5.3	4.72	5.29	6.56	6.35	6.15	6	4.53	4.56	5.29	5.01	5	5.37	6.19	4.4	5.81	7.24	7.27	5.37	4.39	5.57	5.19	4.47	6.1	5.44	5.47	4.88	6.44	4.41	4.98	4.78	4.47
10616	'RBCK1'	mRNA	63.65	64.0547	1.00077	0.974982	61.8	74.21	66.24	52.86	66.83	58.36	67.81	59.12	81	68.27	60.35	57.44	69.63	74.76	60.73	63.19	63.55	63.05	52.31	69.21	60.37	55.74	62.05	51.81	70.95	68.13	53.91	61.79	58.18	75.85	61.86	61.57	69.44	59.52	67.33	59.48	73.33	61.72	68.55	62.17	60.16	56.9	65.15
10576	'CCT2'	mRNA	21.122	20.9547	0.988821	0.645333	20.77	18.1	22.08	22.32	19.25	22.66	22.65	19.97	23.53	19.59	21.97	21.07	21.09	23.31	18.02	20.84	20.57	19.68	19.82	20.19	21.56	24.07	21.09	23.59	21.51	20.5	22.21	18.43	23.06	20.16	25.74	21.05	20.95	24.12	18.7	21.45	25.17	22.42	21.73	19.88	21.79	21.22	21.29
10620	'ARID3B'	mRNA	1.882	1.907	1.00929	0.823638	1.57	1.51	1.96	2.13	2	1.47	1.55	2.14	1.6	1.33	1.82	1.61	1.59	2.02	2.09	1.84	2.02	2.18	1.6	2.21	2.27	1.85	2.04	2.2	2.13	1.8	2.04	2.09	1.69	2.11	1.39	1.53	1.93	1.64	1.83	1.64	1.5	1.84	1.94	1.79	2.63	1.46	2.02
10233	'LRRC23'	mRNA	2.29867	2.28833	0.997956	0.972541	2.19	2.52	1.88	1.94	2.78	2.3	2.26	1.89	3.5	2.63	1.44	1.73	2.9	2.41	2.35	1.85	3.72	2.58	2.32	2.09	1.83	1.88	2.65	1.8	3.5	1.73	1.82	2.09	2.44	1.94	2.07	2.21	2	1.92	2.53	1.39	2.22	2.19	3.33	2.25	1.94	1.98	2.73
10621	'POLR3F'	mRNA	2.236	2.298	1.02538	0.605524	1.47	2.02	2.37	3.28	2.3	2.13	2.2	2.24	1.72	1.7	2.51	2.32	2.25	2.54	2.25	2.01	1.87	2.06	2.57	1.59	2.85	2.35	3.25	3.03	1.72	1.91	2.86	1.79	2.25	1.67	2.25	2.43	2.37	3.09	1.83	2.06	1.94	2.62	1.98	2.14	2.03	2.08	2.54
10867	'TSPAN9'	mRNA	17.1527	17.335	1.00644	0.855795	14.44	15.5	14.68	17.37	14.35	15.46	14.1	14.49	16.01	13.48	17.31	17.23	15.42	21.08	17.62	18.99	18.9	17.94	17.2	17.65	20.43	14.7	17.83	18.44	18.54	19.49	20.9	18.16	21.21	15.66	12.55	14.76	14.39	17.7	15.75	18.3	12.98	13.13	16.37	14.16	17.09	16.06	16.35
10623	'POLR3C'	mRNA	9.98167	10.0163	1.00532	0.830794	9.43	11.2	10.72	10.66	11.8	8.66	9.24	10.56	10.5	8.53	10.74	10.1	8.48	10.53	9.91	12.12	9.1	10	8.91	8.43	10.56	10.64	9.49	10.58	9.58	10.83	9.07	10.52	10.34	8.22	10.67	10.82	11.47	11.21	8.87	7.28	10.09	9.91	9.66	9.01	9.83	10.65	10.8
10234	'LRRC17'	mRNA	0.976667	0.952667	0.969171	0.747196	0.8	2.09	0.57	0.42	1.14	1.14	0.87	1.86	0.56	0.83	0.77	1.28	0.54	1.37	1.85	0.52	0.76	0.89	1.08	1.33	0.58	0.62	0.8	0.92	0.99	0.5	1.29	0.62	1.29	1.02	1.13	0.95	0.76	0.67	1.41	1.11	0.76	0.72	1.13	1.24	0.78	1.03	0.67
10625	'IVNS1ABP'	mRNA	13.2353	13.3723	1.00678	0.866243	10.71	10.45	14.74	11.13	16.7	12.66	15.26	13.36	16.95	10.86	14.13	12.39	11.97	13.2	13.65	14.84	15.98	15.35	9.85	12.25	12.9	13.85	13.53	13.27	12.11	13	13.53	9.95	18.54	9.95	9.33	14.13	12.47	10.79	15.76	14.3	15.62	13.51	17.88	11.56	14.13	12.85	12.5
10235	'RASGRP2'	mRNA	1.33267	1.273	0.944283	0.527435	1	1.86	1.32	1.24	1.7	2.08	1.08	1.54	0.98	1.5	0.63	1.01	0.84	1.17	2.2	1.27	0.63	1.52	1.24	2.36	1.02	1.32	0.52	1.18	2.07	0.94	1.13	1.31	1.46	1.86	1.8	1.87	1.02	1.11	1.1	1.35	1.06	1.22	1.19	1.14	0.64	0.99	1.24
10628	'TXNIP'	mRNA	175.552	181.627	1.02961	0.538118	112.49	177.73	202.27	150.51	296.14	166.72	168.43	169.39	147.26	129.33	197.48	126.21	144.05	180.36	239.56	195.68	148.81	151.85	228.59	203.58	215.85	195.48	196.94	165.22	164.33	135.58	176.97	167.05	168.53	144.18	178.86	176.12	215.17	152.03	249.37	131.82	136.03	146.9	175.08	150.34	180.79	124.15	193.15
10594	'PRPF8'	mRNA	64.7343	64.246	0.989458	0.568649	62.31	68.72	69.15	65.22	70.92	60.79	66.24	70.48	61.26	58.97	63.86	62.39	61.03	64.64	59.4	70.86	61.6	60.79	60.93	60.73	65.49	67.49	62.98	69.82	65.38	62.82	71.84	69.27	65.46	61.19	45.93	67.2	68.26	64.51	67.03	63.44	62.73	65.59	64.36	59.89	68.84	65.55	68.2
10629	'TAF6L'	mRNA	8.43233	8.67	1.0212	0.493222	8.81	8.72	7.65	8.71	7.48	7.81	7.18	9.39	9.34	7.53	8.45	8.27	9.49	7.91	8.42	8.76	8.14	10.18	7.71	7.77	10.35	7.25	8.91	8.16	8.54	9.4	8.61	7.51	7.41	9.11	10.61	7.96	9.37	8.59	7.21	8.46	7.44	7.92	8.84	6.3	9.88	7.38	9.38
10631	'POSTN'	mRNA	127.082	129.128	1.01432	0.857369	138.75	212.89	126.67	66.53	152.42	90.44	174.41	81.68	185.63	106.73	123.43	94.77	78.97	136.04	247.23	146.57	132.31	105.44	123.18	94.04	207.26	152.52	111.49	138.34	77.3	93.54	80.86	103.66	90.84	138.51	125.55	170.97	189.9	81.61	137.72	82	149.92	75.56	226.85	122.07	112.43	92.59	116.7
10632	'ATP5MG'	mRNA	67.9927	69.4177	1.01779	0.598631	62.95	61.28	72.29	60.34	66.05	59.92	63.16	58.85	62.37	61.15	70.74	54.93	57.66	74.86	74.36	71.2	70.41	59.12	70.73	92.12	80.25	71.15	70.7	72.63	61.01	78.74	65.78	64.12	67.25	83.66	83.36	65.26	84.03	77.03	66.29	58.9	77.45	64.7	58.95	63.35	89.87	59.21	63.77
10238	'DCAF7'	mRNA	10.562	10.4567	0.986156	0.540157	9.17	11.45	10.19	10.86	10.63	8.54	10.27	9.53	9.43	9.46	9.83	9.87	10.16	10.69	10.7	12.74	10.11	10.13	10.02	11.61	11.26	10.65	10.63	11.5	11.37	10.56	12.72	9.84	12.12	10.82	8.84	11.6	9.95	10.23	10.07	9.37	9.92	8.16	10.69	8.88	11	8.84	10.89
10633	'RASL10A'	mRNA	0.908	1.13133	1.24043	0.0210291	0.69	0.99	0.59	0.61	0.46	0.94	0.58	1.15	0.97	0.44	0.58	0.85	1.71	0.88	0.88	0.88	0.85	1.4	0.94	1.62	0.96	0.81	0.82	1.09	0.82	1.4	0.97	0.8	0.93	0.63	0.63	1.33	1.11	0.78	0.5	1.3	0.6	1.23	1.63	0.66	0.59	0.65	1.09
10634	'GAS2L1'	mRNA	78.4167	80.011	1.01616	0.705703	86.89	79.44	66.52	83.43	64.41	76.99	76.22	88.81	84.24	94.79	68.84	77.69	105.24	89.79	55.97	69.81	94.74	89.65	75.46	56.35	75.23	83.34	90.87	75.42	73.79	85.24	71.34	71.24	83.14	57.61	68.07	72.54	66.97	78.7	78.89	82.64	77.5	85.89	84.92	85.08	69.07	75.41	91.75
10239	'AP3S2'	mRNA	0.987	0.961667	0.974914	0.757133	0.63	0.77	1.02	0.93	1	0.67	1.17	1.09	0.9	0.42	0.79	1.61	0.7	1.17	0.53	1.46	1.23	0.44	1.29	0.91	1.24	1.19	0.55	1.45	0.98	0.71	1.67	0.96	1.28	0.85	0.86	1.27	0.76	0.59	0.9	0.65	0.99	1.23	0.97	1.12	1.4	1.46	1.06
10636	'RGS14'	mRNA	28.603	28.7823	1.00111	0.981894	32.64	33.34	19.42	30.56	19.37	24.37	23.47	27.09	25.94	28.57	36.32	25.17	38.5	31.46	21.42	27.64	32.41	39.68	19.48	25.89	28.62	27.4	34.83	34.7	31.65	28.76	25.81	26.37	33.22	23.99	35.32	27.57	23.19	32.07	23.53	26.34	24.71	21.23	23.86	25.62	30.78	26.01	30.73
10638	'SPHAR'	mRNA	0.005	0.007	1.30747	0.861542	0	0	0.07	0	0	0	0	0	0.08	0	0	0	0	0	0	0	0	0	0	0	0	0	0	0	0	0	0	0	0	0	0.1	0	0	0	0.07	0	0	0	0.04	0	0	0	0
1024	'CDK8'	mRNA	3.15	3.09567	0.975718	0.521447	3.78	3.33	2.68	3.76	3.37	2.83	2.35	3.66	3.24	2.96	4.29	3.4	2.71	3.4	3.6	3.55	2.97	2.92	2.4	2.73	2.94	2.89	3.73	2.57	3.01	3.07	2.6	3.46	3.36	2.94	2.29	2.84	2.34	4.3	3.3	3.43	2.99	3.18	2.73	2.89	3.94	3.48	2.76
10641	'NPRL2'	mRNA	8.46067	8.92733	1.04991	0.185686	9.52	10.14	9.7	6.49	9.19	7.15	9.14	8.83	8.72	7.76	10.33	7.47	8.11	7.71	9.39	7.74	8.14	9.62	7	9.66	9.03	5.97	7.99	6.88	10.7	8.7	7.5	7.64	8.64	8.96	12.05	8.58	9.08	7.2	9.91	6.69	9.06	7.54	9.13	7.27	9.23	7.44	8.38
10642	'IGF2BP1'	mRNA	0.00133333	0.00433333	1.17983	0.83616	0	0.02	0	0	0	0	0	0	0	0	0	0	0	0	0.01	0	0	0	0	0.01	0	0	0	0	0	0	0	0	0	0	0.01	0.01	0.08	0	0	0	0	0	0	0	0	0	0
10611	'PDLIM5'	mRNA	13.987	13.7323	0.975363	0.515532	16.23	14.29	17.86	13.96	15.81	16.63	12.17	15.7	12.17	13.21	11.08	16.02	14.93	15.56	14.2	15.33	11.88	12.12	12.87	14.95	14.36	12.09	13.06	13.19	11.07	13.01	16.14	13.54	14.44	11.74	10.48	16.42	12.62	13.51	15.54	18.51	12.35	15.24	13.99	13.71	12.8	17.13	14.59
10241	'CALCOCO2'	mRNA	26.4997	26.1613	0.984289	0.454954	24.42	25.56	28.16	24.86	31.51	31.05	28.95	24.71	30.8	24.68	30.01	27.47	23.91	24.96	26.19	27.99	26.54	22.37	25.61	26.43	26.87	26.69	24.13	28.87	26.82	25.68	23.28	23.69	28.03	24.75	26.79	28.47	25.31	24.41	27.75	27.47	26.55	28.25	28.94	25.85	26.7	26.56	25.99
10651	'MTX2'	mRNA	5.52433	5.63767	1.01562	0.63761	4.66	4.64	6.16	4.91	4.61	5.81	5.39	4.82	5.14	5.74	6.41	5.62	5.09	5.14	5.61	5.64	5.46	6.19	6.09	7.38	6.13	4.48	5.08	5.83	6.08	6.7	5.55	4.99	5.43	4.95	7.39	5.94	6.24	5.03	5.64	5.16	5.99	5.31	5.71	5.84	5.93	4.82	4.68
10653	'SPINT2'	mRNA	123.958	126.232	1.01423	0.65465	114.73	105.24	106.8	130.31	92	102.1	108.72	120.66	131.37	128.87	124.36	120.85	140.84	134.67	119.21	114.66	139.49	135.48	133.15	138.22	140.43	119.75	132.51	131.8	110.33	138.83	130.21	132.82	110.16	130.17	119.04	105.38	112.53	139.82	100.17	115.09	123.74	118.89	133.9	120.48	138.51	123.17	141.1
10654	'PMVK'	mRNA	36.8647	37.5823	1.01416	0.843357	33.04	28.99	49.77	28.08	38.9	30.7	28.5	30.17	35.12	32.19	37.7	29.26	31.28	33.79	37.32	30.89	31.33	34.69	41.48	93.95	36.11	31.58	26.7	30.75	34.17	41.26	29.8	29.75	28.51	80.16	40.83	32.9	37.34	41	41.18	36.32	34.98	34.83	33.68	31.39	59.8	31.48	31.62
10656	'KHDRBS3'	mRNA	2.937	3.11633	1.05498	0.442179	3.22	3.89	4.13	2.59	6.03	3.72	3.29	2.94	2.85	3.09	2.48	2.73	2.24	2.96	3.96	3.27	1.68	2.66	2.3	2.26	2.73	2.52	2.54	2.31	3.6	1.9	3.3	3.08	1.41	2.43	3.34	3.42	3.29	2.03	6.02	2.89	4.22	3.35	3.6	3.78	1.88	2.32	3.19
10243	'GPHN'	mRNA	5.14133	4.99533	0.965219	0.345492	4.84	4.2	5.91	4.2	6.02	5.15	5.23	4.72	4.71	3.98	4.69	4.18	5.29	5.37	5.11	5.56	5.63	4.69	6	7.11	5	5.44	5.98	6	5.03	4.87	3.95	4.98	4.3	6.1	3.41	4.39	5.47	4.65	5.4	5.46	5.53	5.24	4.7	4.71	6.07	4.6	4.94
10657	'KHDRBS1'	mRNA	35.096	35.42	1.00584	0.759003	32.13	36.28	36.92	32.82	35.45	33.72	35.15	36.35	36.18	35.7	30.04	36.95	34.94	36.04	36.66	36.11	35.11	35.47	34.47	32.81	36.86	36.25	35.56	37.54	34.59	35.22	34.48	39.45	31.48	32.15	29.97	37.77	37.82	34.56	36.82	36.16	35.36	38.34	38.41	35.44	31.86	35.27	37.17
10658	'CELF1'	mRNA	3.931	4.036	1.0204	0.494476	3.13	4.11	4.01	4.09	3.3	3.28	4	4.01	3.28	2.95	4.34	3.93	3.48	3.74	3.67	4.62	3.77	4.36	3.37	4.04	4.41	3.59	4.01	4.05	3.79	3.91	4.78	4.34	5	4.57	3	3.99	3.63	4.71	3.33	3.86	3.87	4.22	4.71	3.25	3.99	4.25	3.69
10670	'RRAGA'	mRNA	52.406	53.888	1.02496	0.240478	53.94	45.4	52.52	49.5	58.26	47.64	48.93	57.24	58.26	50.61	48.91	51.96	47.45	52.45	53.66	50.79	50.14	50.86	54.61	58.16	48.85	56.12	53.62	51.37	52.95	50.02	53.38	52.73	50.21	61.64	56.72	43.49	51.49	49.56	57.38	49.57	56.72	61.06	56.13	50.89	51.95	51.5	51.56
10659	'CELF2'	mRNA	5.15	5.09467	1.00884	0.860371	5.08	7.09	5.67	6.06	8.13	5.46	4.67	5.07	3.78	4.49	3.87	4.94	3.53	3.95	7.48	6.08	3.48	4.11	5.64	4.54	4.86	5.16	4.72	5.02	6.52	3.86	5.43	6.18	4.75	4.88	2.92	6.11	4.24	4.64	6.5	4.37	4.16	4.73	5.34	5.66	3.58	5	4.46
10245	'TIMM17B'	mRNA	42.204	42.264	0.998703	0.971495	34.06	39.46	36.53	41.82	33.22	33.2	36.9	40.33	41.52	38.25	43.83	36.05	42.62	47.09	42.79	45.15	53.3	42.19	43.85	44.82	47	44.75	44.79	40.46	43.36	49.54	49.27	37.48	42.79	49.7	53.09	35.48	36.46	41.99	34.19	32.58	42.17	38.6	41.31	36.18	44.62	38.23	32.34
10661	'KLF1'	mRNA	0.041	0.055	1.3403	0.318164	0.02	0.1	0.02	0.11	0.05	0.05	0.13	0	0.02	0.09	0.07	0.05	0.06	0.03	0.08	0.05	0	0	0.06	0	0.08	0.02	0	0	0	0.03	0	0.08	0	0.03	0.08	0	0.1	0.05	0	0.05	0.05	0.02	0.03	0.05	0.03	0.1	0.11
10672	'GNA13'	mRNA	5.769	5.66567	0.982146	0.552066	4.13	5.47	5.54	5.75	7.1	5.53	5.59	6.12	4.31	5.51	6.54	5.64	5.07	5.9	6.36	6.01	5.2	5.7	5.46	4.71	6.33	6.55	6.1	7.69	6.28	5.81	6.63	4.52	6.38	5.14	4.22	6.35	5.41	5.27	6.98	5.56	5.39	5.71	5.1	5.14	6.6	5.65	4.88
10665	'C6orf10'	mRNA	0.0303333	0.038	1.35824	0.577118	0	0.04	0	0.06	0	0.01	0.03	0.07	0.07	0.27	0	0.16	0.02	0.06	0	0	0	0.08	0	0	0	0	0	0	0.01	0.02	0.01	0	0	0	0.06	0	0.08	0	0	0	0	0.04	0	0.17	0.07	0.32	0.01
10669	'CGREF1'	mRNA	1.272	1.34267	1.02553	0.806354	1.85	2.29	1.92	0.95	1.7	1.49	1.5	1.23	0.75	0.89	1.19	1.12	0.75	1.12	1.14	0.84	0.68	0.72	1.79	1.81	0.89	0.97	1.2	1.26	1.22	1.1	0.79	2.2	0.68	2.12	2.76	1.75	1.59	0.99	2.21	1.53	1.81	1.75	0.52	1.1	1.28	1.51	0.54
10247	'RIDA'	mRNA	1.886	1.88567	0.997687	0.976515	1.49	0.96	2.52	3.01	2.22	2.09	1.18	1.24	2.09	1.82	2.33	2.07	1.91	2.31	1.83	1.81	1.66	0.96	1.64	3.35	2.3	1.12	1.48	2.22	1.67	1.52	2.12	1	2.3	2.36	2.73	1.84	1.32	2.67	1.91	1.26	1.51	2.14	1.85	1.5	3.22	1.7	1.36
10694	'CCT8'	mRNA	23.6077	23.484	0.991225	0.768199	22.52	19.74	26.02	23.52	23.81	27.91	22.89	22.33	26.18	20.22	26.02	27.46	19.81	23.53	20.54	23.75	23.91	21.25	25.53	30.82	24.46	21.33	22.44	27.54	26.34	21.13	20.32	20.81	22.53	23.57	28.57	23.31	23.32	22.68	24.33	26.97	25.16	23.55	22.99	21.88	26.05	28.38	20.91
106707243	'PRH1-TAS2R14'	mRNA	0.038	0.0453333	1.20705	0.554749	0	0.02	0.02	0.02	0.04	0.08	0.08	0.11	0	0.09	0	0.04	0.05	0.04	0.05	0	0	0	0.12	0	0.06	0.07	0	0.05	0.02	0	0.06	0	0.12	0	0	0	0.03	0	0	0.12	0.04	0.1	0.04	0.07	0.08	0.08	0.02
10671	'DCTN6'	mRNA	23.554	24.13	1.0227	0.483905	19.74	20.27	26.93	30.2	24.49	23.05	22.77	24.73	22.29	17.8	24.84	22.74	21.42	26.8	22.41	25.69	20.27	23.62	26.44	22.84	27.85	27.31	24.73	26.9	21.52	21.54	22.85	24.96	19.94	19.68	32.72	24.92	26.53	27.44	22.92	22.69	23.99	25.5	20.11	21.3	24.02	25.89	26.69
10249	'GLYAT'	mRNA	1.956	1.56567	0.802833	0.324622	0.44	1.07	4.32	3.1	3.15	2.65	3.28	0.2	0.54	0.24	7.21	2.07	1.09	1.28	3.05	1.18	0.12	0.39	3.63	2.64	0.33	1.14	0.69	1.23	0.93	1.18	1.7	1.05	4.03	4.75	0.74	0.1	2.36	3.43	0.32	0.48	1.01	2.11	1.14	1.69	3.19	1.23	2.17
10677	'AVIL'	mRNA	0.346	0.409	1.12563	0.221249	0.35	0.33	0.39	0.2	0.51	0.41	0.36	0.47	0.51	0.26	0.38	0.33	0.18	0.25	0.5	0.26	0.31	0.41	0.18	0.31	0.5	0.34	0.15	0.34	0.36	0.4	0.34	0.38	0.48	0.19	0.23	0.18	0.29	0.53	0.27	0.21	0.34	0.48	0.51	0.49	0.19	0.32	0.26
10678	'B3GNT2'	mRNA	4.88	5.20267	1.06046	0.134525	3.75	4.83	4.59	6.29	4.78	4.78	4.94	6.02	5.02	4.55	4.56	4.45	4.06	4.24	4.41	5.78	5.61	4.74	4.39	4.28	5.76	4.69	5.28	4.83	5.7	4	5.46	5.88	4.55	4.18	4.55	5.97	4.9	5.17	6.42	6.19	4.77	5.95	5.82	4.12	3.96	4.58	4.46
1072	'CFL1'	mRNA	556.947	551.94	0.988415	0.590235	486.48	596.68	551.67	611.52	494.2	512.92	596.06	554.11	537.71	548.93	588.98	549.53	553.62	611.61	498.97	558.98	587.71	506.09	485.91	521.99	520.38	544.72	588.24	616.44	572.45	552.76	594.72	570.13	599.67	595.22	601.4	484.75	525.39	544.91	521.75	558.35	617.06	593.34	490.99	558.2	610.25	531.93	562.98
10250	'SRRM1'	mRNA	36.481	35.7647	0.977385	0.479228	35.44	35.76	35.34	37.6	31.78	37.22	40.95	35.26	40.31	32.29	33.12	38.41	35.57	39.82	30.81	35.59	39.94	42.23	40.16	31.99	38.35	42.31	39.43	36.3	27.84	33.67	29.44	34.09	44.03	39.38	25.69	40.14	35.31	29.83	29.52	37.62	36.86	35.12	47.48	40.91	35.16	34.1	39.97
10686	'CLDN16'	mRNA	0.423	0.453	1.06584	0.553364	0.51	0.54	0.26	0.14	0.47	0.28	0.84	0.69	0.6	0.35	0.29	0.37	0.3	0.55	0.76	0.26	0.36	0.35	0.25	0.68	0.53	0.35	0.55	0.21	0.28	0.55	0.46	0.11	0.36	0.44	0.56	0.64	0.35	0.48	0.35	0.37	0.64	0.72	0.61	0.39	0.34	0.63	0.51
106865373	'WRB-SH3BGR'	mRNA	0.278	0.311	1.12181	0.750212	0.06	0.38	0.28	0.66	0.09	0.19	0	0.55	0	0.44	0.5	0	1.01	0	0.57	0.32	0.31	0.28	0.65	0	0	0.25	0.17	0	0.79	0	0.36	0.32	0.11	0.05	0.38	0	0.56	0.13	0.31	0.54	0.41	0.13	0.23	0.25	0	0.18	0.41
10726	'NUDC'	mRNA	42.2823	42.013	0.992202	0.753457	49.31	42.6	42.57	42.54	46.8	42.54	41.24	41.88	42.51	42.32	38.21	38.83	38.64	44.78	43.27	39.24	47.85	42.41	40.1	41.55	41.71	44.5	40.11	48.53	41.94	41.17	39.23	41.97	40.64	39.48	52.58	46.43	46.32	44.22	41.8	40.39	40.34	37.64	45.61	41.53	34.14	38.71	45.45
10687	'PNMA2'	mRNA	0.132667	0.140333	1.05162	0.620276	0.17	0.19	0.17	0.1	0.1	0.1	0.09	0.12	0.05	0.13	0.17	0.1	0.08	0.12	0.25	0.1	0.08	0.13	0.13	0.08	0.14	0.1	0.12	0.3	0.19	0.07	0.19	0.15	0.17	0.09	0.14	0.15	0.21	0.11	0.14	0.09	0.09	0.14	0.18	0.14	0.09	0.08	0.11
1069	'CETN2'	mRNA	18.706	19.6487	1.04561	0.200152	16.58	15.12	20.39	20	20	20.2	17.22	16.6	19.05	17.15	19.83	17.39	18.75	19.96	20.12	18.4	17.11	13.57	20.24	28.2	21.51	16.92	20.25	17.77	17.09	17.45	19.94	16.13	16.75	21.49	24	18.18	19.2	19.91	22.14	21.64	19.68	20.09	19.95	17.18	19.85	19.14	18.6
10690	'FUT9'	mRNA	0.0446667	0.0453333	1.04354	0.779455	0.02	0.03	0.04	0.04	0.04	0.06	0.03	0.03	0.06	0.01	0.01	0.02	0.01	0.04	0.06	0.09	0.09	0.04	0.05	0.03	0.08	0.01	0.08	0.05	0.07	0.04	0.08	0.05	0.05	0.03	0.02	0.04	0.1	0.03	0.06	0.03	0.02	0.03	0.05	0.01	0.05	0.04	0.04
10254	'STAM2'	mRNA	4.437	4.365	0.980531	0.513993	3.89	4.21	5.36	5.02	4.61	4.52	4.44	4.93	5.18	4.01	4.06	3.85	4.81	4.43	4.04	4.65	3.67	4.22	4.86	4.06	5.02	4.65	5.28	5.52	3.33	4.36	4.27	3.74	4.28	3.84	4.73	5.18	4.88	4.38	4.31	5.47	5.13	4.75	4.78	4.45	4.39	3.72	4.56
10692	'RRH'	mRNA	0.0256667	0.0336667	1.30587	0.430891	0.05	0.03	0.02	0.08	0	0	0.02	0	0	0.03	0	0.02	0.05	0	0	0.02	0	0.05	0.05	0.02	0.03	0.02	0.1	0	0.02	0.07	0.02	0.05	0	0.02	0	0.02	0.02	0.07	0	0.03	0.04	0.05	0.03	0.02	0.15	0	0.08
1073	'CFL2'	mRNA	2.59033	2.47767	0.953416	0.483161	1.6	3.22	3.02	2.46	3.33	3.55	2.56	2.21	1.71	1.84	2.33	2.36	1.54	2.5	4.85	2.85	2.07	1.79	3.49	3.93	3.14	2.97	1.92	2.76	2.35	1.39	1.73	2.46	2.32	3.46	2.24	4.37	2.07	2.26	3.06	2.86	2.87	1.85	2.24	2.35	2	1.91	1.95
10695	'CNPY3'	mRNA	14.4153	15.2177	1.05288	0.211653	17.94	17.45	15.24	10.27	21.05	14.87	15.45	12.48	15.88	14.78	12.92	13.71	10.61	12.43	16.44	12.8	13.74	15.4	14.11	14.81	13.17	14.67	13.8	11.83	18.51	12.59	13.88	12.65	13.2	15.78	19.34	15.68	14.96	10.55	19.52	13.35	15.46	10.77	16.82	15.71	11.95	12.51	13.11
107080638	'TBC1D7-LOC100130357'	mRNA	0.111667	0.119333	1.06802	0.788631	0	0.05	0.02	0.19	0.07	0.03	0.06	0.08	0.26	0.02	0.12	0.08	0.13	0.03	0.06	0.17	0	0.23	0.16	0.1	0.2	0.33	0.1	0.21	0.03	0.13	0.25	0.19	0	0.05	0	0.03	0.04	0.17	0	0.14	0.12	0.07	0.21	0.18	0.07	0.33	0.05
1075	'CTSC'	mRNA	23.8567	22.174	0.930724	0.195635	20.78	41.34	32.97	26.45	36.07	21.76	22.57	24.66	17	24.39	21.14	25.08	16	28.34	34.41	23.46	13.26	15.67	19.48	29.79	25.47	19.5	18.78	22.4	23.22	19.83	18.63	27.2	20.1	25.95	28.71	22.07	22.37	19.59	29.46	23.74	27.67	21.93	17.22	24.02	23.73	23.49	17.57
107080644	'CNPY3-GNMT'	mRNA	0.0136667	0.017	1.37302	0.712084	0.04	0	0	0	0	0	0	0	0	0	0	0	0.05	0	0.09	0	0	0	0.04	0	0.15	0	0	0	0	0	0	0	0	0.04	0	0	0.04	0	0	0.09	0	0	0.13	0.14	0	0	0
10763	'NES'	mRNA	5.334	4.94067	0.922914	0.328181	6.37	7.3	9.69	3.32	7.03	7.84	6.8	5.85	7.99	5.72	3.64	8.58	2.25	4.46	5.76	6.08	3.44	3.37	3.6	5.07	4.19	4.55	3.12	4.17	6	3.83	3.85	3.94	5.06	7.15	4.38	6.44	5.09	3.36	6.36	5.19	4.58	4.91	12.01	4.53	3.17	7.77	4.96
10713	'USP39'	mRNA	18.3453	18.6017	1.00955	0.663223	17.19	18.92	18.98	20.56	18.94	17.11	19.6	21.52	17.17	15.32	18.54	20.14	20.09	18.36	15.9	17.84	17.86	19.65	16.61	16.66	18.97	18.31	17.28	19.9	18.37	17.84	17.86	18.15	19.61	17.11	19.21	18.42	17.5	19.59	17.5	15.69	18.37	21.21	17.23	16.39	19.26	18.43	20.26
10788	'IQGAP2'	mRNA	2.87333	2.95067	1.02134	0.740145	2.24	2.68	3.42	3.2	4.41	2.74	2.74	3.96	2.23	2.41	1.47	2.33	1.46	2.48	3.49	4.67	3.59	2.07	2.26	2.5	4.33	2.29	3.36	2.9	2.52	2.02	3.31	3.76	2.88	2.48	2.18	3.15	2.94	3.16	4.12	3.01	2.31	3.29	3.47	2.13	2.49	2.22	3.12
10714	'POLD3'	mRNA	3.714	3.74333	1.01159	0.66642	3.32	3.5	3.8	4.1	3.84	3.87	3.9	4.06	3.97	3.51	4.45	4.68	3.01	3.89	3.94	4.14	4.1	4.28	2.8	3.36	2.89	3.49	3.81	4.03	3.55	4.07	3	3.12	3.63	3.31	3.58	3.48	3.64	4.24	4.29	4.02	3.24	4.27	4.21	3.28	4.41	4.04	3.69
10261	'IGSF6'	mRNA	1.44233	1.34033	0.927737	0.508457	2.12	3.51	3.93	0.79	2.19	1.7	1.52	0.83	0.88	2.3	1.11	1.33	0.67	1.33	2.6	1.85	0.94	1.08	0.93	0.74	1.32	0.89	1	0.95	2.12	0.75	0.6	0.96	1.48	0.85	1.91	2.18	2.2	1.61	2.14	0.84	1.34	0.45	1.38	1.26	1.19	1.24	1.33
10716	'TBR1'	mRNA	0.00133333	0.004	2.57351	0.240141	0	0	0	0	0	0	0	0	0	0	0	0.01	0	0	0	0	0.01	0	0	0	0.01	0	0.01	0	0	0	0	0	0	0	0.01	0	0.03	0.01	0	0	0	0	0	0	0	0	0
10797	'MTHFD2'	mRNA	4.991	4.81567	0.962199	0.439909	4.85	4.83	4.13	6.95	4.76	5.32	4.89	5.34	5.12	4.33	7.06	5.98	4.31	4.54	3.49	4.96	4.86	5.6	4.63	3.45	4.92	4.54	3.83	5.37	4.35	5.33	6.69	4.28	6.74	4.28	4.59	4.72	3.85	7.1	3.92	6.12	5.58	6.11	4.68	4.89	5.56	6.08	3.52
107181291	'PYDC5'	mRNA	0	0.015	1.30746	0.895091	0	0	0	0	0	0	0	0	0	0	0	0	0	0	0	0	0	0	0	0	0	0	0	0	0	0	0	0	0	0	0.45	0	0	0	0	0	0	0	0	0	0	0	0
10723	'SLC12A7'	mRNA	11.024	11.3147	1.01967	0.721366	10.5	14.49	10.77	7.37	12.84	9.03	12.36	10.02	10.22	10.79	10.94	10.55	6.75	11.11	14.36	13.08	19.03	12.79	9.34	12.03	13.52	9.03	10.29	7.59	11.46	8.35	10	11.08	9.86	11.17	6.95	11.78	9.93	7.36	14.17	9.88	11.43	7.51	12.62	9.29	13.23	10.51	7.82
10263	'CDK2AP2'	mRNA	36.3277	36.332	0.997239	0.967679	51.14	44.72	45.64	28.89	38.82	36.06	32.23	35.85	36.17	36.37	41.5	31.8	32.05	35.46	37.75	35.25	38.69	37.25	28.68	56.83	29.75	25.96	36.73	7.38	44.89	37.58	35.08	26.35	39.52	45.44	50.11	32.99	36.14	28	46.39	33.7	40.76	26.38	33.16	32.09	43.2	31.02	30.17
10725	'NFAT5'	mRNA	3.35	3.37767	1.00368	0.929876	2.97	3.41	3.94	3.54	3.38	4.26	4.41	3.83	3.56	2.27	3.24	3.51	2.93	2.86	3.09	3.8	3.28	3.33	3.24	2.48	3.59	3.15	4.01	2.99	2.48	2.6	3.97	2.9	4.44	3.04	1.83	4.11	3.3	3.06	3.18	4.48	3.64	4.3	3.77	3.06	3.27	4.76	3.07
10808	'HSPH1'	mRNA	7.83733	7.62167	0.969423	0.558251	11.12	7.76	9.12	7.68	9.15	8.43	8.67	8.73	8.15	7	9.39	7.75	5.72	6.69	7.81	8.48	7.2	9.19	4.67	10.32	5.74	4.81	7.08	7.29	9.35	7.52	7.5	5.24	8.06	9.5	10.02	8.8	6.91	7.56	7.8	7.72	7.4	7.47	9.63	6.02	8.21	7.43	6.2
107303344	'SETDB2-PHF11'	mRNA	0.974667	0.987333	1.0099	0.905998	0.75	1.04	1.14	0.58	1.12	1.24	1.08	1.23	0.44	0.32	1.17	1.08	1	1.22	1.23	0.91	1.29	0.75	1.15	1.81	1.03	0.57	0.53	1.35	0.68	1.26	1.04	0.54	1.13	0.56	0.9	1.08	0.45	0.61	1.11	0.98	1.09	0.45	0.93	0.73	1.28	1.11	1.13
10732	'TCFL5'	mRNA	7.05567	7.35	1.02857	0.454934	5.55	7.32	8.04	7.02	4.81	6.1	6.7	9.06	6.27	6.46	8.62	8.46	8.04	6.52	6.97	7.8	7.47	8.59	5.76	6.83	7.19	5.14	8.95	7.18	6.94	6.63	7.85	6.96	5.91	6.53	6.35	7.5	7.59	6.13	5.47	7.58	7.55	7.34	7.16	6.37	6.99	7.31	7.69
10267	'RAMP1'	mRNA	6.65233	6.22133	0.927451	0.254876	4.39	6.71	5.88	6.16	9.46	5.15	4.27	7.2	7.66	5.25	5.32	5.23	4.38	7.33	11.68	6.5	7.4	5.25	7.79	9.9	9.38	7.02	5.71	5.84	5.85	5.63	4.86	5.89	4.7	11.78	4.76	8.34	6.02	5.72	8.11	4.61	6.1	4.7	6.78	4.99	6.15	4.19	5.05
10736	'SIX2'	mRNA	0.374333	0.37	1.00374	0.980622	0.34	0.29	0.45	0.15	0.48	0.44	0.52	0.4	0.04	0.11	0.24	1.13	0.08	0.41	0.54	0.54	0.25	0.25	0.25	0.24	0.18	0.39	0.07	0.25	1.05	0.64	0.36	0.47	0.41	0.26	0.27	0.21	0.38	0.21	0.09	0.21	0.41	0.51	0.18	0.37	0.17	0.94	0.27
10813	'UTP14A'	mRNA	6.69333	6.73267	1.002	0.9668	10.94	6.71	8.45	5.05	7.8	6.98	8.56	6.7	8.52	6.5	6.82	6.64	5.53	7.32	7.59	5.3	6.88	7.1	5.56	7.39	6.16	5.86	5.08	5.71	5.82	6.6	5.23	4.58	6.81	6.61	9.31	7.57	7.35	6.27	8.04	7.33	8.52	5.78	8.17	6.01	7.72	7.48	5.98
10738	'RFPL3'	mRNA	0	0.001	1.07046	0.973283	0	0	0	0	0	0	0	0	0	0	0	0	0	0	0	0	0	0	0	0	0	0	0	0	0	0	0	0	0	0	0	0	0.03	0	0	0	0	0	0	0	0	0	0
10741	'RBBP9'	mRNA	9.62533	9.88767	1.0248	0.512861	7.11	10.04	8.36	11.14	11.23	10.32	12.09	9.39	12.3	7.53	10.7	10.85	9.19	8.97	8.32	10.52	10.9	8.7	11.42	8.03	10.32	9.09	8.15	10.14	9.54	8.68	9.27	9.3	9.81	7.35	11.3	10.46	8.92	10.94	11.03	11.16	11.72	11.67	11.91	8.38	10.85	11.28	9.64
10841	'FTCD'	mRNA	0.044	0.0463333	1.01351	0.962295	0	0	0.03	0.12	0.05	0.03	0.03	0	0.06	0.02	0.05	0.05	0.01	0.18	0.06	0.15	0.07	0.04	0.07	0	0.01	0.01	0.08	0.04	0.05	0.01	0	0.07	0.03	0	0.01	0.04	0.11	0.06	0.04	0.06	0.06	0.01	0	0.04	0	0	0.01
10742	'RAI2'	mRNA	19.5603	19.773	1.00874	0.902517	21.51	27.48	17.31	16.94	42.36	20.56	18.07	17.77	9.7	14.93	13.34	17.7	14.14	14.75	30.69	24.47	13.37	16.26	22.76	16.25	16.95	25.56	18.54	14.55	26.33	10.85	18.45	22.32	18.25	24.65	19.82	23.77	18.51	12.7	36.99	14.99	14.1	16.14	15.2	20.64	11.21	16.03	15.13
10744	'PTTG2'	mRNA	0.00366667	0.016	1.49395	0.797231	0	0	0	0	0	0.05	0	0	0	0	0	0	0	0	0.06	0	0	0	0	0	0	0	0	0	0	0	0	0	0	0	0	0	0.14	0	0	0	0	0	0	0	0	0	0
10856	'RUVBL2'	mRNA	31.8477	31.9797	1.00021	0.993349	36.94	31.7	31.66	35.26	30.09	30.38	27.47	32.75	26.62	30.56	32.51	30.61	33.01	35.78	28.89	30.47	36.05	34.68	29.83	30.04	34.69	29.56	32.71	28.89	32.87	36.26	32.97	31.61	28.83	31.74	34.1	33.04	34.54	36.14	31.02	30.44	27.12	30.71	28.68	30.6	32.07	31.22	33.41
10746	'MAP3K2'	mRNA	2.06867	2.069	1.00522	0.892952	1.56	1.84	2.29	2.58	2.17	2.04	1.9	2.05	1.75	1.88	1.89	2.47	2.15	1.93	1.87	2.19	1.8	2.37	2.58	1.7	2.07	2.35	2.44	2.98	1.63	1.78	1.96	2.03	2.09	1.72	1.48	2	2	2.69	1.92	2.11	2.15	3.04	1.88	2.25	2.03	2.55	2.26
10270	'AKAP8'	mRNA	8.36533	8.19867	0.977789	0.510485	9.28	8.33	9.54	10.16	8.21	8.56	8.79	9.08	8.66	7.27	8.19	8.54	9.37	8.27	6.12	7.84	9.05	9.54	8.56	5.35	8.58	9.29	8.83	8.14	7.4	8.12	8.22	9	7.2	7.47	6.14	8.03	8.98	8.76	8.27	7.92	8.3	8.82	8.48	9.24	7.86	9.23	9.16
10747	'MASP2'	mRNA	0.00333333	0.005	1.22314	0.895053	0	0	0	0	0	0	0	0	0	0	0	0	0	0	0	0	0	0.02	0	0	0.04	0.04	0	0	0	0	0	0	0	0	0	0	0.07	0	0	0	0	0	0	0	0	0.08	0
10857	'PGRMC1'	mRNA	25.7887	26.4577	1.02016	0.795857	21.83	19.72	30.53	28.87	31.98	21.21	21.39	22.92	17.9	21.77	24.77	21.79	20.24	21.94	25.65	21.3	25.27	18.29	29.88	71.46	24.56	22.62	21.01	22.84	20.87	24.25	23.73	23.65	20.83	50.59	20.96	21.32	20.08	37.1	33.05	26.06	26.48	22.57	21.32	21.59	48.63	22.13	18.65
10750	'GRAP'	mRNA	1.45	1.463	1.00115	0.988891	1.58	2.03	1.3	1.1	2.2	1.36	1.29	1.37	0.64	1.54	1.55	1.53	0.81	1.84	1.99	1.24	1.02	1.48	1.42	1.16	1.6	1.31	1.35	1	2.67	0.9	1.42	1.71	1.26	1.83	1.6	1.68	1.35	0.71	3.09	1.27	1.03	0.71	0.86	1.01	0.93	1.05	1.14
10753	'CAPN9'	mRNA	0.104	0.122	1.0856	0.757471	0	0.05	0.07	0.03	0.07	0.24	0.21	0.18	0.08	0	0.24	0.07	0.16	0.07	0.1	0.61	0.05	0	0.06	0	0.21	0.05	0.03	0.01	0.02	0.05	0.05	0.07	0.17	0.17	0.02	0.28	0.08	0.1	0	0.19	0.15	0.03	0.09	0	0.04	0.06	0.15
10989	'IMMT'	mRNA	23.8267	24.0293	1.00547	0.836957	24.41	25.03	26.62	23.57	25.04	22.84	23.7	23.33	21.2	20.51	26.24	22.72	24.21	25.72	23.31	23.28	24.94	21.97	21.4	32.52	25.53	17.06	20.74	24.15	23.94	22.15	25.35	22.03	24.2	27.09	25.8	24.87	25.2	25.45	22.41	22.46	23.41	22.12	23.87	21.39	29.55	22.78	26.16
10755	'GIPC1'	mRNA	123.34	124.782	1.00691	0.84205	130.97	114.24	98.27	129.17	92.94	112.27	112.55	108.27	131.11	142.75	135.25	115.47	138.22	135.77	107.3	112.63	138.89	148.63	130.61	112.9	120.44	119.53	143.7	123.03	116.23	135.88	132.21	122.32	122.88	115.77	134.09	103.94	114.57	130.54	99.18	115.95	115.79	100.34	130.35	120.51	131.96	123.08	119.75
102723360	'LOC102723360'	mRNA	0.0766667	0.0596667	0.868057	0.803781	0	0	0.3	0	0	0.03	0.09	0.07	0.11	0.2	0.21	0	0	0	0.31	0.05	0	0.15	0	0.06	0.06	0.11	0.21	0.14	0	0.02	0.09	0	0	0.09	0	0	0.55	0	0	0	0	0.26	0	0.09	0.02	0.07	0
10761	'PLAC1'	mRNA	0.228	0.261	1.13279	0.533182	0.16	0.07	0.63	0.24	0.2	0.24	0.17	0.26	0	0.53	0.1	0.11	0.1	0.19	0.11	0.27	0	0.58	0.14	0.24	0.16	0.24	0.08	0.33	0.23	0.9	0.29	0.14	0.03	0.1	0.36	0.13	0.31	0.27	0.4	0.35	0.23	0.25	0.21	0.49	0.03	0.28	0.14
10890	'RAB10'	mRNA	34.1267	34.028	0.993305	0.818749	36.21	30.92	35.77	35.09	32.21	38.6	34.51	37.52	40.65	37.18	39.68	35.59	38.11	33.19	33.22	31.38	34.65	36.31	30.73	31.54	32.88	27.61	31.08	35.58	33.83	33.52	29.62	28.25	41.01	27.36	34.56	36.75	29.81	34.33	33.11	38.96	36.98	38.29	35.96	31.89	36.8	39.93	37.06
10766	'TOB2'	mRNA	23.5207	23.799	1.00754	0.79787	17.32	25.44	22.16	24.21	21.71	23.16	23.53	20.79	21.97	25.76	22.09	24.06	23.33	23.16	26.18	23.64	21.57	24.85	21.4	24.6	22.65	25.09	22.4	22.09	23.11	25.08	28.97	20.81	27.92	26.57	17.97	22.9	22.56	23	20.28	23.84	22.02	21.05	25.69	26.7	22.09	23.6	22.07
102723382	'LOC102723382'	mRNA	0.0136667	0.0333333	0.627986	0.589317	0	0	0.02	0.05	0	0	0.13	0	0.03	0	0	0	0	0	0	0	0	0.1	0	0	0	0	0	0	0	0	0.05	0	0.03	0	0	0.06	0.78	0	0	0	0	0	0.02	0	0	0	0
10769	'PLK2'	mRNA	19.6163	19.968	1.01392	0.718601	16.75	18.88	18.85	26.62	16.18	20.13	14.83	21.25	17.26	17.4	19.85	20.8	21.01	19.96	15.52	21.11	17.82	20.79	18.82	15.12	21.41	23.38	20.72	17.33	19.82	21.95	24.47	22.38	20.98	17.1	14.21	24.58	21.84	25.23	14.93	21.02	17.67	20.34	18.51	16.56	18.44	19.89	22.88
102723383	'102723383'	mRNA	0.00633333	0	0.819898	0.922191	0	0	0	0	0	0	0	0	0	0	0	0	0	0	0	0	0	0.19	0	0	0	0	0	0	0	0	0	0	0	0	0	0	0	0	0	0	0	0	0	0	0	0	0
10775	'POP4'	mRNA	10.7593	10.874	1.00728	0.802661	12.08	9.55	11.93	11.21	10.16	11.3	9.5	10.61	13.2	10.84	11.69	9.87	11.29	11.05	9.08	9.83	10.59	12.55	10.76	10.92	10.78	9.81	10.82	11.56	10.97	11.2	10.01	9.96	9.18	10.48	13.51	10.58	11.33	12.05	9.87	11.25	10.4	12.81	10.65	10.65	10.54	10.48	12.26
102723407	'LOC102723407'	mRNA	0.0566667	0.065	0.744035	0.738497	0	0	0.35	0	0.04	0	0.09	0	0	0	0	0	0	0	0.08	0	0	0	0	0.13	0	0	0.08	0	0.93	0	0	0	0	0	0	0.13	0.16	0	0.08	0	0	0	0	0	0	0.13	0
10777	'ARPP21'	mRNA	0.064	0.078	1.30853	0.224362	0.03	0.13	0.04	0.11	0.17	0.08	0.06	0.08	0.02	0.01	0.02	0.08	0.08	0.03	0.03	0.15	0.05	0.02	0.19	0.05	0.04	0.05	0	0.03	0.06	0.07	0.01	0.11	0.07	0.05	0.02	0.15	0.24	0.03	0.16	0.13	0.03	0.02	0.05	0.08	0.03	0.02	0.05
10780	'ZNF234'	mRNA	0.698667	0.700667	1.01845	0.717467	0.86	0.48	0.65	0.71	0.67	0.78	0.73	0.76	0.79	0.78	0.8	0.5	0.71	0.65	0.83	0.84	0.41	0.62	0.37	0.68	0.71	0.53	0.7	0.64	0.83	0.84	0.76	0.65	0.89	0.79	0.7	0.82	0.79	0.57	0.64	0.42	0.66	0.45	0.69	0.63	0.83	0.67	0.75
10910	'SUGT1'	mRNA	5.979	5.70933	0.974737	0.411107	7.06	5.29	6.92	5.82	6.86	7.36	6.38	6.24	7.64	4.89	6.26	5.92	5.02	4.87	5.84	5.91	5.88	5.92	5.84	7.03	5.9	5.42	5.64	6.41	5.42	5.89	5.73	5.41	5.84	4.76	7.15	6.95	5	6.06	6.55	6.17	7.01	6.53	6.66	5.82	5.17	6.93	5.36
10781	'ZNF266'	mRNA	4.29067	4.342	1.00915	0.804543	3.8	3.64	5.04	4	3.46	3.47	4.76	4.77	5.02	3.14	5.01	4	3.96	4.49	4.32	4.54	3.29	5.9	3.14	3.65	5.31	4.81	4.66	4.23	4.76	4.1	4.67	4.64	4.16	3.98	3.87	4.04	4.18	4	3.53	3.67	4.15	4.63	4.59	4.11	4.14	3.49	4.76
102723502	'LOC102723502'	mRNA	0.00666667	0.0106667	0.660255	0.263595	0	0.01	0	0	0	0.01	0.01	0.01	0.02	0.01	0	0.01	0	0	0	0	0	0.03	0	0	0.01	0.01	0	0.01	0	0.03	0.01	0.01	0.01	0	0	0	0.21	0	0	0	0.01	0	0	0	0.01	0	0
10786	'SLC17A3'	mRNA	0	0.000666667	1.07046	0.973283	0	0	0	0	0	0	0	0	0	0	0	0	0	0	0	0	0	0	0	0	0	0	0	0	0	0	0	0	0	0	0	0	0	0	0	0	0	0	0	0	0	0	0
102723532	'LOC102723532'	mRNA	0.00166667	0	0.87642	0.948267	0	0	0	0	0	0.05	0	0	0	0	0	0	0	0	0	0	0	0	0	0	0	0	0	0	0	0	0	0	0	0	0	0	0	0	0	0	0	0	0	0	0	0	0
10911	'UTS2'	mRNA	0.0396667	0.0433333	1.27835	0.73747	0	0.18	0	0	0	0	0	0	0	0	0	0.3	0	0	0.15	0	0	0	0	0	0	0.11	0	0	0.38	0.07	0	0	0	0	0.05	0	0.07	0	0.27	0.08	0.06	0	0	0	0	0.05	0
10791	'VAMP5'	mRNA	28.061	28.824	1.02417	0.662867	32.86	37.57	26.64	21.97	37.27	24.54	26.12	24.88	23.88	32.27	20.53	22.8	17.86	28.97	37.93	25.07	25.93	24.9	29.88	24.26	28.46	28.09	30.49	24.71	34.38	27.63	29.1	30.05	23.08	39.71	46.35	30.45	28.93	20.39	38.49	14.89	28.11	23.16	23.74	32.71	20.25	21.85	21.88
102723534	'LOC102723534'	pseudo	0.245	0.224333	0.881292	0.4898	0	0.12	0.4	0.32	0.12	0.23	0.17	0.56	0.24	0.31	0.52	0.23	0.19	0.34	0.14	0.38	0	0.43	0.08	0.21	0.33	0.28	0.13	0.52	0.22	0.18	0.2	0.14	0.19	0.17	0.16	0.19	0.24	0.38	0.09	0.05	0.12	0.55	0.35	0.11	0.11	0.11	0.16
10793	'ZNF273'	mRNA	1.398	1.467	1.05075	0.446868	1.46	1	1.4	0.91	1.01	1.17	1.6	1.17	2.29	0.8	1.43	1.26	1.44	1.36	1.32	1.64	1.53	2.21	1.02	1.07	1.44	1.51	2.12	1.28	1.2	1.24	1.54	1.38	1.84	1.3	1.37	1.51	1.64	1.22	1.08	1.23	1.32	1.66	2.36	1.06	1.54	1.21	1.39
102723547	'CSAG2'	mRNA	0.119667	0.0666667	0.557228	0.121825	0.14	0.73	0.15	0	0.19	0.11	0.04	0.04	0.22	0.21	0.27	0	0	0.11	0.4	0.15	0.04	0.04	0	0.11	0	0.12	0	0	0.04	0.14	0.11	0	0	0.23	0	0	0.1	0	0	0	0.04	0	0.11	0.11	0.08	0	0
10794	'ZNF460'	mRNA	0.137	0.143333	1.05821	0.557366	0.13	0.07	0.2	0.1	0.07	0.19	0.13	0.18	0.13	0.16	0.09	0.08	0.13	0.12	0.13	0.17	0.12	0.22	0.08	0.06	0.18	0.2	0.13	0.22	0.15	0.21	0.05	0.14	0.16	0.11	0.14	0.15	0.22	0.22	0.13	0.11	0.18	0.15	0.13	0.16	0.13	0.16	0.09
10798	'OR5I1'	mRNA	0	0.004	1.22314	0.92108	0	0	0	0	0	0	0	0	0	0	0	0	0	0	0	0	0	0	0	0	0	0	0	0	0	0	0	0	0	0	0	0	0.12	0	0	0	0	0	0	0	0	0	0
10920	'COPS8'	mRNA	10.287	10.433	1.01091	0.682374	9.82	9.92	9.96	9.73	13.25	9.97	11.16	9.65	9.1	10.42	9.98	10.91	8.96	9.65	11.16	11.61	8.43	8.56	10.1	9.91	10.43	9.91	12.16	12.09	11.06	10.06	10.98	8.61	10.7	10.36	11.61	10.42	11.03	9.87	11.7	10.55	11.34	10.58	8.93	9.93	10.56	10.92	8.8
107983955	'ELOA3C'	mRNA	0	0.008	1.70702	0.792527	0	0	0	0	0	0	0	0	0	0	0	0	0	0	0	0	0	0	0	0	0	0	0	0	0	0	0	0	0	0	0	0	0.17	0	0	0	0	0	0	0	0	0	0
102723555	'SPDYE16'	mRNA	0.122333	0.156333	0.996835	0.988184	0.11	0.32	0.1	0.12	0.3	0.06	0.03	0.06	0.1	0.13	0.11	0.02	0.09	0.13	0.05	0.36	0.12	0	0.12	0.21	0.05	0.23	0.31	0.07	0.17	0.03	0.02	0	0.22	0.03	0.03	0.2	0.21	0.17	0.2	0.12	0.13	0.16	0.25	0.12	0	0.07	0.1
107983958	'LOC107983958'	mRNA	0.000333333	0.007	2.6274	0.553806	0	0	0	0	0	0	0.01	0	0	0	0	0	0	0	0	0	0	0	0	0	0	0	0	0	0	0	0	0	0	0	0	0	0.08	0	0	0	0	0	0	0	0	0	0.05
107983981	'LOC107983981'	mRNA	0.008	0.008	1.40768	0.75708	0	0	0	0	0	0	0	0	0	0	0	0	0	0	0	0	0	0	0	0	0	0	0	0	0	0	0	0	0	0.24	0	0	0.08	0	0	0	0	0.04	0	0.03	0	0.03	0
10921	'RNPS1'	mRNA	100.197	100.457	0.998103	0.928676	102.19	103.84	97.17	102.19	95.21	86.6	92.49	102.74	107.47	94.17	97.44	96.27	108.24	102.41	92.3	97.33	111.3	114.7	96.6	86.38	96.53	106.64	111.67	103.04	107.38	89.89	104.66	104.09	98.88	96.09	89.66	100.9	103.5	101.56	98.72	86.08	98.14	90.7	111.14	93.14	86.86	91.61	99.83
107983988	'SPEM3'	mRNA	0	0.002	1.70702	0.792527	0	0	0	0	0	0	0	0	0	0	0	0	0	0	0	0	0	0	0	0	0	0	0	0	0	0	0	0	0	0	0	0	0.01	0	0	0	0	0	0	0	0	0	0
107983990	'LOC107983990'	mRNA	0.285	0.312	1.09402	0.441661	0.18	0.24	0.09	0.44	0.26	0.15	0.17	0.35	0.3	0.21	0.28	0.15	0.32	0.13	0.33	0.69	0.25	0.38	0.17	0.32	0.3	0.19	0.35	0.25	0.54	0.2	0.25	0.23	0.41	0.42	0.18	0.12	0.35	0.41	0.2	0.12	0.22	0.13	0.36	0.29	0.69	0.2	0.3
102723655	'LOC102723655'	mRNA	0.000333333	0.00433333	0.936839	0.974399	0	0	0	0	0	0	0	0	0	0	0	0	0	0	0	0	0	0.01	0	0	0	0	0	0	0	0	0	0	0	0	0	0	0.13	0	0	0	0	0	0	0	0	0	0
107984097	'LOC107984097'	pseudo	0	0.00433333	2.90717	0.562243	0	0	0	0	0	0	0	0	0	0	0	0	0	0	0	0	0	0	0	0	0	0	0	0	0	0	0	0	0	0	0	0	0.07	0	0	0	0	0	0	0.02	0	0	0
10923	'SUB1'	mRNA	19.2683	19.4137	1.00462	0.886995	15.32	17.3	22.75	20.87	21.28	21.25	20.39	16.07	20.26	17.74	20.95	19.98	17.58	19.14	20.12	18.35	17.58	15.74	21.6	21.78	21.91	20.19	17.61	23.17	16.78	19.1	19.03	15.8	17.5	20.91	24.08	20.12	17.38	23.89	19.81	23.99	23.33	19.75	18.03	17.11	22	17.98	18.34
107984104	'LOC107984104'	mRNA	0.149	0.167333	1.12458	0.385277	0.05	0.21	0.19	0.18	0.12	0.07	0.05	0.21	0.1	0.17	0.2	0.07	0.28	0.18	0.04	0.11	0.21	0.24	0.12	0.08	0.17	0.17	0.16	0.02	0.16	0.18	0.2	0.26	0.19	0.08	0.18	0.15	0.16	0.19	0.12	0.14	0.09	0.17	0.14	0.17	0.27	0.12	0.08
107984115	'LOC107984115'	mRNA	0.0723333	0.0773333	1.05112	0.78299	0.06	0.13	0.09	0.02	0.03	0.09	0.13	0.05	0.06	0.03	0.03	0.08	0.01	0.02	0.08	0.12	0.1	0.2	0.05	0.2	0.04	0.11	0.05	0.02	0.1	0.1	0.07	0.06	0.01	0.03	0.11	0.08	0.09	0.1	0.04	0.11	0.04	0.12	0.07	0.12	0.09	0.05	0.03
10927	'SPIN1'	mRNA	10.005	10.103	1.00647	0.821226	8.22	8.63	10.14	10.96	11.79	10.95	10.8	10.45	8.95	8.96	9.49	10.87	9.28	9.95	9.53	11.93	9.01	9.19	10.6	7.79	10.06	10.83	10.01	13.52	9.13	9.36	10.19	10.21	10.68	8.67	7.68	10.66	9.04	10.53	10.77	11.62	11.35	11.41	11.27	10.3	10.42	11.05	10.38
107984124	'LOC107984124'	mRNA	0.168667	0.192667	1.12544	0.663995	0	0.75	0.17	0.16	0	0.05	0	0.21	0.06	0.1	0.11	0.27	0.74	0	0.11	0.27	0	0.36	0.31	0	0.05	0.16	0	0.47	0.21	0.05	0	0.17	0	0.28	0	0.16	0.21	0.18	0.26	0.28	0.28	0.17	0.17	0.1	0.05	0.11	0.16
102723722	'LOC102723722'	mRNA	0.284	0.263667	0.935966	0.817802	0.57	0.18	0.69	0.78	0.77	0.29	0.3	0.23	0.19	0.13	0.4	0.02	0	0.1	0	0	0	0.18	0.15	0.53	0.32	0.29	0.62	0.08	0.36	0.45	0.55	0	0.34	0	0.27	0.21	0.31	0.24	0.15	0.85	0	0.31	0.41	0.14	0	0	0.44
107984125	'LOC107984125'	mRNA	0.0113333	0.0123333	1.02937	0.939295	0.01	0	0	0.02	0	0.05	0.01	0.01	0	0	0.01	0.02	0	0.02	0	0	0	0.01	0	0.01	0.02	0	0.05	0	0	0.01	0.01	0	0.02	0.06	0	0	0.01	0	0	0.02	0.02	0.02	0.01	0.01	0	0.01	0.01
107984139	'LOC107984139'	mRNA	0.002	0.0106667	2.23595	0.425987	0	0	0	0	0	0	0	0	0	0	0	0.02	0	0	0	0	0	0	0	0	0	0.02	0	0	0	0	0	0.02	0	0	0	0	0.05	0	0	0	0	0	0	0.02	0.06	0	0
10928	'RALBP1'	mRNA	38.7467	39.2553	1.01025	0.71669	41.74	32.93	35.94	41.46	42.9	43.85	40.38	38.87	52.34	36.43	44.92	40.85	40.75	33.19	38.34	36.32	37.52	40.05	39.07	35.36	39.9	36.19	40.9	37.55	33.49	34.26	36.06	37.32	40.43	33.09	43.32	39.64	38.4	42.13	39.84	44.6	42.92	42.57	47.39	38.56	40.37	43.04	41.57
107984156	'LOC107984156'	mRNA	0.231333	0.232333	1.12494	0.653915	0.12	0.5	0.39	0.08	0	0.36	0.3	0.16	0.34	0	0.25	0.05	0.09	0.08	0.37	0.02	0.21	0.57	0.65	0.3	0.21	0.18	0	0.62	0.07	0.11	0.45	0.15	0	0.31	0	0.48	0.39	0.28	0	0.32	0.33	0.37	0.14	0.28	0.26	0	0.13
102723730	'LOC102723730'	mRNA	0.00133333	0.004	0.767021	0.888048	0	0	0	0	0	0	0	0	0	0	0	0	0	0	0	0.02	0.01	0	0	0	0	0.01	0	0	0	0	0	0	0	0	0	0	0.11	0	0	0	0	0	0	0	0	0	0
107984159	'LOC107984159'	mRNA	0.00366667	0.00933333	2.34599	0.153377	0.01	0.02	0	0	0	0	0	0.02	0.01	0.01	0	0	0	0	0	0	0	0	0	0	0	0	0.01	0	0	0.02	0	0	0	0.01	0.01	0	0.05	0	0	0.04	0.01	0	0	0.01	0	0	0.02
102723737	'CT45A8'	mRNA	0.00466667	0	0.717554	0.870316	0	0	0	0	0	0	0	0	0	0	0	0	0	0	0	0	0	0	0	0	0	0	0.14	0	0	0	0	0	0	0	0	0	0	0	0	0	0	0	0	0	0	0	0
107984203	'LOC107984203'	mRNA	0.336	0.354667	1.04805	0.686601	0.24	0.29	0.46	0.15	0.19	0.31	0.48	0.45	0.29	0.1	0.26	0.35	0.41	0.22	0.3	0.42	0.23	0.66	0.17	0.34	0.31	0.37	0.54	0.2	0.48	0.24	0.41	0.37	0.54	0.3	0.27	0.27	1.29	0.21	0.31	0.43	0.49	0.43	0.35	0.39	0.14	0.33	0.46
10935	'PRDX3'	mRNA	15.895	16.5177	1.03606	0.322205	13.09	16.49	17.33	13.81	20.49	16	17.28	15.67	15.64	12.58	16.17	12.31	11.6	15.9	19.44	19.44	16.34	11.81	15.87	19.34	16.45	13.52	16.14	14.45	17.09	15.3	13.82	17.28	17.16	19.04	15.47	17.37	14.74	14.35	20.32	13.04	19.02	16.11	16.18	14.58	17.03	14.14	15.83
107984208	'LOC107984208'	lncRNA	0.00366667	0.006	1.39761	0.717118	0.04	0	0	0	0	0	0	0	0	0	0	0	0	0	0	0	0.03	0.01	0	0	0.03	0	0	0	0	0	0	0	0	0	0.04	0	0.06	0.03	0	0	0.03	0	0	0	0	0	0
102723750	'LOC102723750'	mRNA	0.0953333	0.0933333	0.995167	0.968825	0.05	0.11	0.11	0.13	0.02	0.04	0.06	0.09	0.13	0.07	0.05	0.08	0.09	0.06	0.02	0.18	0.11	0.14	0.08	0.05	0.19	0.08	0.19	0.04	0.1	0.09	0.14	0.12	0.09	0.15	0.11	0.09	0.09	0.1	0.06	0.12	0.06	0.07	0.07	0.07	0.05	0.06	0.16
107984236	'LOC107984236'	lncRNA	0.00666667	0.00966667	1.14426	0.885793	0.03	0	0	0	0	0	0	0	0	0	0	0	0	0	0	0	0	0	0.07	0	0	0.07	0	0	0.03	0	0	0	0	0	0	0.04	0	0	0	0.07	0	0	0	0.03	0	0	0.04
10938	'EHD1'	mRNA	42.1583	41.403	0.978749	0.382051	40.44	42.86	40.09	43.9	36.42	41.08	40.19	41.07	45.24	43.5	42.35	41.82	43.78	42.77	36.5	39.22	42.24	46	41	39.34	41.56	48.54	40.34	39.07	42.29	44.74	40.86	44.11	47.49	45.94	34.23	39.61	38.56	41.03	36.43	38.62	37.97	39.76	42.3	40.87	41.37	42.69	40.39
107984264	'LOC107984264'	mRNA	0.0183333	0.025	1.34515	0.394166	0.01	0	0.02	0.05	0.01	0	0.02	0.01	0.01	0.02	0.01	0.05	0	0.01	0.08	0.05	0.07	0.02	0	0	0.01	0	0	0	0	0	0	0.06	0.01	0.03	0.03	0.01	0.19	0.01	0.01	0.02	0.02	0.01	0.03	0.02	0.05	0.05	0.01
107984341	'LOC107984341'	lncRNA	0.0593333	0.0636667	1.08277	0.734604	0.06	0.03	0.01	0.07	0.08	0.09	0.03	0.05	0.01	0.05	0.14	0.04	0.09	0.1	0.07	0.21	0.01	0.03	0.08	0	0.08	0.01	0.06	0.07	0.07	0.07	0	0.05	0.05	0.07	0.15	0.02	0.28	0.09	0.05	0.11	0.04	0.13	0.07	0.02	0	0.06	0.03
107984355	'LOC107984355'	mRNA	0.0216667	0.05	2.41217	0.0339488	0	0	0.06	0.12	0	0.06	0.07	0	0	0.03	0	0	0	0	0.06	0.06	0	0	0	0	0.03	0	0	0.04	0.06	0	0	0	0.03	0.03	0	0.09	0.04	0.03	0	0.12	0.09	0.09	0.03	0.08	0	0.06	0.03
10953	'TOMM34'	mRNA	13.4717	13.7857	1.01594	0.62642	16.9	17.02	14.68	12.05	13.16	13.38	13.61	13.01	15.34	12.83	11.85	12.94	12.8	12.66	13.99	11.93	15.71	11.26	12.93	15.37	11.87	13.32	13.47	12.25	13.77	13.09	13.46	12.57	12.06	14.87	16.59	15.66	14.64	11.83	14.95	13.15	14.12	13.49	15.1	13.23	10.09	11.68	11.04
107984507	'LOC107984507'	lncRNA	0.0103333	0.0123333	1.15722	0.701405	0	0.05	0.01	0.01	0.01	0	0	0	0	0	0.02	0.01	0	0	0.03	0.03	0.02	0.03	0	0	0.01	0	0.01	0	0.01	0.01	0.03	0	0	0.02	0	0.01	0.04	0.02	0.04	0.06	0	0	0.01	0.01	0	0.01	0
107984512	'LOC107984512'	mRNA	0.005	0.00833333	1.70261	0.480631	0.01	0	0	0	0	0	0.02	0	0	0	0	0	0.03	0.01	0	0	0	0.01	0.04	0.03	0	0	0	0	0	0	0	0	0	0	0	0	0.05	0	0	0	0	0	0	0.01	0.06	0	0.02
107984562	'LOC107984562'	mRNA	0.0146667	0.0243333	1.60938	0.388924	0	0	0.02	0	0	0.02	0	0	0.06	0	0	0	0.09	0	0	0	0.17	0.02	0.02	0	0	0	0	0	0.02	0.02	0	0	0	0	0	0	0.11	0.03	0	0.05	0.05	0	0	0.02	0	0	0.05
10954	'PDIA5'	mRNA	5.345	5.32967	0.994325	0.905759	5.55	5.93	4.82	4.39	6.79	5.93	4.21	5.17	3.9	5.44	4.84	4.32	3.56	5.29	6.78	6.47	4.59	4.2	4.95	5.29	5.65	6.14	5.83	5.25	5.47	5.18	5.79	7.65	5.8	5.17	6.65	4.09	4.75	4.82	6.85	4.8	3.91	4.16	4.5	5.72	4	4.17	4.15
107984728	'LOC107984728'	mRNA	0	0.001	1.14425	0.947153	0	0	0	0	0	0	0	0	0	0	0	0	0	0	0	0	0	0	0	0	0	0	0	0	0	0	0	0	0	0	0	0	0.03	0	0	0	0	0	0	0	0	0	0
102723996	'LOC102723996'	mRNA	3.25967	3.15733	0.960044	0.865436	2.58	1.79	6.69	1.14	2.03	1.52	2.28	2.96	5.04	2.86	4.89	2.23	2.7	6.39	5.06	6	6.92	2.93	2.33	7.07	0.19	3.05	0	0.41	0.59	6.99	2.88	2.79	1.69	3.79	2.71	1.09	6.75	1.46	2.21	1.79	1.64	2.22	5.86	1.89	5.61	2.25	2.69
107984745	'LOC107984745'	mRNA	0.097	0.106	1.07768	0.681831	0.08	0.06	0.18	0.08	0.12	0.13	0.13	0.08	0.08	0.07	0.02	0.06	0.09	0.08	0.08	0.13	0.07	0.01	0.07	0.21	0.12	0.08	0.06	0.03	0.1	0.22	0.16	0.02	0.08	0.21	0.04	0.08	0.47	0.2	0.06	0.07	0.08	0.19	0.09	0.09	0.08	0.11	0.06
10956	'OS9'	mRNA	106.745	105.934	0.988821	0.754161	102.98	107.44	108.74	91.94	120.49	115.2	118.79	103.44	103.76	112.54	95.75	56.32	92.35	115.29	130.19	111.58	109.27	110.07	111.08	102.77	105.16	115.69	98.62	110.01	110.65	114.49	99.63	104.23	106.14	117.74	96.56	114.15	113.04	86.33	111.46	102.99	100.81	98.53	112.41	118.91	96.32	51.96	104.3
107984813	'LOC107984813'	lncRNA	0.0383333	0.053	1.37662	0.260802	0.04	0.03	0.03	0.03	0	0.03	0	0.01	0.05	0.01	0.04	0.01	0.15	0	0	0	0.01	0.05	0.04	0.04	0.07	0.03	0.03	0	0.14	0	0.03	0.1	0.15	0.03	0.16	0.09	0.11	0.05	0	0.07	0.03	0.06	0.09	0.01	0.03	0.01	0.08
107984814	'LOC107984814'	mRNA	0.047	0.0483333	1.02665	0.92565	0.07	0.02	0.14	0.03	0.02	0.02	0.02	0.03	0.02	0.17	0	0.02	0	0	0.05	0.02	0.02	0.03	0.03	0.09	0.04	0.07	0.17	0.09	0.1	0.03	0.02	0.05	0	0.04	0.03	0.04	0.02	0	0.17	0.16	0.04	0.04	0.04	0.05	0.05	0.05	0.07
107984817	'LOC107984817'	mRNA	0.0146667	0.027	1.81074	0.117553	0.01	0.02	0.01	0.01	0	0.01	0.01	0	0	0.02	0.02	0	0.03	0.03	0	0	0	0	0.01	0.14	0.02	0.03	0.07	0	0	0	0	0	0	0	0.03	0.01	0.04	0	0.07	0.01	0.04	0.07	0.05	0.02	0.02	0	0.03
10960	'LMAN2'	mRNA	59.1553	60.1953	1.01312	0.644054	66.93	63.2	60.38	53.61	58.43	53.33	53.59	55.64	61.16	61.73	66.57	49.28	55.3	54.04	62.38	52.35	66.09	59.74	57.08	74.52	59.78	54.55	51.64	54.19	68.27	62.36	56.96	55.65	61.28	64.63	82.34	56.78	66.32	62.15	59.73	52.37	59.01	49.41	59.74	54.26	58.01	51.18	55.08
107984820	'107984820'	mRNA	0.007	0.0163333	2.32835	0.0508581	0	0.02	0	0.02	0	0.01	0.03	0	0.01	0	0.02	0.01	0	0.03	0.01	0	0	0	0	0	0	0	0	0.01	0.01	0	0	0	0.03	0	0	0.05	0.02	0	0	0.02	0	0.01	0.05	0.01	0.02	0	0.02
107984832	'LOC107984832'	mRNA	0.0113333	0.0166667	1.44339	0.299993	0.01	0.01	0.02	0	0.01	0	0.01	0.02	0.02	0	0.01	0.01	0.03	0	0	0	0.02	0.03	0.03	0	0.01	0.02	0	0.01	0.02	0	0	0.03	0	0.02	0	0	0.1	0.01	0.02	0	0.03	0.02	0	0.01	0.01	0.01	0
11319	'ECD'	mRNA	12.1033	12.1853	1.00277	0.898733	11.2	9.9	13.54	12.74	11.32	11.85	12.2	12.82	12.08	10.67	12.13	11.89	12.25	12.51	10.25	12.51	11.75	11.98	13.52	12.18	13.23	13.62	10.95	12.4	11.1	12.23	13.94	12.39	11.78	12.17	12.51	12.03	13.66	12.67	12.31	11.42	12.96	13.94	11.57	10.85	13.46	11.57	12.67
107984833	'LOC107984833'	mRNA	0.007	0.0273333	3.297	0.0785261	0	0	0	0	0	0	0	0	0	0	0	0	0	0	0	0	0	0.05	0	0	0	0.05	0	0.06	0	0	0.05	0	0	0	0	0.05	0.07	0.06	0	0	0.05	0.05	0.05	0.12	0	0	0
107984851	'LOC107984851'	mRNA	0.0503333	0.0573333	1.16125	0.46893	0.01	0	0.04	0.03	0.19	0.06	0.1	0.11	0.05	0.12	0.01	0.06	0.02	0.05	0.03	0.03	0.02	0.01	0.03	0.01	0.06	0.04	0.04	0.06	0.07	0.01	0.1	0.07	0.03	0.05	0.04	0.14	0.08	0.05	0.04	0.07	0.05	0.05	0.03	0.1	0.06	0.03	0.03
10961	'ERP29'	mRNA	76.8097	78.3433	1.01178	0.684486	89.12	69.38	81.39	73.15	77.86	80.05	81.19	68.66	92.52	78.26	80.56	67.7	81.28	78.98	78.32	61.48	76.39	73.53	83.48	83.51	79.14	78.53	75.35	79.54	72.13	78.95	64.93	69.01	73.9	76	98.07	73.06	89.95	81.55	77.01	71.6	86.32	74.5	81.31	81.26	79.64	76.32	70.77
107984862	'LOC107984862'	mRNA	0.086	0.0943333	1.08926	0.568364	0.1	0.19	0.25	0.04	0.05	0.04	0.26	0.07	0.06	0.11	0.07	0.07	0.06	0.06	0.1	0.05	0.09	0.11	0.09	0.09	0.06	0.06	0.05	0.04	0.12	0.09	0.03	0.04	0.08	0.05	0.09	0.1	0.11	0.04	0.07	0.03	0.11	0.13	0.11	0.1	0.06	0.09	0.05
107984876	'LOC107984876'	mRNA	0.0153333	0.0203333	1.27761	0.425669	0.02	0.05	0.03	0.02	0.01	0.01	0.04	0	0	0.01	0	0.03	0	0.02	0	0.03	0	0	0.02	0.03	0.02	0	0.04	0	0	0.01	0.03	0.02	0.02	0	0	0.01	0.06	0	0.01	0.02	0.02	0.02	0.02	0.03	0	0.01	0.06
107984974	'LOC107984974'	mRNA	1.003	1.10533	1.04504	0.51658	1.25	0.87	1.01	1.5	0.84	0.81	1.23	1.23	0.85	0.67	0.68	0.8	0.59	1.11	0.68	0.78	1.11	1.14	1.13	0.74	1.38	1.09	1.89	0.78	1.66	1.04	0.4	0.83	0.77	1.23	1.67	1.82	1.88	0.81	1.36	0.77	1.7	1.22	1.04	0.66	0.29	1.29	0.82
107985021	'LOC107985021'	mRNA	0.003	0.00466667	1.40632	0.378345	0	0	0.01	0	0	0	0.01	0	0.01	0	0	0	0.01	0	0	0	0	0	0.01	0	0	0	0	0	0	0	0.01	0.02	0.01	0	0	0	0.06	0	0	0	0	0.02	0	0.01	0.01	0	0
10970	'CKAP4'	mRNA	36.5537	35.5147	0.967779	0.299376	33.83	35.59	30.87	45.06	28.48	36.32	32.94	38.38	35.44	38.31	37.48	40.05	33.31	37.56	34.72	36.2	41.37	38.8	34.86	36.64	34.61	40.14	32.91	38.67	33.74	37.26	45.29	40.48	32.6	34.7	34.1	31.97	27.43	38.24	31.94	45.32	36.66	31.39	32.66	35.52	40.13	37.08	30.18
107985022	'LOC107985022'	mRNA	0	0.005	1.39759	0.869215	0	0	0	0	0	0	0	0	0	0	0	0	0	0	0	0	0	0	0	0	0	0	0	0	0	0	0	0	0	0	0	0	0	0	0	0	0	0	0.03	0	0	0	0
107985115	'LOC107985115'	mRNA	0.0883333	0.101667	1.13442	0.328584	0.07	0.14	0.17	0.08	0.06	0.11	0.05	0.1	0.06	0.04	0.05	0.06	0.17	0.12	0.11	0.06	0.08	0.09	0.11	0.04	0.11	0.09	0.06	0.14	0.04	0.1	0.01	0.1	0.06	0.17	0.04	0.13	0.2	0.11	0.05	0.13	0.08	0.07	0.19	0.06	0.05	0.05	0.15
10971	'YWHAQ'	mRNA	53.545	52.469	0.976691	0.373453	46.12	47.34	59.09	61.67	58.64	51.17	53.7	48.69	50.3	54.08	56.11	56.8	48.32	62.01	57.06	50.71	52.75	42.89	53.19	66.41	56.96	53.6	50.76	66.65	47.3	48.94	52.23	46.05	51.68	55.13	53.67	50.44	48.15	56.91	53.59	58.83	59.63	52.01	46.83	55.67	59.54	51.59	50.13
107985149	'LOC107985149'	mRNA	0.00433333	0.007	1.69174	0.520785	0	0	0	0	0	0	0	0	0	0	0	0	0	0	0	0	0	0.04	0	0	0	0	0	0	0	0	0	0.04	0.05	0	0	0.01	0	0	0.01	0.04	0.01	0.03	0	0.05	0	0	0
102724200	'LOC102724200'	mRNA	0.214667	0.190667	0.876883	0.629609	0.23	0.19	0.15	0.08	0.21	0.4	0.67	0.26	0	0.15	0.12	0.11	1.13	0	0.13	0.23	0	0.24	0.23	0.21	0.1	0.11	0	0.38	0.11	0	0.21	0.34	0.22	0.23	0.52	0.19	0.12	0.2	0.08	0	0.23	0.45	0.25	0.12	0.17	0.05	0.03
107985332	'LOC107985332'	other	0	0.00333333	2.2287	0.640587	0	0	0	0	0	0	0	0	0	0	0	0	0	0	0	0	0	0	0	0	0	0	0	0	0	0	0	0	0	0	0	0	0.03	0	0	0	0	0	0	0	0	0	0
107985381	'LOC107985381'	mRNA	0.000666667	0.00266667	1.14426	0.947153	0	0	0	0	0	0	0	0	0	0	0	0	0	0	0	0	0	0	0	0	0	0.02	0	0	0	0	0	0	0	0	0	0	0.06	0.02	0	0	0	0	0	0	0	0	0
10972	'TMED10'	mRNA	30.5873	31.198	1.01701	0.443797	26.57	27.52	30.91	31.43	33.97	28.28	29.73	27.23	29.62	27.5	30.36	30.39	30.49	29.61	30.81	32.87	31.02	26.49	30.95	34.74	31.26	31.12	32.06	36.02	27.54	29.06	31.92	30.8	35.02	32.33	30.74	28.6	27.96	31.89	33.15	33.8	33.35	30.58	29.75	28.37	34.11	31.46	29.88
107985416	'LOC107985416'	mRNA	0.0716667	0.0863333	1.23019	0.484374	0.03	0.16	0.13	0.23	0.16	0	0.04	0.06	0.04	0.06	0.09	0.17	0	0.03	0.03	0.13	0	0.16	0.09	0.03	0.09	0	0.08	0.04	0.08	0	0	0	0.15	0.07	0.16	0.03	0.08	0.07	0.03	0	0.07	0.07	0	0.12	0.13	0.1	0.16
102724231	'C3orf86'	mRNA	0.176667	0.165	0.990214	0.96023	0.01	0.23	0.2	0.08	0.37	0.19	0.04	0.15	0.14	0.06	0.16	0.08	0	0	0.4	0.12	0.17	0.03	0.38	0	0.04	0.32	0.46	0.34	0.19	0.01	0.19	0.33	0.32	0.29	0.35	0.12	0.15	0.26	0.15	0.4	0.17	0.01	0.04	0.15	0.28	0.2	0.08
107985476	'LOC107985476'	mRNA	0.000666667	0.005	2.08497	0.615285	0	0	0	0	0	0	0	0	0	0.02	0	0	0	0	0	0	0	0	0	0	0	0	0	0	0	0	0	0	0	0	0	0	0.09	0.02	0	0	0	0	0	0	0	0	0
107985524	'LOC107985524'	mRNA	0.0266667	0.031	1.16959	0.4711	0.01	0.03	0.06	0.03	0.07	0.04	0.04	0.02	0.01	0	0.04	0.01	0	0.02	0.05	0.06	0.03	0.01	0.04	0.04	0	0.02	0	0.01	0.04	0.01	0	0.02	0.04	0.05	0.01	0.01	0.09	0.09	0	0.02	0.02	0.03	0.02	0.03	0.05	0.03	0.02
10973	'ASCC3'	mRNA	3.67533	3.47333	0.939952	0.106552	3.48	3.89	4.76	4.24	3.8	4.73	4.21	4.05	4.41	2.9	3.52	4.05	3.44	3.06	3.29	3.48	3.34	3.48	3.85	3.99	3.61	3.53	3.58	4.01	3.05	3.31	3.46	3.13	3.67	2.94	3.09	3.62	3.78	4.42	3.48	4.91	4.26	4.64	3.87	3.03	3.91	3.86	3.42
107985532	'LOC107985532'	mRNA	0.0173333	0.022	1.24227	0.534799	0	0.01	0.01	0.06	0.01	0.05	0	0.01	0	0	0	0.04	0	0	0.01	0	0	0.05	0.02	0	0.05	0.01	0.01	0.01	0.03	0.01	0.11	0.01	0.01	0	0	0.04	0.05	0.01	0.01	0	0.01	0.02	0.02	0.02	0	0	0.12
102724250	'LOC102724250'	mRNA	2.95	2.91467	0.985775	0.846603	2.76	2.37	4.11	2.15	4.4	3.77	2.89	3.51	4.49	2.72	2.43	4.3	1.65	3.32	1.7	2.85	1.87	2.6	2.45	1.95	3.27	1.58	4.25	3.07	2.69	2.96	1.74	3.62	3.63	3.4	2.4	2.24	3.04	2.48	3.35	3.72	2.77	2.57	4.9	3.3	3.4	3.42	2.93
107985556	'LOC107985556'	mRNA	0.003	0.00333333	1.07047	0.9505	0	0	0	0	0	0	0	0	0	0	0	0.02	0.03	0	0	0	0	0	0	0.03	0	0	0	0	0	0	0	0	0.01	0	0	0	0	0	0	0	0	0	0	0	0	0.01	0
107985657	'LOC107985657'	mRNA	0.009	0.0153333	1.70634	0.176333	0	0.01	0.01	0	0	0.02	0.04	0	0.01	0	0.01	0.02	0	0	0	0.03	0	0	0	0	0	0	0	0	0.04	0.03	0.02	0.01	0.01	0.01	0.02	0.04	0.04	0.02	0.05	0.01	0.01	0	0.04	0	0.01	0	0
10979	'FERMT2'	mRNA	9.44767	8.87833	0.937712	0.376936	8.67	11.96	13.53	8.73	19.51	13.79	11.84	8.65	5.27	6.9	9.46	8.89	4.33	6.6	14.01	9.59	5.67	5.41	10.59	10.79	7.59	9.73	7.19	7.58	10.97	5.27	7.8	8.93	11.18	13	8.06	12.45	7.33	7.63	15.02	8.42	8.98	9.63	7.08	10.5	7.67	7.63	7.9
107985687	'LOC107985687'	mRNA	0.017	0.0183333	1.05878	0.854044	0	0.02	0	0.01	0.01	0.01	0.01	0.01	0	0	0.02	0.01	0	0.02	0.05	0.03	0	0.03	0	0.07	0.02	0	0.04	0	0.02	0.05	0.04	0.01	0.02	0.01	0.01	0.02	0.05	0.01	0.01	0.01	0	0	0.01	0	0.02	0.01	0
107985692	'LOC107985692'	mRNA	0.00633333	0.00866667	1.50551	0.525745	0	0	0.02	0.01	0	0	0	0	0.01	0	0	0	0	0.02	0.01	0.01	0	0	0	0.03	0	0	0	0	0	0.03	0.01	0	0	0.04	0	0	0.06	0.02	0	0	0	0	0	0	0.04	0	0
102724334	'LOC102724334'	mRNA	0.008	0.00133333	0.819898	0.922191	0	0	0	0	0	0	0	0	0	0	0	0	0.24	0	0	0	0	0	0	0	0	0	0	0	0	0	0	0	0	0	0	0	0	0	0	0	0	0	0	0.04	0	0	0
107985729	'LOC107985729'	mRNA	0.0276667	0.0286667	1.06232	0.869612	0	0	0.06	0.05	0.02	0.16	0.02	0.02	0.02	0	0	0.02	0.04	0	0	0	0.06	0.02	0.04	0.02	0	0	0.09	0.02	0.03	0.04	0	0.02	0.02	0.06	0.02	0.04	0.02	0	0.03	0	0	0.02	0.04	0	0.04	0	0
10981	'RAB32'	mRNA	8.91167	8.80533	0.985129	0.793499	10.68	13.08	8.94	5.8	10.37	8.81	7.85	8.14	8.89	9.18	11.23	9.2	6.45	8.78	10.61	7.72	5.24	12.46	6.56	5.94	7.64	9.76	7.66	10.82	12.43	7.9	8.56	9.74	8.19	8.72	12.52	9.53	7.97	6.05	9.03	5.56	7.69	9.15	7.49	9.21	9.58	8.08	5.67
107985734	'LOC107985734'	mRNA	0.0113333	0.0163333	1.41584	0.621749	0	0	0.05	0	0	0	0.06	0.02	0	0	0	0.03	0	0.03	0	0	0	0	0.02	0	0.03	0.05	0	0	0	0.05	0	0	0	0	0	0	0	0	0	0	0.08	0.03	0	0	0	0	0
107985773	'LOC107985773'	mRNA	0	0.00366667	1.95049	0.742448	0	0	0	0	0	0	0	0	0	0	0	0	0	0	0	0	0	0	0	0	0	0	0	0	0	0	0	0	0	0	0	0	0.09	0	0	0	0	0	0	0	0	0	0
107985778	'LOC107985778'	mRNA	0	0.00433333	1.30746	0.895091	0	0	0	0	0	0	0	0	0	0	0	0	0	0	0	0	0	0	0	0	0	0	0	0	0	0	0	0	0	0	0	0	0.13	0	0	0	0	0	0	0	0	0	0
11000	'SLC27A3'	mRNA	11.245	11.4037	1.00938	0.830425	7.58	15.13	11.5	8.18	10.77	10.49	13.41	11.09	10.59	9.84	9.27	9.12	12.28	11.79	16.52	10.83	11.31	11.39	11.35	12.18	12.47	8.34	10.95	10.33	13.66	11.84	9.99	10.77	12.23	12.15	9.82	10.53	13.09	9	11.27	9.69	12.81	8.67	13.96	9.05	7.48	8.02	13.17
107985792	'LOC107985792'	mRNA	0	0.000666667	1.07046	0.973283	0	0	0	0	0	0	0	0	0	0	0	0	0	0	0	0	0	0	0	0	0	0	0	0	0	0	0	0	0	0	0	0	0.02	0	0	0	0	0	0	0	0	0	0
102724428	'SIK1B'	mRNA	30.944	30.2407	0.969724	0.865037	40.53	37.55	17.16	37.99	13.57	33.91	36.81	41.03	64.27	43.23	34.07	18.06	42.06	25.72	16.06	21.1	56.42	34.16	43.8	21.51	0.02	24.01	34.51	36.52	32.15	30.89	24.08	32.91	26.31	7.91	24.47	36.01	18.81	27.98	15.42	38.42	39.54	56.63	49.99	47.32	28.97	19.22	41.04
107985803	'LOC107985803'	pseudo	6.14067	6.48467	1.05402	0.255566	6	7.15	6.08	6.41	6.11	6.76	5.32	7.05	6.31	5.56	4.97	5.74	6.98	6.96	5.12	5.93	4.56	6.35	5.23	3.61	7.12	6.55	6.8	5.39	6.64	8.54	6.82	7.58	5.55	5.03	6.42	6.52	6.25	7.26	6.93	6.58	5.03	6.21	5.71	6.09	4.42	5.53	7.75
11034	'DSTN'	mRNA	143.821	145.911	1.01112	0.715335	113.91	131.92	136.12	177.41	155.77	165.95	143.96	144.37	139.18	124.89	139.67	164.6	147.71	137.84	158.69	137.4	129.52	121.69	153.11	145.35	162.41	141.27	162.26	162.56	141.66	120.61	150.52	142.03	146.1	116.14	159.72	165.56	132.22	184.94	147.3	154.88	157.96	176.81	130.33	137.08	134.01	169.35	143.08
107985805	'LOC107985805'	mRNA	0.111	0.131667	1.18208	0.535826	0.06	0.02	0	0.02	0.16	0.29	0.18	0.13	0.11	0.11	0.11	0.23	0	0	0.52	0.02	0.02	0.02	0.11	0.22	0.05	0.05	0.07	0	0.35	0.02	0.11	0.14	0.05	0.16	0.11	0.11	0.09	0	0.26	0.55	0.12	0.05	0.05	0.3	0.02	0	0.07
107985856	'LOC107985856'	lncRNA	0.02	0.0303333	1.46767	0.545881	0.05	0	0	0	0	0.05	0	0.05	0.09	0.07	0.1	0.05	0	0	0	0.05	0	0.02	0	0.07	0	0	0	0	0	0	0	0	0	0	0.05	0	0.36	0	0.02	0	0.24	0	0	0	0	0	0
11041	'B4GAT1'	mRNA	13.1223	13.2503	1.00619	0.82476	10.91	13.3	11.04	12.89	13.78	12.01	11.49	13.03	11.53	11.9	13.86	12.39	13.25	13.93	14.69	12.3	12.85	13.45	14.53	13.3	13.25	13.35	10.78	11.62	15.82	14.07	14.47	15.38	12.51	15.99	12	13.02	11.66	12.04	13.09	11.43	10.71	12.82	13.43	13.64	12.89	12.15	12.82
107985876	'LOC107985876'	mRNA	0.117333	0.135333	1.16427	0.20813	0.1	0.11	0.06	0.05	0.22	0.03	0.14	0.16	0.22	0.06	0.1	0.13	0.08	0.13	0.11	0.09	0.13	0.13	0.04	0.14	0.17	0.12	0.08	0.05	0.05	0.11	0.26	0.15	0.17	0.13	0.06	0.09	0.18	0.12	0.23	0.18	0.11	0.14	0.18	0.2	0.11	0.12	0.13
107985896	'LOC107985896'	mRNA	0.0266667	0.0346667	1.28049	0.479302	0.01	0.05	0	0.03	0.05	0.03	0.04	0.05	0.03	0	0.04	0.06	0.08	0	0.03	0	0	0.01	0.01	0.04	0.04	0	0.07	0	0.01	0	0	0.09	0.03	0	0	0	0.1	0	0.07	0.03	0.03	0.11	0.01	0	0.01	0	0.09
11075	'STMN2'	mRNA	4.46667	4.77767	1.06753	0.562169	4.23	6.17	6.36	3.29	9.95	3.46	2.47	4.33	2.23	4.29	2.8	3.86	2.14	2.74	15.31	4.12	3.44	5.64	3.48	3.18	4.15	5.61	3.7	3.55	4.41	2.71	2.39	4.38	4.71	4.9	4.87	6.94	6.57	2.87	8.35	2.48	1.59	4.44	2.78	5.59	2.9	4.02	4.51
107985911	'LOC107985911'	pseudo	3.693	3.72667	1.00724	0.933668	6.37	2.91	3.26	3.2	5.73	5.03	4.34	2.54	3.15	3.74	2.13	4.88	2.81	3.95	3.85	4.9	4.08	1.95	2.4	4.68	4.13	5.67	3.01	3.59	3.46	4.24	1.25	2.5	2.25	4.79	5.52	3.64	4.46	3.25	6.17	3.31	4.25	2.53	2.55	5.56	1.82	4.14	3.71
107985931	'LOC107985931'	mRNA	0.001	0.0113333	1.82471	0.666325	0	0	0	0	0	0	0	0	0	0	0	0	0	0	0	0	0	0	0	0	0	0	0	0	0	0.03	0	0	0	0	0	0	0.04	0	0.03	0	0	0	0	0	0	0	0.09
107985939	'LOC107985939'	lncRNA	0.078	0.079	1.00407	0.970111	0.08	0.06	0.07	0.1	0.07	0.04	0.08	0.07	0.13	0.03	0.06	0.07	0.09	0.13	0.09	0.12	0.06	0.11	0.07	0.07	0.06	0.09	0.13	0.1	0.08	0.03	0.08	0.02	0.06	0.09	0.06	0.1	0.15	0.04	0.12	0.09	0.11	0.04	0.06	0.06	0.09	0.05	0.07
1108	'CHD4'	mRNA	30.4467	29.8273	0.976157	0.341995	30.12	25.7	29.55	34.28	26.43	28.89	29.69	35.21	30.42	30.96	31.07	36.85	28.59	31.22	27.11	30.43	29.42	33.28	31.56	25.1	32.03	29.91	27.99	34.78	28.12	29.92	29.46	32.9	34.49	27.92	26.01	28.4	26.15	32.34	27.34	30.66	29.92	31.66	30.89	28.31	33.12	35.83	31.94
107985946	'LOC107985946'	lncRNA	0.00733333	0.009	1.27925	0.66413	0	0	0	0	0.02	0.02	0	0	0	0.02	0	0	0	0	0	0.04	0.01	0.02	0	0	0.04	0	0.04	0	0	0	0	0	0	0.01	0	0	0.02	0.02	0.01	0	0	0	0.01	0	0	0.01	0
102724560	'CBSL'	mRNA	0.469	0.412333	0.8753	0.389862	0.65	0.8	0.28	0.16	1.38	0.57	0	0.45	0.4	0.33	0.3	0.21	0.24	0.37	0.69	0.51	0.66	0.41	0.18	0.79	0.32	0.68	0	0.98	0.3	0.38	0.51	0.66	0.56	0.3	0.39	0.43	0.21	0.28	0.36	0.4	0.49	0.5	0.6	0.36	0.57	0.57	0.49
107986004	'LOC107986004'	mRNA	0.0103333	0.0146667	1.20992	0.587707	0.03	0.02	0	0.01	0.01	0.01	0.01	0.03	0	0	0	0.02	0.01	0.02	0	0.04	0.02	0.01	0.01	0.02	0	0	0	0	0	0.01	0	0.01	0.02	0	0	0.03	0.04	0	0.01	0.03	0.01	0.01	0	0.02	0.02	0.01	0.01
11083	'DIDO1'	mRNA	18.9997	19.1023	0.992106	0.724311	18.96	20.6	25.17	17.12	18.88	19.9	20.84	18.17	21.03	16.48	15.42	18.19	18.77	20.91	18.56	20.8	17.77	19.82	17.75	17.34	21.2	23.91	19.26	18.92	17.92	16.14	17.93	17.46	17.38	17.39	15.81	21.79	24.23	15.81	18.41	19.38	19.71	17.4	24.54	17.94	17.84	17.99	20.26
107986035	'LOC107986035'	mRNA	8.22867	8.31367	1.00397	0.951041	8.72	7.67	5.52	8.5	5.51	6.19	6.1	11.61	9.8	11.71	7.76	8.38	10.45	10.35	6.55	8.48	9.26	12.3	7.46	6.69	4.62	8.24	9.75	7.4	11.27	7.56	6.93	9.28	5.85	6.95	4.28	8.88	5.49	7.88	7.78	8.65	4.75	7.28	11.07	8.02	7.77	7.89	10.22
107986096	'MDFIC2'	mRNA	0.00933333	0.0123333	1.32544	0.593094	0	0	0	0.01	0.01	0	0.01	0.02	0.01	0	0.01	0.01	0	0.07	0	0.03	0.02	0	0	0	0.01	0	0.03	0	0	0	0.04	0	0	0	0	0.02	0.1	0.01	0	0	0	0.02	0.02	0	0	0	0
102724624	'LOC102724624'	lncRNA	0.00333333	0	0.767021	0.896198	0	0	0	0	0	0	0.06	0	0	0	0	0	0.02	0	0	0	0	0	0	0	0	0	0	0	0	0.02	0	0	0	0	0	0	0	0	0	0	0	0	0	0	0	0	0
107986113	'LOC107986113'	mRNA	0.156333	0.204	1.30525	0.0906908	0.2	0.17	0.25	0.13	0.11	0.14	0.26	0.24	0.15	0.15	0.03	0.19	0.02	0.2	0.23	0.1	0.05	0.16	0.14	0.14	0.19	0.12	0.12	0.14	0.16	0.17	0.23	0.24	0.15	0.11	0.06	0.17	1.23	0.14	0.08	0.14	0.18	0.11	0.15	0.16	0.35	0.11	0.23
1109	'AKR1C4'	mRNA	0.014	0.024	1.71487	0.351074	0	0	0	0	0	0.02	0.03	0	0	0	0	0.05	0.13	0.09	0	0	0	0	0	0	0	0.07	0	0.03	0	0	0	0	0	0	0.02	0.02	0	0	0.09	0.02	0	0	0.07	0.04	0	0	0
107986163	'LOC107986163'	lncRNA	0.431	0.462667	1.02208	0.784039	0.31	0.43	0.41	0.33	0.39	0.27	0.43	0.42	0.28	0.25	0.28	0.45	0.45	0.43	0.19	0.77	0.6	0.48	0.36	0.18	0.61	0.43	0.58	0.56	0.57	0.28	0.69	0.75	0.47	0.28	0.32	0.44	0.63	0.26	0.45	0.42	0.36	0.54	0.44	0.27	0.3	0.29	0.55
102724631	'POTEB3'	mRNA	0.000666667	0.00566667	0.87642	0.948267	0	0	0	0	0	0	0	0	0	0	0	0	0	0	0	0	0	0	0	0	0	0	0	0	0.02	0	0	0	0	0	0	0	0.17	0	0	0	0	0	0	0	0	0	0
107986175	'LOC107986175'	mRNA	0.226333	0.238333	1.03927	0.789008	0.16	0.06	0.23	0.26	0.15	0.13	0.25	0.14	0.18	0.16	0.25	0.22	0.22	0.51	0.24	0.6	0.17	0.11	0.31	0.46	0.26	0.13	0.07	0.05	0.23	0.23	0.31	0.19	0.36	0.15	0.04	0.25	0.5	0.43	0.23	0.08	0.18	0.16	0.23	0.11	0.15	0.13	0.22
11098	'PRSS23'	mRNA	5.747	5.71933	0.992778	0.882461	5.08	5.15	4.87	6.7	6.79	5.84	4.96	6.76	3.79	4.93	4.43	5.45	2.92	5.98	6.63	8.18	5.24	4.47	5.9	6.39	7.43	5.86	5.18	6.6	7.95	5.04	6.57	6.47	5.68	5.17	4.63	6.16	4.72	5.57	6.53	5.84	4.87	5.18	4.87	5.4	4.2	4.78	5.23
107986192	'LOC107986192'	lncRNA	0.0476667	0.0506667	1.0377	0.869778	0.05	0.07	0.06	0.11	0.05	0.07	0.04	0.01	0	0.06	0.05	0.04	0.08	0	0	0.01	0.01	0.07	0.07	0.04	0.11	0.08	0.04	0.02	0.09	0.01	0.03	0.07	0.04	0.05	0	0.03	0.14	0.04	0.01	0.01	0.06	0.06	0.05	0.04	0.03	0.02	0.01
107986215	'LOC107986215'	mRNA	0.166	0.172667	1.02943	0.88529	0.03	0.04	0.19	0.17	0.03	0.24	0.36	0.17	0.03	0.24	0.03	0.13	0.07	0.34	0.25	0.16	0.22	0.2	0.17	0.49	0.09	0.07	0.18	0.21	0.1	0.17	0.27	0.06	0	0.27	0	0.19	0.15	0.03	0.14	0.15	0.52	0.12	0.15	0.18	0.51	0.16	0.04
107986217	'LOC107986217'	mRNA	0.001	0.005	3.36036	0.195263	0	0	0	0	0	0	0.01	0	0	0	0	0.01	0	0	0	0	0	0	0	0	0	0	0	0	0	0	0	0	0	0.01	0	0	0.07	0.02	0	0	0.01	0	0	0.01	0	0	0
11117	'EMILIN1'	mRNA	9.28567	8.97033	0.962381	0.680296	14.81	18.8	7.88	4.97	18.37	11.4	8.07	9.35	3.85	9.19	4.85	7.96	4.67	7.09	16.43	9.68	5.5	6.81	10.6	9.93	7.02	10.5	7.13	7.66	11.49	5.54	7.62	11.04	5.11	15.25	12.87	13.81	7.83	4.06	17.74	8.88	8.16	6.69	7.61	11.08	3.83	6.4	7.47
107986244	'LOC107986244'	mRNA	0	0.00566667	1.22314	0.92108	0	0	0	0	0	0	0	0	0	0	0	0	0	0	0	0	0	0	0	0	0	0	0	0	0	0	0	0	0	0	0	0	0	0	0	0	0	0	0	0	0	0	0
107986255	'LOC107986255'	mRNA	0.00166667	0.002	1.00142	0.999442	0	0	0	0	0	0	0	0	0	0	0	0	0	0	0	0	0	0	0	0	0	0.05	0	0	0	0	0	0	0	0	0	0	0.06	0	0	0	0	0	0	0	0	0	0
11140	'CDC37'	mRNA	135.169	136.141	1.00338	0.860008	155.46	138.36	150.51	127.22	149.8	139.23	138.76	136.4	144.04	140.29	133.4	125.77	140.58	137.88	135.85	130.29	129.16	132.7	124.9	133.72	136.33	128.81	133.93	125.42	144.2	138.32	118.71	133.85	111.2	139.98	152.81	138.98	153.99	125.43	150.1	127.1	134.63	129.59	141.73	136.45	129.4	127.37	147.45
107986352	'LOC107986352'	mRNA	0.0606667	0.0966667	1.58197	0.158095	0.02	0.12	0.14	0.03	0	0	0.08	0.16	0.11	0	0.12	0.08	0	0.04	0.05	0	0.13	0.17	0	0.04	0.05	0.13	0.05	0.1	0	0.08	0.09	0	0	0.03	0.02	0.11	0.54	0	0.1	0.04	0.08	0.02	0	0.07	0.09	0	0.14
102724657	'LOC102724657'	mRNA	0.0166667	0.00733333	0.454522	0.216557	0.02	0	0	0	0	0	0.04	0	0	0	0	0	0	0	0.06	0	0	0	0	0.13	0.08	0	0	0.05	0	0.04	0	0	0.02	0.06	0	0.02	0	0.02	0	0	0.02	0.02	0.04	0	0	0	0
107986353	'LOC107986353'	mRNA	0.0256667	0.031	1.21389	0.788118	0	0	0	0	0	0.1	0	0	0	0.01	0	0	0.09	0.05	0.02	0.07	0	0.13	0.05	0	0	0	0	0	0.01	0.06	0	0.03	0.14	0.01	0	0	0.12	0	0	0	0	0.1	0.18	0	0	0.13	0
107986354	'LOC107986354'	mRNA	0.0366667	0.0363333	1.00026	0.999409	0	0	0.02	0.06	0.09	0	0.03	0.05	0.06	0.05	0	0	0	0.08	0.04	0	0.04	0	0.02	0.05	0.08	0.06	0.15	0.04	0.08	0	0.1	0	0	0	0.1	0	0.09	0.03	0	0.07	0.07	0	0.05	0	0.04	0	0.03
11164	'NUDT5'	mRNA	10.072	10.2933	1.01916	0.528272	10.56	9.24	12.28	10.26	10.41	10.28	11	9.18	12.36	9.2	12.47	10.01	10.41	9.58	9.11	7.97	9.34	9.27	10.12	10.59	10.74	9.71	9.08	9.79	9.46	10.54	8.81	9.93	10.48	9.98	13.05	10.1	12.25	10.84	8.91	10.52	13.2	10.68	10.45	10.78	11.18	10.69	9.84
107986453	'LOC107986453'	mRNA	0.965667	1.061	1.09907	0.258863	0.76	1.05	0.66	0.43	0.87	0.86	0.93	1.35	0.92	0.58	0.77	0.81	1.07	1.21	0.76	1.28	0.86	1.38	0.39	0.56	0.65	1	1.41	0.58	1.78	0.62	1.3	1.83	1.11	1.19	1	1.12	1.13	0.62	1.04	0.94	0.79	1.09	1.58	0.75	0.78	0.93	1.33
102724720	'LOC102724720'	lncRNA	1.825	1.77867	0.970936	0.811955	1.11	1.67	2.18	1.39	1.9	1.25	1.38	1.56	1.52	0.94	2.22	1.05	1.45	1.08	1.25	1.01	2.3	2.09	1.76	5.83	2.61	0.86	1	1.81	1.02	1.91	3.3	1.16	1.82	4.32	1.45	1.85	1.63	1.61	2.32	2.5	1.48	1.37	1.13	0.66	3.96	1.18	0.84
107986532	'LOC107986532'	mRNA	0.00166667	0.0123333	1.30746	0.895091	0	0	0	0	0	0	0	0	0	0	0	0	0	0	0	0	0	0	0.05	0	0	0	0	0	0	0	0	0	0	0	0	0	0.37	0	0	0	0	0	0	0	0	0	0
102724751	'LOC102724751'	mRNA	1.973	1.85333	0.937129	0.668632	2.78	1.54	0.84	2.18	2.34	2.64	2.54	2.76	0.87	2.25	2.41	2.92	1.66	3.04	0.87	3.93	1.64	0.12	2.63	1.17	2.88	1.77	1.99	0.08	2.04	1.64	1.13	3.02	1.52	1.99	2.65	1.73	1.4	2.13	2.66	1.93	2.55	2.99	1.1	2.06	1.35	2.26	0.86
107986554	'LOC107986554'	mRNA	0.0546667	0.074	1.30956	0.109138	0.08	0	0.08	0.07	0.03	0.04	0.08	0.1	0.1	0.06	0.04	0.06	0.07	0.01	0.06	0.09	0.03	0.07	0.02	0.06	0.06	0.05	0.16	0.04	0.06	0.03	0	0.02	0.03	0.04	0.04	0.06	0.25	0.03	0.05	0.13	0.15	0.12	0.12	0.08	0.01	0.09	0.07
11167	'FSTL1'	mRNA	63.546	59.6773	0.937413	0.56584	93.01	97.87	55.24	41.65	149.47	102.42	43.59	58.85	26.18	49.62	40.69	60.34	26.04	46.03	135.8	61.48	25.69	41.98	66.37	45.95	44.02	83.07	56.92	70.16	77.15	43.35	61.24	84.13	50.25	67.82	87.7	59.84	43.54	32.84	141.98	72.99	39.07	54.77	35.39	65.45	29.7	45.55	36.87
107986596	'LOC107986596'	mRNA	0.0143333	0.02	1.35072	0.395392	0.03	0	0.02	0.01	0	0	0.08	0.03	0.04	0.02	0.03	0	0	0	0.02	0	0	0.05	0.04	0	0	0.01	0	0	0	0.01	0.01	0.03	0	0	0.03	0	0.05	0.03	0.02	0	0.05	0.03	0.02	0.05	0.02	0.03	0.05
107986677	'LOC107986677'	mRNA	0.041	0.0533333	1.32363	0.334128	0	0.02	0.06	0	0.1	0	0.08	0.04	0.03	0.01	0.08	0.04	0.02	0	0.04	0.07	0.1	0.06	0	0	0.05	0.01	0.04	0.02	0.07	0.08	0	0.01	0.11	0.09	0.02	0.04	0.29	0.04	0.07	0.09	0.08	0.04	0.01	0.02	0.11	0.05	0.08
11169	'WDHD1'	mRNA	0.863667	0.868333	1.00037	0.993589	0.69	0.92	1.12	0.91	0.85	1.09	1.04	0.86	1.34	0.55	0.85	1.01	1.07	0.68	0.68	0.84	0.88	0.86	0.82	0.71	0.94	0.56	0.88	0.86	0.93	0.88	0.77	0.86	0.89	0.57	0.95	1.04	1.01	0.95	0.76	1.14	1.05	1.04	0.76	0.94	0.93	0.92	0.88
107986755	'LOC107986755'	mRNA	0.303667	0.318	1.04671	0.650474	0.36	0.34	0.14	0.22	0.12	0.22	0.36	0.32	0.26	0.27	0.44	0.32	0.49	0.25	0.26	0.4	0.34	0.44	0.2	0.19	0.22	0.32	0.5	0.18	0.7	0.16	0.31	0.16	0.42	0.2	0.17	0.4	0.27	0.28	0.21	0.06	0.31	0.28	0.35	0.37	0.22	0.36	0.37
107986762	'LOC107986762'	mRNA	0.134667	0.142333	1.04067	0.800154	0.05	0.3	0.13	0.04	0.07	0.09	0.22	0.11	0.2	0.06	0.07	0.13	0.15	0.15	0.09	0.22	0.08	0.31	0.03	0.23	0.2	0.16	0.16	0.16	0.16	0.09	0.09	0.13	0.07	0.09	0.09	0.32	0.22	0.17	0.16	0.08	0.1	0.07	0.15	0.05	0.13	0.03	0.08
102724813	'LOC102724813'	mRNA	1.10833	0.982667	0.891715	0.32177	1.05	1.2	0.94	1.01	1.96	0.95	0.47	0.45	0.99	0.76	0.86	0.9	1.93	0.57	1.51	2.24	1.18	1.03	1.96	0.64	0.88	1.13	0.57	0.87	1.03	1.46	1.08	1.41	1.05	1.17	0.9	0.79	1.79	1.46	1.01	1.01	0.54	0.12	1.71	1.17	0.88	0.81	1.16
107986777	'LOC107986777'	lncRNA	0	0.014	8.12068	0.236066	0	0	0	0	0	0	0	0	0	0	0	0	0	0	0	0	0	0	0	0	0	0	0	0	0	0	0	0	0	0	0.01	0	0.2	0	0	0	0	0	0	0	0.07	0	0
11198	'SUPT16H'	mRNA	17.941	17.9077	0.994922	0.815633	15.65	16.82	18.88	20.78	19.64	19.02	19.22	19.04	19	17.02	17.07	18.39	17.8	18.31	15.85	19.14	17.04	18.05	17.74	15.21	18.14	19.64	16.73	21.09	16.35	16.46	18.72	17.6	17.31	16.52	15.27	18.61	18.5	20.85	17.54	18.92	19.12	21.26	18.19	16.34	17.99	18.96	19.15
107986791	'LOC107986791'	mRNA	1.58	1.67767	1.07094	0.382374	1.69	1.62	1.77	1.37	1.62	1.06	1.66	2.11	1.92	1.33	1.88	1.18	1.8	1.23	1.69	2.26	1.18	1.96	1.03	1.14	1.52	0.86	0.98	1.17	3.06	1.52	1.33	1.89	1.71	1.86	1.9	1.96	1.91	1.51	1.76	1.24	1.44	1.7	2.3	0.89	1.22	1.26	2.31
107986797	'LOC107986797'	mRNA	0.0413333	0.05	1.18806	0.326007	0.02	0.06	0.03	0.02	0.05	0.02	0.05	0.03	0.07	0.02	0.02	0.07	0.06	0.04	0	0.05	0.05	0.03	0.01	0.02	0.06	0.09	0.02	0.06	0.01	0.05	0.04	0.03	0.1	0.06	0.02	0.06	0.16	0	0.01	0.03	0.1	0.07	0.08	0.04	0.05	0.07	0.03
11217	'AKAP2'	mRNA	7.67233	7.69533	1.00028	0.995884	8.08	10.22	8.53	7.8	14.17	9.62	8.3	7.45	5.76	8.04	5.49	6.96	4.78	6.7	9.08	8.09	6.71	5.38	7.66	7.31	6.93	8.87	5.88	7.42	7.36	4.53	6.85	8.27	8.74	9.19	5.75	8.61	6.43	5.65	12.35	6.92	6.75	8.61	8.26	9	5.22	7.74	6.71
107986800	'LOC107986800'	mRNA	1.97033	2.077	1.0028	0.964824	1.36	1.93	2.58	1.4	1.43	1.4	2.27	1.55	2.7	1.36	2.17	1.56	1.25	1.86	1.99	2.15	2.49	1.52	1.96	1.99	2.74	2.6	1.9	1.87	1.67	1.66	3.28	2.2	2.79	1.48	0.92	2.48	2.43	1.23	1.16	2.18	2.58	1.63	2.34	2.08	1.89	1.82	1.73
107986803	'107986803'	mRNA	0.0446667	0.0823333	1.97244	0.214793	0	0.15	0	0	0.04	0	0	0.07	0	0	0.07	0	0.36	0	0	0	0	0.08	0	0	0.21	0	0	0	0.28	0	0	0	0.08	0	0	0.06	0.18	0.11	0.15	0	0	0.12	0	0.05	0.12	0	0.06
107986860	'LOC107986860'	mRNA	0.0436667	0.071	1.6549	0.155847	0.06	0.04	0.04	0.02	0.1	0.08	0.15	0	0	0.07	0	0.02	0.06	0.19	0.04	0.1	0	0.08	0	0	0.02	0	0.06	0.14	0.02	0.02	0	0	0	0	0.09	0.12	0.18	0.09	0.02	0.28	0.1	0.04	0	0.07	0	0.06	0.19
11224	'RPL35'	mRNA	3227.15	3395.56	1.04858	0.232049	3708.06	3185.54	3015.15	3566.81	2912.16	2389.58	2743.27	3286.36	3250.15	3087.95	3155.91	2732.79	3685.87	3582.26	3013.1	2715.82	3511.57	3497.94	2805.62	3095.91	3995.53	3597.36	3333.63	2986.19	3869.39	3285.64	3281.9	3839.86	2487.1	3196.08	4438.49	3813.31	4141.83	4088.76	2806.16	2624.81	3088.72	3132.02	3460.4	2736.29	2729.35	2906.32	3528.88
107986876	'LOC107986876'	lncRNA	0.054	0.0606667	1.13384	0.562968	0.03	0.04	0.06	0.06	0.07	0.03	0.01	0.07	0.01	0.05	0.11	0.04	0.03	0.05	0.03	0.03	0.07	0.17	0.06	0.04	0.09	0.14	0.02	0.08	0.07	0.03	0.01	0.08	0	0.04	0.06	0.03	0.05	0.01	0	0.2	0.1	0.03	0.04	0	0.05	0.03	0.01
102724904	'LOC102724904'	pseudo	1.18033	1.02067	0.872377	0.523342	0.24	0.79	2.15	3.21	1.25	1.64	1.17	0.09	0.38	0.15	2.61	0.86	0.67	1.24	1.24	0.86	0.06	0.26	2.31	0.72	0.61	0.89	0.61	1.43	1.41	0.51	1.76	1.21	3	2.08	0.52	0.24	1.11	2.02	0.14	0	0.62	0.76	0.89	0.82	2.69	0.95	1.9
107986908	'LOC107986908'	mRNA	0.005	0.00633333	1.42398	0.666982	0	0	0	0	0.01	0	0	0.01	0	0.02	0	0	0.01	0	0	0.05	0	0	0	0	0	0	0	0.02	0	0	0	0.02	0	0.01	0	0	0.06	0	0.03	0	0.01	0	0	0	0	0	0
11227	'GALNT5'	mRNA	0.341333	0.332333	0.987341	0.877096	0.34	0.25	0.13	0.31	0.5	0.54	0.57	0.38	0.33	0.46	0.21	0.29	0.12	0.43	0.46	0.27	0.16	0.39	0.33	0.08	0.27	0.31	0.31	0.14	0.45	0.56	0.44	0.3	0.59	0.32	0.19	0.31	0.19	0.38	0.36	0.52	0.37	0.26	0.19	0.53	0.2	0.16	0.21
107986982	'LOC107986982'	mRNA	0.004	0.00566667	1.45973	0.524324	0	0	0.01	0	0	0	0.01	0	0.01	0	0	0.01	0	0.02	0	0	0.02	0	0.01	0	0	0	0	0.01	0	0	0	0	0.02	0	0	0	0.04	0	0.04	0	0	0	0.01	0.01	0	0.01	0.01
102724928	'CCNYL3'	pseudo	0.001	0	0.87642	0.948267	0	0	0	0	0	0	0	0	0	0	0	0	0	0	0	0	0	0	0	0	0	0	0	0	0	0.03	0	0	0	0	0	0	0	0	0	0	0	0	0	0	0	0	0
107987035	'LOC107987035'	mRNA	0	0.004	1.07046	0.973283	0	0	0	0	0	0	0	0	0	0	0	0	0	0	0	0	0	0	0	0	0	0	0	0	0	0	0	0	0	0	0	0	0.12	0	0	0	0	0	0	0	0	0	0
11235	'PDCD10'	mRNA	19.6203	19.932	1.01265	0.707148	18.54	19.64	21.38	22.51	19.63	22.17	18.95	21.02	22.48	18.89	19.96	19.4	18.64	21.15	16.68	18.64	19.23	19.3	20.73	17.31	20.85	20.76	20.35	22.57	16.99	18.64	18.29	18.91	19.86	15.14	31.56	21.89	20.59	22.28	17.42	20.6	21.58	23.86	17.35	18.58	22.72	18.99	16.14
107987042	'LOC107987042'	mRNA	0.0376667	0.0413333	1.09084	0.806704	0.02	0	0.06	0.08	0.01	0	0.01	0.01	0.11	0.01	0	0.03	0.04	0	0.05	0.03	0.08	0	0	0.12	0.05	0.09	0.06	0	0.14	0.06	0	0.03	0.02	0.02	0	0.02	0.05	0.04	0	0	0.05	0	0.12	0.02	0	0.09	0.02
102724951	'LOC102724951'	mRNA	0.239333	0.207	0.975941	0.948521	0.12	0.07	0.41	0	0.24	0.09	0.29	0.81	0	0.52	0.01	0.14	0	0.15	0.49	0.03	0.11	0.13	0.2	0.89	0.01	0	0.11	0.05	0.11	0.63	0.29	0.45	0.61	0.22	0.64	0.23	0	0	0	0.2	0	0.39	0	1.13	0.16	0	0.01
107987044	'LOC107987044'	mRNA	0	0.00166667	1.14425	0.947153	0	0	0	0	0	0	0	0	0	0	0	0	0	0	0	0	0	0	0	0	0	0	0	0	0	0	0	0	0	0	0	0	0.05	0	0	0	0	0	0	0	0	0	0
11252	'PACSIN2'	mRNA	22.7703	22.172	0.969026	0.131695	22.11	22.99	24.26	21.43	25.44	23.73	22.75	25.06	27.38	21.81	23.94	21.85	21.69	23.15	23.93	23.99	23.82	24.09	20.51	22.93	23.29	19.98	23.01	19.48	23.2	19.89	23.13	20.21	22.5	21.56	18.6	24.4	24.2	19.13	24.67	21.9	23.17	20.42	27.68	19.3	21.88	22.23	20.5
107987067	'LOC107987067'	mRNA	0.0996667	0.138667	1.40204	0.377574	0.21	0	0.14	0	0	0.29	0.41	0.07	0.04	0.07	0.04	0	0	0.12	0.08	0.11	0.16	0	0.04	0.04	0.17	0.04	0	0.06	0	0.42	0.22	0	0.26	0	0	0.15	0.44	0	0.2	0	0.16	0	0.19	0.24	0.23	0	0
107987096	'LOC107987096'	mRNA	0.0126667	0.013	1.01087	0.977532	0.01	0	0.01	0.02	0	0.05	0	0.02	0.02	0.02	0.01	0.01	0	0.05	0	0	0	0.01	0	0	0.01	0.01	0.09	0	0	0.03	0	0	0	0.01	0	0.01	0.08	0.04	0	0.01	0.01	0.02	0.02	0.01	0.01	0.01	0
112574	'SNX18'	mRNA	12.0467	12.211	1.00307	0.893546	14.06	13.87	11.52	12.24	11.93	11.39	10.47	11.87	11.61	13.27	11.57	11.89	10.83	11.45	12.27	11.38	9.63	12.43	14.51	10.99	10.86	10.59	10.24	11.72	14.85	11.86	12.17	14.64	12.08	13.21	9.69	13.92	11.79	11.74	12.4	13.14	10.6	10.94	14.81	12.18	11.98	11.33	12.39
107987098	'LOC107987098'	mRNA	0.018	0.0203333	1.1442	0.495319	0.01	0.05	0.02	0.01	0.01	0.03	0.01	0.03	0.03	0.01	0.02	0.02	0.02	0.03	0.01	0.02	0.02	0.04	0	0.02	0.02	0.01	0.03	0.01	0.02	0	0	0	0.03	0.01	0	0.02	0.05	0.01	0.04	0	0.02	0.02	0.02	0.02	0.03	0.01	0.01
107987099	'LOC107987099'	mRNA	0.000666667	0.00333333	1.30747	0.85493	0	0	0	0	0	0	0	0	0	0	0.01	0	0	0	0	0	0.01	0	0	0	0	0	0	0	0	0	0	0	0	0	0	0	0.05	0	0	0	0	0	0.01	0	0.01	0	0
102724971	'LOC102724971'	mRNA	0.0676667	0.0546667	0.863433	0.925687	0	0	0	0	0	0	0	0	0	0	0.43	0	0	0	0	0.23	0	0	0	0	0	0	0	0	1.37	0	0	0	0	0	0	0	0	0	0.29	0	0	0	0	0	0	0	0
107987125	'LOC107987125'	mRNA	0	0.000666667	1.22314	0.92108	0	0	0	0	0	0	0	0	0	0	0	0	0	0	0	0	0	0	0	0	0	0	0	0	0	0	0	0	0	0	0	0	0.02	0	0	0	0	0	0	0	0	0	0
113146	'AHNAK2'	mRNA	75.5177	74.5793	0.983655	0.697889	80.96	69.83	57.85	67.62	65.98	85.06	75.21	85.68	74.08	84.8	63.91	87.68	81.6	77.92	72.09	74.02	89.62	94.25	81.29	57.66	68.77	79.15	75.53	81.83	70.41	71.07	77.81	80.57	73.55	59.73	51.16	80.75	57.23	64.78	64.81	76.37	65.25	76.6	94.54	87.9	63.6	85.96	92.34
107987142	'LOC107987142'	lncRNA	0.0463333	0.052	1.13546	0.606475	0.06	0.03	0.03	0.04	0.06	0.03	0.02	0.03	0	0.04	0.05	0.06	0.01	0.19	0	0	0.05	0.1	0	0.07	0.14	0.03	0.06	0.05	0.04	0.01	0.06	0.06	0.02	0.05	0.04	0.05	0.11	0.02	0.06	0.03	0.03	0.02	0.04	0.01	0.01	0.04	0.06
102724984	'LOC102724984'	pseudo	0.122333	0.116667	0.946168	0.728051	0.16	0.15	0.07	0.07	0.2	0.09	0.16	0.11	0.16	0.05	0.04	0.14	0.19	0.08	0.09	0.24	0.05	0.11	0.09	0.09	0.19	0.05	0.09	0.19	0.02	0.22	0.16	0.15	0.1	0.16	0.08	0.11	0.16	0.03	0.02	0.12	0.08	0.12	0.07	0.08	0.01	0.19	0.13
107987158	'LOC107987158'	mRNA	0.0163333	0.0236667	1.35097	0.195614	0.02	0.04	0.02	0	0.05	0	0.04	0.01	0.02	0.02	0	0.02	0	0	0.01	0.03	0.01	0.02	0.01	0.01	0.02	0.02	0.03	0.01	0.02	0.01	0.04	0.01	0	0	0.02	0.04	0.08	0	0.03	0	0.02	0.03	0.02	0.01	0	0	0.01
11315	'PARK7'	mRNA	42.0883	42.4643	1.00597	0.82645	43.09	37.73	45.72	39.32	53.59	43.03	45.49	41.94	41.92	39.21	43.4	40.92	31.78	41.49	50.26	41.53	43.28	36.03	39.1	51.36	38.93	41.5	36.59	42.16	40.43	38.66	39.79	44.75	38.72	50.93	49.82	42.34	39.64	43.74	49.36	43.62	42.65	41.46	39.3	39.53	48.84	41.79	39.66
107987188	'LOC107987188'	mRNA	0.000666667	0.005	3.3771	0.346082	0.01	0	0	0	0	0	0	0	0	0	0	0	0	0	0	0	0	0	0	0	0	0.01	0	0	0	0	0	0	0	0	0	0	0.07	0	0	0	0	0	0	0	0	0	0
102724985	'LOC102724985'	mRNA	8.06667	8.10067	0.988038	0.922702	3.98	8.9	10.3	3.91	5.54	7.02	7.82	7.03	9.04	3.97	13.52	4.57	6.64	2.98	9.33	5.96	12.35	10.42	8.3	11.1	5.93	6.97	10.3	6.22	8.39	7.74	8.46	9.4	15.71	10.2	2.89	7.35	9.9	4.73	6.01	6.74	9.42	6.21	9.21	2.44	17.14	3.97	6.09
107987211	'LOC107987211'	mRNA	0.001	0.007	3.59807	0.278572	0	0	0	0	0	0	0	0	0	0	0	0	0	0.01	0	0	0	0	0	0.01	0	0	0	0	0	0.01	0	0	0	0	0	0	0.12	0	0	0	0	0	0	0	0	0	0
11316	'COPE'	mRNA	182.08	183.114	1.00241	0.94047	170.1	188.11	156.65	197.42	155.31	152.83	155.11	190.77	151.88	175.23	175.61	160.3	200.14	206.57	162.23	165.29	201.4	222.58	164.09	166.38	178.28	184.46	193.9	154.26	211.52	209.94	217.59	198.17	178.9	217.37	211.47	174.46	180.53	193.18	187.58	145.43	163.47	163.97	158.26	171.79	193.42	158.22	189.79
107987233	'LOC107987233'	mRNA	0.002	0.00233333	1.07046	0.973283	0	0	0	0	0	0	0	0	0	0	0	0	0	0	0	0	0	0	0	0	0	0	0	0.03	0	0	0	0.03	0	0	0	0	0	0.05	0	0	0	0	0	0	0	0	0
107987235	'LOC107987235'	mRNA	0.002	0.00433333	1.14426	0.945824	0	0	0	0	0	0	0	0	0	0	0	0.06	0	0	0	0	0	0	0	0	0	0	0	0	0	0	0	0	0	0	0	0	0	0	0	0	0	0	0	0	0	0	0
102724994	'LOC102724994'	pseudo	0.144333	0.120667	0.492827	0.176885	0.06	0.05	0.08	0.02	0	0.1	0.54	0	0	0	0.08	0	0	0	0.03	0.01	0	1.29	0.05	0	0.18	0.24	1.44	0	0.03	0.03	0	0.02	0.03	0.05	0.03	0	0.19	0.07	0.16	0.04	0.66	0	0	0.05	0.07	0.02	0.03
107987236	'LOC107987236'	mRNA	0	0.00566667	2.22869	0.693437	0	0	0	0	0	0	0	0	0	0	0	0	0	0	0	0	0	0	0	0	0	0	0	0	0	0	0	0	0	0	0	0	0	0	0	0	0	0	0	0	0	0	0
11328	'FKBP9'	mRNA	36.2363	35.5897	0.979594	0.580962	33.3	46.37	33.94	33.89	52.87	44.23	35.99	35.76	31.54	37.25	31.63	35.24	29.31	32.34	46.36	40.23	28.44	31.41	37.72	25.68	34.92	38.34	32.39	37.27	39.59	29.18	33.04	47.93	32.37	38.56	30.07	39.69	35.04	30.82	47.86	34.58	32.74	36.09	35.74	40.71	28.85	33.17	35.81
107987237	'LOC107987237'	mRNA	0.456667	0.475	1.03952	0.713479	0.29	0.42	0.4	0.54	0.66	0.33	0.21	0.5	0.61	0.3	0.37	0.23	0.46	0.61	0.29	0.53	0.36	0.9	0.28	0.42	0.7	0.33	0.44	0.74	0.4	0.29	0.61	0.71	0.19	0.58	0.22	0.49	0.59	0.4	0.5	0.53	0.2	0.47	0.75	0.28	0.26	0.38	0.23
107987238	'LOC107987238'	mRNA	0	0.00166667	1.07046	0.973283	0	0	0	0	0	0	0	0	0	0	0	0	0	0	0	0	0	0	0	0	0	0	0	0	0	0	0	0	0	0	0	0	0	0	0	0	0	0	0	0	0	0	0
107987254	'LOC107987254'	mRNA	0.097	0.115333	1.41036	0.153408	0.03	0.03	0.05	0.13	0.11	0.02	0.23	0.07	0.15	0	0.01	0.05	0.05	0.08	0	0.08	0.24	0.13	0.28	0	0.08	0.02	0	0.19	0.15	0.23	0.15	0.19	0.15	0.01	0.03	0.05	0.23	0.08	0.02	0.11	0.22	0.14	0.13	0.12	0.01	0	0.2
11332	'ACOT7'	mRNA	22.4573	21.6577	0.959475	0.328353	19.27	23.37	20.86	24.53	23.39	23.32	17.65	23.99	25.96	21.02	19.91	18.09	19.23	28.57	19.16	22.35	19.85	22.09	15.83	23.54	29.02	18.45	19.78	26.2	26.47	30.08	25.95	26.89	16.04	22.86	22.18	17.92	19.5	27.72	20.5	25.01	21.04	26.09	20.29	21.64	25.09	16.94	18.2
107987276	'LOC107987276'	mRNA	0.753333	0.774	1.02658	0.762876	0.35	0.74	0.51	0.53	0.95	0.79	0.89	0.81	0.83	0.88	1.27	0.75	0.58	0.51	0.96	0.7	1.25	0.67	0.5	1.2	1.09	0.82	0.85	0.53	0.57	0.62	0.8	0.57	0.73	0.35	0.43	0.47	0.95	0.43	0.99	0.65	0.79	0.78	0.77	0.7	0.85	0.7	0.95
102725023	'LOC102725023'	mRNA	0.00633333	0.001	0.717554	0.862901	0	0	0	0	0	0	0.07	0.09	0	0	0	0	0	0	0	0	0	0	0	0	0	0	0	0	0	0	0	0.03	0	0	0	0	0	0	0	0	0	0.03	0	0	0	0	0
107987285	'LOC107987285'	mRNA	0	0.001	1.22314	0.92108	0	0	0	0	0	0	0	0	0	0	0	0	0	0	0	0	0	0	0	0	0	0	0	0	0	0	0	0	0	0	0	0	0.02	0	0.01	0	0	0	0	0	0	0	0
102725035	'LOC102725035'	mRNA	0.375667	0.330333	0.856206	0.499475	0.61	0.71	0.98	0.21	0.93	0.24	0.1	0.12	0	0.59	0.16	0.09	0.23	0.78	1.31	0.21	0.23	0.22	0.46	0.33	0.48	0.05	0.38	0.13	0.39	0	0.49	0.23	0.41	0.2	0.32	0.52	0.3	0.27	0.86	0.03	0	0.03	0.02	0.69	0.16	0.19	0.67
107987288	'LOC107987288'	mRNA	0.376333	0.428333	1.11909	0.3917	0.46	0.49	0.25	0.57	0.2	0.61	0.21	0.38	0.33	0.35	0.39	0.55	0.58	0.32	0.25	0.45	0.11	0.5	0.2	0.4	0.72	0.29	0.1	0.37	0.25	0.74	0.2	0.47	0.41	0.14	0.17	0.41	0.41	0.79	0.42	0.21	0.34	0.32	0.43	0.7	0.47	0.25	0.84
11333	'PDAP1'	mRNA	34.6943	34.279	0.984779	0.44285	37.16	33.58	34.87	35.68	36.32	32.81	34.11	34.75	33.31	35.29	32.66	33.79	31.44	38.72	34.56	36.68	39.02	36.13	33.16	30.99	37.74	34.64	35.75	31.61	33.29	34.78	30.66	35.39	33.16	38.78	38.13	35.72	35.78	34.83	37.97	31.56	34.58	34.33	33.21	33.84	34.52	34.39	36.16
107987289	'LOC107987289'	mRNA	0.178	0.189667	1.05675	0.617047	0.18	0.12	0.13	0.19	0.08	0.17	0.14	0.17	0.28	0.22	0.17	0.15	0.18	0.22	0.17	0.21	0.1	0.35	0.1	0.08	0.31	0.1	0.19	0.11	0.16	0.27	0.23	0.28	0.15	0.13	0.14	0.17	0.11	0.25	0.17	0.39	0.15	0.16	0.24	0.2	0.32	0.17	0.25
102725180	'LOC102725180'	mRNA	0.165333	0.156667	0.946048	0.695822	0.14	0.3	0.16	0.22	0.3	0.05	0.05	0.18	0.03	0.2	0.08	0.08	0.16	0.1	0.3	0.1	0.19	0.18	0.21	0.07	0.19	0.23	0.16	0.23	0.21	0.1	0.18	0.21	0.22	0.13	0.08	0.15	0.18	0.16	0.08	0.16	0.06	0.29	0.03	0.26	0.14	0.14	0.23
107987345	'LOC107987345'	mRNA	0.000333333	0.000666667	1.00142	0.999442	0	0	0	0	0	0	0	0	0	0	0.01	0	0	0	0	0	0	0	0	0	0	0	0	0	0	0	0	0	0	0	0	0	0.02	0	0	0	0	0	0	0	0	0	0
11335	'CBX3'	mRNA	9.216	9.43667	1.02182	0.427363	7.37	8.63	9.74	10.58	9.93	9.32	9	11.86	10.78	7.93	8.6	10.9	8.74	10.17	9.02	8.45	8.74	9.38	9.24	8.88	9.38	8.37	9.16	9.57	9.07	8.45	7.92	9.55	8.65	9.1	9.91	9.4	8.79	11.16	9.79	11.14	9.87	11.81	9.75	8.53	10.25	10.11	9.75
107987363	'LOC107987363'	mRNA	0.089	0.136	1.50561	0.0726855	0.12	0.13	0.12	0.1	0.12	0.1	0.13	0.05	0.02	0.02	0.01	0.08	0.07	0.1	0.1	0.1	0.07	0.05	0.15	0.01	0.09	0.26	0	0.02	0.09	0.15	0.23	0.07	0.02	0.09	0.07	0.14	1.04	0.05	0.05	0.04	0.09	0.15	0.07	0.08	0.03	0.2	0.06
10274	'STAG1'	mRNA	5.583	5.59333	0.999675	0.991313	4.61	4.71	5.74	6.47	6.84	6.29	6.04	6.25	5.69	4.62	5.46	6.52	5.84	5.27	5.12	5.6	4.07	5.29	5.96	5.08	5.72	5.68	5.87	6.6	5.81	4.99	6.02	5.07	5.93	4.33	4.72	5.75	5.37	6.37	6.29	6.06	5.89	7.08	5.72	5.75	5.36	6.33	6.14
107987364	'LOC107987364'	mRNA	0.286667	0.309333	1.06962	0.62418	0.39	0.21	0.47	0.09	0.22	0.63	0.41	0.23	0.32	0.32	0.27	0.13	0.4	0.26	0.31	0.71	0.33	0.14	0.32	0.14	0.4	0.18	0.33	0.31	0.16	0.15	0.14	0.17	0.31	0.15	0.2	0.16	0.63	0.16	0.21	0.29	0.85	0.04	0.48	0.39	0.33	0.18	0.21
11343	'MGLL'	mRNA	41.154	39.9537	0.967492	0.533029	34.78	54.74	54.47	50.68	41.09	48.31	43.61	25.63	31.17	33.52	46.11	39.7	40.84	35.9	44.97	44.86	29.21	34.24	60.31	42.72	37.98	36.98	32.57	36.26	51.9	26.81	39.92	45.04	44.43	45.87	36.68	40.88	47.71	47.15	30.65	38.36	35.26	33.12	34.2	43.82	34.16	33.7	54.3
107987373	'LOC107987373'	mRNA	24.625	26.5843	1.06663	0.902459	71.48	0.1	43.55	45.51	0.3	0.21	0.13	0.31	0.28	0.39	41.12	0.08	101.69	50.22	0.21	0	0.02	0.21	49.1	0.76	53.39	43.83	0	0.21	55.71	0.09	81.63	0.22	0.47	97.53	102.99	0.16	54.93	51.62	0.09	0.6	0.52	0.17	0.22	0.21	40.87	0.68	94.01
107987386	'LOC107987386'	mRNA	0	0.00466667	1.22314	0.92108	0	0	0	0	0	0	0	0	0	0	0	0	0	0	0	0	0	0	0	0	0	0	0	0	0	0	0	0	0	0	0	0	0.14	0	0	0	0	0	0	0	0	0	0
10277	'UBE4B'	mRNA	21.0043	20.3943	0.967929	0.158834	20.72	19.2	22.35	22.1	21.09	20.1	24.84	24.16	25.08	19.23	23.24	21.38	21.78	20.49	18.02	22.85	17.95	20.34	19.93	22.5	19.79	17.1	19.52	21.48	20.95	21.31	19.96	20.86	23.04	18.77	18.42	22.12	21.12	21.31	19.45	21.47	23.85	22.69	23.46	19.74	22.36	21.91	21.26
107987388	'LOC107987388'	mRNA	0.072	0.0916667	1.26762	0.43452	0.06	0	0.18	0.07	0.01	0.04	0.06	0.08	0.07	0.09	0.06	0	0.08	0.09	0	0	0	0.09	0.32	0.04	0.03	0.06	0.09	0.03	0.01	0.12	0	0.1	0.27	0.11	0	0.15	0.49	0.04	0.1	0.01	0.09	0.07	0.01	0.04	0.21	0.07	0.13
11344	'TWF2'	mRNA	35.0073	35.673	1.01508	0.620422	37.72	44.06	30.89	32.67	39.37	32.72	35.4	30.18	29.94	37.88	38.96	32.33	30.67	34.54	37.59	34.39	36.03	35.46	33.34	34.03	30.46	30.97	32.64	28.44	45.52	31.73	36.39	36.95	35.1	43.85	39.06	33.13	33.26	33.21	39.97	32.62	36.69	27.87	30.34	41.36	36.58	32.4	29.81
107987394	'LOC107987394'	lncRNA	0.000333333	0.0106667	3.57991	0.424555	0	0	0	0	0	0	0	0	0	0	0	0.01	0	0	0	0	0	0	0	0	0	0	0	0	0	0	0	0	0	0	0	0	0.25	0	0	0	0	0	0	0	0	0	0
10278	'EFS'	mRNA	47.4893	47.1387	0.986993	0.616353	52.5	50.9	44.16	43.89	45.05	50.42	53.78	49.67	51.71	48.71	38.41	43.37	58.98	46.68	45.2	46.79	49.34	45.76	50.82	50.31	49.1	48.26	45.85	44.84	46.96	45.21	44.87	40.89	43.83	48.42	39.8	48.67	46.4	41.66	44.85	50.37	52.82	48.3	58.96	49.96	42.05	42.23	51.83
107987397	'LOC107987397'	mRNA	0.0756667	0.322333	1.74964	0.0940428	0.01	0.02	0.04	0.16	0	0.03	0.04	0.03	0	0.06	0.27	0.06	0.04	0.04	0.02	0	0.17	0	0.03	0.03	0.17	0.21	0.09	0.1	0.02	0.03	0.09	0.04	0.39	0.08	0.04	0.08	5.84	0.06	0.04	0.03	0.03	0.08	0	0.2	0.22	0.05	0.13
10279	'PRSS16'	mRNA	1.227	1.21267	0.982299	0.76875	0.92	1	1.2	1.03	0.9	0.93	1.88	1.2	1.77	0.63	0.81	1.24	1.14	1.2	1.55	1.08	1.38	1.38	0.93	1.59	1.04	1.11	1.42	1.24	1.24	1.71	1.45	1.21	1.34	1.29	0.58	1.18	0.95	1.41	1.15	0.87	1.45	1.19	1.35	1.17	0.93	1.49	0.99
107987409	'LOC107987409'	mRNA	0	0.000666667	1.07046	0.973283	0	0	0	0	0	0	0	0	0	0	0	0	0	0	0	0	0	0	0	0	0	0	0	0	0	0	0	0	0	0	0	0	0	0	0	0	0	0	0	0	0	0	0
107987457	'LOC107987457'	mRNA	0.240333	0.300667	1.26226	0.111924	0.08	0.3	0.18	0.08	0.31	0.11	0.08	0.21	0.37	0.03	0.33	0.21	0.21	0.11	0.28	0.13	0.24	0.12	0.17	0.28	0.29	0.32	0.91	0.28	0.12	0.08	0.42	0.33	0.26	0.37	0.36	0.21	0.22	0.14	0.08	0.55	0.88	0.24	0.16	0.3	0.42	0.29	0.25
107987464	'LOC107987464'	mRNA	1.41967	1.45033	1.01561	0.84086	2.06	0.85	1.29	1.79	1.5	1.36	1.88	1.18	2.05	2.15	1.55	1.35	2.06	1.43	0.72	2.24	1.39	1.02	1	1.21	1.28	1.44	1.1	2.13	1.01	1.03	1.25	1.09	1.42	0.76	1.77	0.76	0.89	1.28	1.77	1.26	1.45	0.88	2.04	2.22	2	1.28	2.08
102800317	'TPTEP2-CSNK1E'	mRNA	3.16833	2.94767	0.928489	0.531384	2.74	1.9	3.43	5.86	1.87	4.02	3.16	3.64	4.47	3.13	2.7	2.16	3.08	2.62	1.88	2.85	2.99	1.96	2.9	0	4.74	2.49	3.62	3.61	3.14	3.68	5.99	2.49	5.3	2.63	2.58	2	2.7	4.89	3.46	3.58	2.25	4.17	4.42	2.25	2.81	2.71	3.15
107987477	'LOC107987477'	mRNA	0.002	0.00566667	1.8295	0.644993	0	0	0	0.01	0	0	0	0	0	0	0	0	0.01	0	0	0	0	0	0	0	0	0	0.04	0	0	0	0	0	0	0	0	0	0.1	0	0	0	0	0	0	0	0	0.01	0
10282	'BET1'	mRNA	2.67867	2.64467	0.989754	0.856249	1.97	2.28	2.58	2.84	2.35	2.22	2.34	2.03	2.76	1.6	3.34	1.95	2.04	2.31	2.8	2.92	2.25	1.99	3.3	4.57	3.2	2.42	2.62	4.58	2.57	3.02	3.95	2.18	2.35	3.03	3.01	2.48	2.7	2.71	3.2	2.16	2.47	2.58	2.1	2.02	3.63	2.11	2.61
107987545	'LOC107987545'	mRNA	2.75667	2.851	1.02939	0.894994	1	2.56	2.6	4.78	1.5	3.44	2.79	5.07	4.12	0.17	2.8	3.83	4.87	3.34	2.7	7.05	1.64	1.13	0.94	0.9	3.1	0	0.72	5.66	2.24	2.4	1.86	0	3.83	5.66	0.65	3.03	1.27	5.15	2.53	3.43	3.96	4.99	3.99	0.16	2.41	4.11	4.18
10283	'CWC27'	mRNA	6.59867	6.55967	0.977533	0.543655	7.27	6.34	8.76	7.51	6.81	8.65	7.96	6.82	8.12	6.57	5.96	6.83	5.86	5.86	6.45	6.59	5.15	6.36	6.68	6.24	7.36	6.18	5.36	7.48	5.21	6.33	5.57	6.54	5.49	5.65	7.98	7.88	7.62	7.2	6.97	7.49	6.12	7.7	7.68	7.32	6.53	6.63	7.38
10800	'CYSLTR1'	mRNA	0.72	0.743	1.02745	0.723368	0.5	1.04	1.33	0.58	0.94	0.69	1.02	0.69	1.2	0.73	0.57	0.32	0.52	0.57	0.99	0.94	0.49	0.52	0.46	0.85	0.64	0.48	0.68	0.5	0.6	0.57	0.64	0.64	0.94	0.96	0.84	1.08	0.97	0.52	1.05	0.65	0.71	0.59	1.39	0.59	0.4	0.43	0.82
10285	'SMNDC1'	mRNA	3.91433	3.81	0.972143	0.391832	3.69	4.24	3.29	4.01	4.11	3.96	3.74	4.21	5.07	3.54	4.6	4.28	3.48	3.62	4.02	3.95	3.46	4.11	3.97	3.78	4.02	3.89	4.33	4.2	3.25	3.84	3.42	3.34	3.96	4.05	4.48	4.58	3.98	4.3	4.5	3.95	3.52	4.29	3.77	3.45	4.14	4.41	3.84
10801	'SEPT9'	mRNA	98.641	99.3243	1.00385	0.895796	105.4	125.41	96.47	85.56	106.68	83.13	92.82	101.41	86.9	99.14	83.7	92.57	87.92	101.84	115.74	102.37	109.27	111.98	89.96	91.66	108.27	93.39	97.92	89.64	105.24	86.33	111.24	104.87	89.38	103.02	78.93	103.83	93.26	82.67	114.4	91.18	83.67	77.81	100.31	95.59	86.23	94.85	96.57
10803	'CCR9'	mRNA	0.000666667	0.00433333	2.08497	0.581257	0	0	0	0	0	0.02	0	0	0	0	0	0	0	0	0	0	0	0	0	0	0	0	0	0	0	0	0	0	0	0	0	0	0.03	0	0	0	0	0	0	0	0	0.01	0
10287	'RGS19'	mRNA	10.1777	10.2427	0.998512	0.977851	11.58	15.33	8.7	8.07	10.46	8.92	7.56	10.55	8.19	13.83	10.66	9.89	9.91	11.36	13.36	11.39	9.29	10.91	6.76	10.83	9.06	7.72	8.03	8.7	14.4	9.23	9.1	10.2	7.54	13.8	13.3	12.35	9.52	8.63	11.6	7.2	7.27	7.53	9.95	11.18	7.5	9.32	9.31
10806	'SDCCAG8'	mRNA	6.42533	6.66533	1.03404	0.651183	8.1	5.41	6.14	11.92	5.57	5.98	5.69	7.46	6.99	7.45	6.14	6.95	5.62	5.17	4.97	4.34	6.94	6.58	7.7	4.07	5.04	4	8.37	4.89	7.36	8.36	7.66	7.48	5.87	4.54	11.93	5.27	7.02	9.73	5.33	4.98	6.1	6.39	6.48	11.75	5.84	7.13	6.07
10807	'ENTR1'	mRNA	9.51467	9.93267	1.03907	0.331755	12.4	9.26	11.55	8.11	9.32	9.39	10.96	10.98	12.69	10.04	9.57	10.13	8.02	7.29	10.14	10.19	11.27	11.99	8.08	8.49	7.46	7.34	11.07	7.28	8.46	8.41	7.65	9.92	8.74	9.24	12.62	10.04	12.02	8.5	10.19	9.81	11.17	9.98	12.49	9.08	9.53	9.89	8.57
10809	'STARD10'	mRNA	61.0647	61.9323	1.0104	0.822412	74.48	58.27	54.96	57.33	41.49	36.75	64.71	64.24	67.05	78.4	55.75	61.33	76.17	70.8	53.06	66.13	72.48	64.59	59.51	51.6	60.42	52.17	76.95	65.11	60.45	59.44	63.45	61.15	51.86	51.84	89.06	60.86	65.26	58.46	50	35.84	67.3	57.43	66.26	63.47	56.12	64.33	70.77
10290	'SPEG'	mRNA	2.794	2.676	0.980648	0.819687	1.69	3.47	2.14	1.95	2.13	3.48	2.74	3.08	2.46	1.85	1.49	2.51	1.95	1.87	5.25	3.46	2.43	3.1	2.96	5.79	3.63	2.9	1.97	2.99	2.67	1.83	2.04	2.96	2.55	4.48	1.18	5.73	2.31	1.38	2.31	3.32	2.4	2.13	3.5	2.42	1.58	1.92	2.05
10811	'NOXA1'	mRNA	2.24533	2.33467	1.04054	0.551185	1.34	2.45	2.39	1.93	2.38	1.58	1.87	2.74	3.5	2.06	1.38	1.57	2.26	2.39	1.93	1.5	2.22	3.07	2.11	1.96	1.94	2.93	3.55	2.2	1.28	3.26	2.43	2.23	2.29	2.62	2.65	2.31	2.9	1.99	2.84	1.72	1.98	2.22	2.89	2.05	1.22	1.86	2.42
10295	'BCKDK'	mRNA	77.8477	77.7537	0.995257	0.869444	83.16	71.81	81.66	69.7	68.55	80.61	71.26	85.81	89.98	80.07	85.5	82.38	87.17	66.21	75.72	74.18	83.51	80.84	79.06	100.54	68.9	62.06	71.4	67.98	76.12	76.96	74.77	76.51	78.38	84.63	89.68	66.88	72.83	76.12	71.34	86.75	80.61	84.42	76.9	80.73	84.53	82.37	70.75
10814	'CPLX2'	mRNA	0.0256667	0.0306667	1.18777	0.529806	0.02	0	0.03	0.02	0.06	0.04	0.02	0.01	0.01	0.02	0	0.03	0	0.02	0.1	0.07	0.04	0.01	0	0.03	0.05	0.03	0.05	0.01	0	0.03	0.03	0.01	0.01	0.02	0.04	0.01	0.03	0.01	0.03	0.03	0.03	0.12	0.03	0.02	0.07	0	0.01
10815	'CPLX1'	mRNA	0.859333	0.946333	1.10171	0.150807	0.76	0.93	0.91	0.64	0.85	1.04	1.07	0.52	0.55	0.69	0.61	0.56	0.49	1.08	1.07	1.11	0.96	0.97	1.07	0.67	1.02	1.15	0.94	0.74	0.79	0.72	0.89	1.35	1.13	0.5	0.7	0.89	0.93	0.55	0.94	1.16	0.98	0.77	0.88	0.63	0.6	0.74	1.13
10297	'APC2'	mRNA	0.079	0.0676667	0.854873	0.136077	0.14	0.07	0.1	0.04	0.05	0.05	0.09	0.05	0.08	0.06	0.04	0.06	0.11	0.07	0.05	0.07	0.03	0.18	0.05	0.11	0.07	0.09	0.09	0.12	0.07	0.08	0.07	0.11	0.06	0.11	0.05	0.1	0.1	0.06	0.05	0.04	0.1	0.07	0.07	0.07	0.03	0.06	0.09
10816	'SPINT3'	mRNA	0.0286667	0.0386667	1.25777	0.822516	0	0	0.15	0.07	0	0	0	0	0	0	0	0	0	0	0	0	0	0	0.07	0	0	0	0	0	0	0.27	0	0	0	0.3	0	0	0	0	0	0	0	0	0	0	0	0	0
10817	'FRS3'	mRNA	2.084	2.151	1.03021	0.525084	1.91	2.38	2.17	1.85	2.47	1.55	2.05	2.12	1.87	1.7	1.75	1.84	2.12	2.02	2.9	2.69	1.73	2.33	1.73	1.83	2.69	2.06	2.16	1.68	2.88	1.93	2.15	2.44	1.79	1.73	1.96	2.09	2.1	2.12	2.36	1.48	1.93	1.46	1.85	1.87	1.45	1.84	2.1
1082	'CGB3'	mRNA	0.013	0.023	1.7359	0.563209	0	0	0	0	0	0	0	0.03	0	0	0	0	0	0.13	0	0	0	0	0.17	0	0	0	0	0	0.06	0	0	0	0	0	0	0	0.12	0	0.18	0	0	0.06	0	0	0	0.1	0
103	'ADAR'	mRNA	23.296	22.381	0.955893	0.0784947	25.12	29.06	25.28	22.04	21.91	21.3	27.32	25.27	24.42	24.77	20.43	23.13	23.02	25.02	22.52	23.54	24.78	22.51	22.14	20.06	20.78	23.53	19.07	24.59	24.16	21.8	22.09	21.85	24.22	23.15	17.24	22.6	21.63	22.28	19.57	22.59	24.1	24.74	25.59	21.74	23.3	23.83	23.5
10826	'FAXDC2'	mRNA	31.7753	32.3267	1.01247	0.904846	25.65	24.49	47.01	23.55	50.97	27.06	31.28	24.55	21.98	20	31.44	24	17.36	31.76	42.13	28.61	24.18	20.54	41.98	88.26	26.61	22.76	23.76	23.84	29.7	21.64	24.4	21.54	24.89	87.32	25.12	21.89	27.29	35.81	45.59	34.87	33.93	19.92	22.56	23.05	64.48	18.59	17.99
10302	'SNAPC5'	mRNA	5.14867	5.13067	0.992124	0.847119	5.12	4.75	5.89	4.68	5.59	5.84	4.35	4.47	6.96	5.5	4.54	4.63	5.03	6	5.45	5.51	3.92	6.07	4.77	6.47	6.01	4.56	5.25	4.95	4.54	5.45	4.61	4.12	4.83	4.6	6.23	5.19	6.81	4.69	4.6	5.46	5.64	4.51	5.62	4.89	6.42	5.24	4.81
10842	'PPP1R17'	mRNA	0.00166667	0.00333333	1.3976	0.81023	0	0	0	0	0	0	0	0	0	0	0	0	0	0	0	0	0	0	0	0	0	0	0	0	0.05	0	0	0	0	0	0	0.03	0.01	0.02	0	0	0	0	0	0	0	0	0
10846	'PDE10A'	mRNA	0.0393333	0.0426667	1.08789	0.573968	0.02	0.06	0.11	0.02	0.08	0.03	0.05	0.02	0.03	0.01	0.02	0.02	0.02	0.02	0.05	0.02	0.02	0.04	0.05	0.04	0.01	0.06	0.05	0.05	0.05	0.02	0.03	0.04	0.08	0.06	0.01	0.06	0.09	0.03	0.05	0.02	0.04	0.06	0.03	0.05	0.05	0.02	0.03
10848	'PPP1R13L'	mRNA	197.033	198.114	1.00307	0.930328	220.78	181.13	189.81	176.54	159.09	186.66	211.39	189.01	233.64	196.14	181.97	192.77	244.68	194.94	166.66	191.6	222.23	236.16	220.32	162.32	202.95	194.8	243.14	163.52	189.44	205.22	189.95	202.65	180.33	181.16	137.17	193.38	198.71	167.48	167.7	199.02	208.46	191.63	268.9	196.52	183.25	181.22	233.23
10309	'CCNO'	mRNA	1.36933	1.28267	0.934362	0.426207	1.27	1.19	1.41	2.12	0.78	0.46	0.83	1.53	1.67	1.38	1.53	1.57	1.57	1.12	0.91	1.5	1.03	1.82	0.97	1.86	1.69	1.6	1.17	1.88	1.81	1.91	1.68	0.79	0.88	1.15	1.42	0.83	0.79	1.37	0.76	1.07	1.18	1.14	0.92	1.12	1.01	1.01	1.32
1031	'CDKN2C'	mRNA	11.7347	11.805	0.99135	0.840076	10.43	9.31	10.28	14.52	13.06	11.01	10.75	11.17	10.77	11.33	20.13	10.78	12.19	11.34	16.92	11.62	10.15	10.79	11.67	8.93	11.23	10.11	9.87	12.01	12.15	14.28	10.83	10.77	11.95	11.69	13.48	7.68	10.06	14.98	10.45	8.95	10.73	11.86	10.47	11.36	14.25	13.02	12.3
10861	'SLC26A1'	mRNA	0.06	0.083	1.38284	0.0912314	0.03	0.04	0.04	0.08	0.01	0.06	0	0.09	0.02	0.11	0.04	0.05	0.06	0	0.12	0.04	0.07	0.15	0.07	0.13	0.13	0.01	0.08	0.06	0.15	0.02	0.03	0.01	0.03	0.07	0.11	0.09	0.09	0.08	0.11	0.01	0.02	0.18	0.1	0.07	0.06	0.02	0.06
10312	'TCIRG1'	mRNA	5.98367	5.952	0.993836	0.901114	7.74	7.93	8.77	4.04	7.77	6.34	6.28	5.21	4.34	6.49	5.06	5.13	4.52	6.5	7.01	5.29	5.64	5.25	4.51	5.15	5.11	5.82	5.58	5.04	8.72	5.61	4.39	7	5.61	7.66	7.66	5.65	5.75	4.58	8.15	5.83	5.4	5.22	4.83	6.76	5.17	4.67	4.76
10863	'ADAM28'	mRNA	0.213667	0.256333	1.15649	0.0935824	0.24	0.21	0.18	0.04	0.25	0.17	0.26	0.3	0.24	0.12	0.22	0.21	0.12	0.22	0.3	0.2	0.25	0.28	0.2	0.31	0.2	0.26	0.23	0.16	0.18	0.2	0.17	0.35	0.15	0.19	0.21	0.13	0.19	0.21	0.35	0.15	0.33	0.09	0.28	0.17	0.26	0.16	0.3
10313	'RTN3'	mRNA	56.0943	55.7073	0.990272	0.75873	42.85	46.14	56.46	63.17	58.83	56.26	58.05	50.81	55.71	44.36	60.46	55.67	56.73	56.64	52.41	54.42	52.85	41.88	61.73	78.25	61.07	61.44	53.71	62.56	48.65	55.86	60.15	51.36	59.3	65.05	52.54	50.33	49.49	66.96	51.31	57.63	55.18	62.95	55.17	50.14	70.99	56.09	56.36
10316	'NMUR1'	mRNA	0.612	0.581333	0.948754	0.707656	0.51	0.77	0.94	1.26	0.69	1.1	0.62	0.54	0.17	0.23	0.89	0.77	0.41	0.53	0.49	0.44	0.3	0.13	0.84	0.64	0.2	0.37	0.18	0.66	0.83	0.17	0.68	0.61	0.47	1.92	0.75	0.67	0.67	0.85	0.59	0.43	0.51	0.69	0.26	0.56	0.57	0.81	0.76
10868	'USP20'	mRNA	8.265	8.45067	1.01717	0.516619	9.88	8.57	7.64	7.86	7.6	6.72	7.35	9.08	8.24	7.75	9.05	6.77	9.43	7.85	9.16	9.36	7.68	9.68	7.95	7.67	7.71	8.09	8.2	8.58	9.61	7.52	8.26	8.13	8.66	7.9	7.06	9.62	8.02	7.6	8.09	6.92	7.92	7.21	9.58	6.87	8.72	7.67	9.06
10318	'TNIP1'	mRNA	56.8597	55.1057	0.970132	0.265669	61.05	71.09	66.98	60.52	67.74	54.67	54.43	51.47	53.68	61.55	57.86	50.01	49.35	54.46	61.78	56.16	54.31	51.62	60.03	66.32	54.45	52.96	47.61	54.24	65.92	50.82	48.33	59.63	46.22	60.53	51.68	58.86	57.82	57.47	60.42	49.71	50.62	46.58	59.97	53.93	51.92	47.42	55.93
1087	'CEACAM7'	mRNA	0.979667	1.03367	1.04325	0.780308	0.58	0.64	0.86	0.61	2	1.84	1.24	0.51	1.2	0.87	0.97	2.12	0.77	0.1	1.04	0.38	1.37	1.27	1.7	1.64	1.07	0.35	1.37	0.48	0.95	0.58	0.25	0.58	1.22	0.83	0.4	0.64	1.1	0.9	1.62	1.85	1.62	0.56	1.51	0.9	1	1.8	0.85
10871	'CD300C'	mRNA	0.5	0.535	1.06644	0.640043	0.57	1.12	1.07	0.36	1.04	0.43	0.7	0.36	0.39	0.68	0.19	0.27	0.32	0.39	0.89	0.44	0.34	0.27	0.31	0.3	0.16	0.49	0.35	0.24	1.13	0.31	0.06	0.46	0.69	0.67	1.02	0.72	0.68	0.41	0.69	0.25	0.83	0.55	0.27	0.4	0.26	0.65	0.53
10873	'ME3'	mRNA	2.04667	2.14533	1.04231	0.60184	1.78	2.25	2.83	1.74	2.86	2.19	2.45	1.41	1.35	1.23	2	1.5	0.95	2.13	2.45	2.33	1.31	1.82	1.96	4.58	2.36	1.77	2	0.87	3.15	1.2	1.19	2.7	1.86	3.18	2.42	1.88	2.06	2.31	2.41	1.32	1.69	1.44	1.5	1.76	2.76	1.34	1.68
10320	'IKZF1'	mRNA	1.42833	1.34333	0.93842	0.463401	1.33	3.21	1.98	0.98	2.61	1.56	1.74	1.35	0.66	1.45	0.85	1.6	0.67	1.38	2.05	1.49	0.87	1.08	1.61	1.6	0.83	1.88	1.2	1.59	1.7	0.74	1.01	1.13	1	1.7	0.98	1.47	1.34	0.83	2.43	1.14	1.51	1.05	0.75	1.32	1.9	1.24	1
10874	'NMU'	mRNA	25.7987	27.6257	1.07144	0.466381	16.39	19.45	14.9	39.6	13.59	21.35	16.56	30.91	30.76	19.89	36.5	31.92	35.73	20.7	13.64	27.83	21.64	37.8	15.11	12.84	26.09	20.38	32.37	27.48	25.21	43.39	38.32	36.63	33.48	13.5	28.2	20.75	17.91	46.28	17.34	25.28	16.55	40.59	21.56	19.54	20.6	36.57	31.14
10876	'EDDM3A'	mRNA	0	0.002	1.14425	0.947153	0	0	0	0	0	0	0	0	0	0	0	0	0	0	0	0	0	0	0	0	0	0	0	0	0	0	0	0	0	0	0	0	0.06	0	0	0	0	0	0	0	0	0	0
10878	'CFHR3'	mRNA	0.002	0.00733333	1.70703	0.72113	0	0	0	0.01	0	0	0	0.03	0	0	0	0.02	0	0	0	0	0	0	0	0	0	0	0	0	0	0	0	0	0	0	0	0	0.18	0.02	0	0	0	0	0	0	0	0	0
10324	'KLHL41'	mRNA	0.106667	0.093	0.862308	0.389058	0.05	0.05	0.09	0.06	0.06	0.11	0.02	0.03	0.06	0.07	0.19	0.21	0.15	0.13	0.13	0.37	0.04	0.12	0.06	0.08	0.11	0.04	0.17	0.15	0.09	0.08	0.12	0.14	0.18	0.04	0.1	0.11	0.11	0.08	0.07	0.17	0.08	0.07	0.02	0.04	0.2	0.05	0
1088	'CEACAM8'	mRNA	0.00833333	0.01	1.2139	0.650667	0	0.03	0.03	0.01	0	0.02	0.02	0	0	0.03	0	0	0	0	0	0	0	0.02	0.01	0.01	0	0	0.02	0	0.01	0.01	0	0.01	0.01	0.01	0	0	0.06	0.01	0	0.01	0	0.01	0.01	0	0.01	0	0.02
10881	'ACTL7A'	mRNA	0	0.004	1.59693	0.817906	0	0	0	0	0	0	0	0	0	0	0	0	0	0	0	0	0	0	0	0	0	0	0	0	0	0	0	0	0	0	0	0	0.04	0	0.08	0	0	0	0	0	0	0	0
10887	'PROKR1'	mRNA	0.027	0.036	1.36829	0.390836	0.05	0	0.05	0.07	0	0.03	0.06	0	0.04	0	0.03	0.02	0	0	0.1	0.1	0.02	0.02	0.05	0	0.02	0	0.05	0	0	0.03	0.02	0.02	0	0.03	0	0	0.15	0.05	0	0.03	0.02	0.12	0.03	0	0.05	0.02	0
1033	'CDKN3'	mRNA	4.136	4.04867	0.97791	0.752505	3.83	4.11	5.14	3.29	5.13	5.26	5.54	3.82	6.43	2.97	3.93	6.16	2.86	3.17	3.08	4.09	5.4	3.88	4	3.01	3.98	2.26	4.99	2.64	4.27	5.56	4.41	2.38	4.29	4.2	5.41	3.48	3.83	3.52	3.92	5.97	6.7	5.34	3.82	3.88	3.59	6.3	2.6
10888	'GPR83'	mRNA	0.0173333	0.0186667	1.0804	0.793934	0.01	0	0.01	0.02	0.01	0.02	0.03	0.01	0.01	0.01	0.02	0.03	0.04	0.01	0	0.01	0.09	0.01	0	0	0.02	0	0.01	0.04	0	0.03	0.01	0.03	0.02	0.02	0.02	0.01	0.05	0.01	0.01	0.05	0.04	0.01	0	0.01	0.01	0.01	0
1089	'CEACAM4'	mRNA	0.164667	0.162667	1.00218	0.992773	0.09	0.24	0.32	0.17	0.35	0.09	0.34	0.33	0	0.34	0.04	0.06	0	0.2	0.12	0.11	0	0.06	0.5	0.04	0.31	0.11	0.21	0	0.45	0.1	0.07	0.03	0.13	0.13	0.21	0.27	0.15	0.13	0.15	0	0.26	0.16	0.06	0.11	0.02	0.19	0.07
10892	'MALT1'	mRNA	6.26133	6.28433	1.00881	0.809542	5.37	5.78	6.54	7.16	5.33	7.38	5.43	6.12	6.92	6.31	7.36	7.01	7.92	5.37	4.68	7.8	4.82	7.02	7.12	4.93	6.69	5.89	6.05	7.97	5.06	5.74	5.92	7.48	5.99	4.68	4.93	7.34	6	7.36	5.96	8.31	5.83	6.69	6.59	5.93	7.01	6.65	7.23
10896	'OCLM'	mRNA	0.00366667	0.0196667	2.70974	0.214638	0	0	0	0	0	0	0	0	0.08	0	0	0.03	0	0	0	0	0	0	0	0	0	0	0	0	0	0	0	0	0	0	0.06	0.03	0.04	0.11	0	0	0.03	0.03	0.03	0	0	0	0.03
10335	'MRVI1'	mRNA	3.41533	3.24967	0.94714	0.578613	2.35	5.54	2.43	2.44	5.66	4.78	3.38	3.7	2.26	2.62	2.13	2.9	1.56	1.79	6.57	4.48	2.74	2.07	3.66	7.01	3.45	3.43	1.97	2.87	2.77	2.02	2.4	3.23	3.55	6.7	1.73	7.58	2.48	2.24	5.49	3.03	3.35	2.48	3.77	2.5	1.7	2.27	2.2
10897	'YIF1A'	mRNA	51.7413	52.3163	1.00843	0.77288	56.68	50.33	62.5	48.91	50.35	43.76	52.77	48.98	53.29	48.71	54.53	46.67	51.76	51.22	48.31	51.06	51.15	50.01	49.57	69.84	44.99	51.28	48.53	51.63	54.94	56.53	44.06	44.56	53.9	61.42	67.49	45.44	52.78	48.11	54.55	43.85	53.57	52.6	55	51.57	59.57	53.35	50.03
10899	'JTB'	mRNA	33.3947	33.9667	1.01367	0.641672	32.94	31.79	31.87	31.12	33.22	30.2	31.22	36.07	31.18	30.51	29.95	27.93	32.22	37.07	38.08	30.51	34.42	33.68	33.88	37.54	31.09	40.98	38.14	34.26	35.94	33.33	32.28	38.28	25.75	36.39	41.7	30.66	34.46	31.39	34.73	28.15	33.91	35.93	32.87	31.61	29.47	32.8	33.15
10901	'DHRS4'	mRNA	31.689	32.8723	1.03255	0.582527	35.17	25.92	28.69	28.08	32.66	28.77	45.1	25.37	35.26	32.8	33.86	22.06	34.37	46.25	23.57	37.28	34.15	24.68	40.45	39.5	22.18	31.67	25.66	33.13	38.4	40.12	30.16	25.21	18.5	31.65	47.72	29.64	31.26	30.74	33.58	30.27	47.09	27.48	29.4	28.13	31.55	25.85	30.97
10903	'MTMR11'	mRNA	5.187	5.297	1.02139	0.686938	5.95	4.96	5.37	3.57	6.28	5.74	7	4.7	6.61	5.07	5.86	4.9	5.61	5.75	7.16	5.32	4.97	5.74	4.14	5.29	4.74	4.66	6.3	3.29	5.39	2.88	3.63	3.85	6.37	4.51	5.36	5.21	4.52	3.58	6.37	5.74	6.57	6.49	5.83	5.18	5.01	5.88	4.21
10346	'TRIM22'	mRNA	3.941	3.681	0.929691	0.290649	3.37	5.95	4.23	2.84	7.75	4.85	5.26	3.34	4.69	5.18	2.89	2.86	2.72	5.14	4.25	5.04	3.05	3.45	3.44	3.69	3.36	3.41	3.38	4.25	5.09	2.31	2.54	2.72	3.36	3.82	3.47	2.91	3.49	2.55	6.67	2.47	4.61	2.98	5.03	4.48	3	3.26	3.29
10904	'BLCAP'	mRNA	45.779	46.6087	1.01502	0.542384	38.53	41.8	48.32	46.23	40.78	42.52	46.46	39.66	43.23	37.17	47.16	42.2	45.26	51.44	46.3	50.9	44.69	44.36	49.36	51.22	48.67	48.22	51.47	48.72	43.69	44.97	52.16	43.75	45.03	49.1	41.32	44.25	47.73	45.97	38.42	42.94	45.5	38.83	53.9	39.76	42.65	43.09	44.4
10906	'TRAFD1'	mRNA	18.2533	18.4387	1.00648	0.84901	16.11	17.87	15.24	17.74	15.4	14.42	17.6	18.52	17.07	17.25	19.42	17.03	22.77	21.83	16.99	19.71	20.31	17.91	22.46	14.85	19.73	20.94	21.16	21.73	19.15	18.43	16.71	20.76	14.75	13.74	16.79	17.89	18	17.89	16.51	14.36	17.95	18.16	22.13	19.33	19.44	16.64	22.88
10349	'ABCA10'	mRNA	0.186333	0.182	0.972853	0.789979	0.13	0.25	0.33	0.15	0.41	0.14	0.15	0.14	0.15	0.14	0.19	0.11	0.09	0.11	0.17	0.2	0.15	0.29	0.13	0.16	0.2	0.06	0.41	0.16	0.23	0.14	0.2	0.2	0.21	0.19	0.11	0.18	0.23	0.17	0.31	0.06	0.12	0.18	0.18	0.14	0.19	0.13	0.2
10907	'TXNL4A'	mRNA	22.53	22.96	1.01587	0.581348	23.23	23.88	24.01	24.89	21.21	20.7	19.97	20.82	27.36	22.53	22.49	21.73	21.89	19.17	21.03	19.32	18.25	21.46	20.31	22.39	26.53	20.73	29.29	25.18	26.18	21.46	21.07	23	20.07	25.75	29.04	23.68	23.16	27.8	20.48	20.24	21.06	22.27	24.97	18.6	23.75	22.01	23.97
10351	'ABCA8'	mRNA	2.28967	2.175	0.94921	0.558182	2.29	3.26	2.32	1.56	6.16	3.39	2.62	2.43	1.22	2.27	2.21	2.28	1.02	1.49	3.63	2.01	0.73	1.37	2.7	2.64	1.69	2.01	2.12	1.86	2.82	1.18	2.19	2.29	2.29	2.64	1.85	2.99	1.96	1.45	3.54	2.33	2.01	2.43	1.57	2.51	2.18	2.32	1.69
10912	'GADD45G'	mRNA	3.71	3.764	1.01059	0.873749	4.83	3.24	4.62	2.69	5.28	3.86	3.26	2.88	3.23	2.96	3.22	2.71	3.88	4.47	4.92	4.39	3.03	3.42	4.5	5.71	3.83	3.4	3.12	4.19	4.5	2.56	3.07	2.79	2.37	4.37	4.2	2.73	2.78	3.14	4.75	5.75	4.71	3.13	2.96	2.54	5.39	3.75	3.22
10352	'WARS2'	mRNA	2.939	2.928	0.993363	0.902201	2.06	3.6	3.52	1.81	4.63	2.33	3.5	2.77	3.21	2.72	2.08	3.18	2.4	2.98	3.24	2.81	1.95	2.29	2.76	4.24	3.22	2.33	3.61	3.4	2.62	2.87	3.48	2.6	2.77	3.19	2.26	3.07	3.23	1.95	3.49	2.42	3.19	2.74	3.46	2.73	2.42	3.4	2.32
10913	'EDAR'	mRNA	0.936	1.02933	1.08917	0.36595	0.69	0.91	0.98	0.41	1.03	1.01	1.3	0.66	0.91	0.6	0.9	0.88	0.37	0.8	0.85	0.99	2.31	1.35	0.97	0.54	1.48	1.29	1.18	0.46	0.85	1.04	0.86	0.9	0.75	0.81	0.56	0.97	1.05	0.45	1.01	1.69	1.31	0.51	1.34	0.75	0.93	1.13	0.86
1036	'CDO1'	mRNA	1.09	0.978	0.90703	0.451434	0.85	1.15	2.6	1.43	1.14	1.73	1.33	0.91	0.29	0.34	1.81	1.01	0.57	0.69	2.17	1.52	0.75	0.49	1.13	1.6	0.43	0.5	0.38	0.61	1.18	0.39	1.07	1.2	1.4	2.03	1.42	1.09	1.37	1.26	0.19	0.66	0.73	0.92	0.88	1.08	0.89	0.91	1.06
10916	'MAGED2'	mRNA	52.8167	53.2977	1.00468	0.84999	49.11	59.35	52.18	53.04	57.02	56.63	48.08	53.18	51.31	52.46	42.45	49.82	51.19	57	60.06	60.39	47.94	57.28	51.03	43.59	55.59	55.91	52.25	54.15	59.99	53.18	51.57	59.34	44.24	45.17	49.51	54.09	52.45	51.69	57.04	50.68	48.27	50.01	55.99	52.77	40.28	48.39	57.64
10917	'BTNL3'	mRNA	0.00333333	0.008	2.11932	0.39752	0	0	0	0	0	0.01	0	0	0	0	0	0	0	0	0	0	0	0	0	0	0	0.06	0	0	0	0	0	0.02	0.01	0	0	0	0.03	0	0	0.03	0	0	0	0	0	0	0
10363	'HMG20A'	mRNA	5.98267	5.82133	0.98445	0.570479	5.71	6.52	5.59	6.46	6.05	4.89	4.88	5.91	5.97	6.11	5.89	6.01	5.46	5.68	6.68	7.35	6.86	6.34	5.67	6.26	5.26	5.69	6.08	6.64	5.89	5.84	6.31	5.87	6.24	5.37	3.97	6.15	5.8	7.74	5.26	5.48	4.32	5.33	5.56	4.97	6.93	5.76	6.47
10922	'FASTK'	mRNA	45.8917	47.881	1.03714	0.153962	42.91	46.52	47	42.66	50.54	38.82	44.95	44.21	48.12	42.9	45.23	43.83	48.86	45.26	44.24	45.73	41.59	49.26	45.56	54.69	43.35	43.28	47.49	40.47	53.61	50.78	46.4	45.8	46.11	46.58	57.31	45.98	46.15	39.77	55.92	43.4	46.83	45.17	48.63	44.86	47.99	42.03	48.2
10926	'DBF4'	mRNA	1.423	1.43167	1.00331	0.942925	1.32	1.26	1.65	1.8	1.26	1.42	1.25	1.89	1.57	1.18	1.53	1.88	1.4	1.06	1.27	1.25	1.12	1.73	1.3	1.29	1.61	1.42	1.48	1.51	1.17	1.67	1.32	1.26	1.48	1.34	1.74	1.32	1.71	1.89	0.99	1.76	1.33	1.74	1.47	1.26	1.64	1.68	1.45
10368	'CACNG3'	mRNA	0.00133333	0	0.767021	0.896198	0	0	0	0	0	0	0	0	0	0	0	0	0	0	0	0	0	0	0	0	0	0	0	0	0	0	0	0	0	0.04	0	0	0	0	0	0	0	0	0	0	0	0	0
10370	'CITED2'	mRNA	205.828	203.35	0.98468	0.713136	167.86	161.57	203.18	228.55	202.39	158.41	162.16	226.41	226.87	191.51	188.91	196.79	288.06	197.43	191.04	187.37	226	225.04	190.71	166.08	238.25	211.38	228.29	183.78	145.59	238.73	259.72	253.4	201.33	228.04	164.72	179.99	212.6	227.56	188.03	204.18	169.72	252.86	196.33	177.89	173.51	168.45	228.95
10929	'SRSF8'	mRNA	12.9433	13.0457	1.00518	0.83774	13.9	11.6	11.02	13.93	11.73	11.39	12.84	13.7	13.35	11.65	12.4	12.67	14.39	14.36	13.48	13.08	13.21	14.5	14.06	11.96	12.89	13.75	12.81	13.44	12.32	13.56	12.56	13.85	11.95	11.95	13.08	11.4	11.47	14.46	12.26	12.79	12.73	12.7	14.1	12.11	12.07	13.14	13.3
10371	'SEMA3A'	mRNA	0.402667	0.394667	0.963114	0.758449	0.43	1.13	0.62	0.19	1.2	0.58	0.39	0.35	0.44	0.25	0.29	0.4	0.19	0.37	0.66	0.45	0.08	0.22	0.41	0.31	0.24	0.52	0.31	0.34	0.31	0.19	0.22	0.27	0.24	0.48	0.47	0.87	0.39	0.14	1.06	0.4	0.36	0.42	0.34	0.49	0.27	0.34	0.3
10930	'APOBEC2'	mRNA	0.077	0.104667	1.35392	0.271623	0.03	0.1	0.03	0	0.02	0.05	0	0	0.06	0.03	0.1	0.1	0.03	0.05	0.11	0.18	0.02	0.12	0.06	0.22	0.05	0.05	0.29	0.08	0.11	0	0.19	0	0.13	0.1	0.03	0.08	0.15	0.02	0	0	0.1	0.05	0.11	0.08	0.2	0.05	0.08
10379	'IRF9'	mRNA	18.0127	17.1843	0.947298	0.392304	14.37	36.19	15.89	13.44	13.39	13.42	18.94	12.3	16.27	19.47	16.16	14.22	19.62	26.68	19.68	20.63	26.07	18.84	16.24	15.51	17.08	12.17	16.15	16.63	28.61	17.83	17.27	14.21	14.14	18.96	21.35	16.44	16.3	15.14	15.43	10.48	19.69	9.32	16.44	16.13	16.69	14.2	15.56
10933	'MORF4L1'	mRNA	56.4373	57.717	1.01961	0.435924	51.15	59.3	61.32	58.94	68.18	64.01	53.76	57.47	59.02	52.99	55.67	57.21	49.91	50.96	67.92	62.47	50.04	52.48	62.28	46.67	56.25	62.46	49.26	61.21	55.57	51.78	49.56	62.1	51.08	52.1	56.23	62.77	56.59	58.59	64.88	62.48	56.41	65.02	59.84	61.64	52.72	58.87	58.1
10384	'BTN3A3'	mRNA	3.762	3.60267	0.957169	0.560548	3.17	6.14	4.76	1.55	5.13	4.27	4.55	2.72	4.57	3.84	3.65	2.9	2.93	5.39	5.59	3.84	3.32	2.72	2.04	4.13	3.86	3.02	2.76	3.2	6.2	3.93	2.76	2.9	3.28	3.74	3.35	2.95	4.03	2.04	4.84	3.09	4.75	2.48	5.65	3.6	2.7	2.83	3.66
10939	'AFG3L2'	mRNA	16.3313	16.5087	1.00649	0.805135	16.26	13.05	15.95	18.16	16.17	15.14	15.46	16.39	16.59	15.34	14.6	16.93	17.37	16.32	13.33	16.95	17.22	15.92	19.15	17.1	18.19	17.56	16.22	19.39	14.11	16.44	14.52	18.32	15.42	16.37	16.21	15.82	15.99	19.33	15.48	16.72	16.34	17.21	17.54	13.96	17.49	17.41	17.53
10385	'BTN2A2'	mRNA	3.461	3.387	0.982403	0.720348	2.41	5.2	4.05	2.44	3.24	3.11	3.28	2.57	3.85	2.88	3.98	3.06	4.05	4.5	4.82	3.01	2.98	3.34	2.24	2.66	4.76	3.29	4.13	3.27	3.93	3	4.68	2.47	3.56	3.07	2.72	3.91	4.58	3.07	2.75	2.66	3.72	2.46	4.14	2.98	4.47	2.9	3.29
10943	'MSL3'	mRNA	8.87867	8.964	1.00467	0.922106	7.93	9.46	7.66	9.75	8.21	9.28	7.5	9.43	8.78	6.85	13.2	9.13	8.01	8.56	10.01	11.42	9	10.38	5.4	10.38	8.16	6.07	7.89	6.76	10.78	9.25	9.39	7.3	11.88	8.54	8.8	9.45	6.91	7.86	7.83	8.41	7.93	7.31	9.32	6.8	11.55	8.57	6.82
10944	'C11orf58'	mRNA	18.0103	18.1363	1.00409	0.863002	17.23	15.25	17.36	20.37	18.92	19.02	17.68	16.85	19.38	16.38	17.35	17.91	17.15	19.55	18.28	17.72	16.14	17.18	21.88	17.09	20.91	20.41	18.77	21.85	16.46	16.79	16.55	17.46	16.05	16.37	20.26	18.57	18.63	20.75	17.49	17.77	19.23	18.81	18.17	17.13	17.71	18.92	17.9
10389	'SCML2'	mRNA	0.284667	0.283333	0.958742	0.623541	0.23	0.3	0.21	0.26	0.22	0.3	0.35	0.27	0.34	0.13	0.24	0.28	0.54	0.17	0.15	0.19	0.22	0.26	0.21	0.3	0.2	0.11	0.37	0.35	0.37	0.29	0.26	0.37	0.41	0.64	0.25	0.37	0.31	0.23	0.25	0.23	0.35	0.3	0.35	0.29	0.37	0.28	0.21
10945	'KDELR1'	mRNA	80.484	80.7357	1.00129	0.964593	78.25	79.09	82.21	69.77	95.19	77.6	101.4	69.45	78.36	76.72	88.91	75.7	73.24	80.91	88.59	95.59	78.75	62.96	76.66	85.06	75.51	83.03	88.43	76.52	81.04	64.14	76.23	64.04	99.77	91.4	88.27	68.74	79.01	64.31	85.98	86.23	100.61	77.15	88.76	81.19	91	76.98	70.73
1039	'CDR2'	mRNA	3.95567	3.791	0.956145	0.263092	4.49	4.6	3.8	4.24	4.36	3.91	3.55	4	4.85	2.92	2.97	3.68	4.2	4.29	4.08	3.75	3.56	3.31	3.93	2.62	5.01	4.1	3.85	4.36	3.93	4.35	4.4	4.11	3.5	3.95	3.45	3.97	3.42	4	4.11	3.25	3.25	4.19	4.43	3.03	2.87	3.37	3.71
10947	'AP3M2'	mRNA	2.87533	2.94233	1.01882	0.638553	3.32	2.53	3.81	2.55	3.05	3.13	3.39	2.74	2.8	2.77	3.59	2.71	2.92	2.65	2.69	3.46	2.75	2.65	1.99	3.03	2.9	2.26	3.33	3.34	3.16	2.61	2.7	2.5	2.82	2.11	2.8	3.07	3.8	2.78	2.5	2.57	3.75	2.41	2.75	2.83	2.89	2.55	3.41
10390	'CEPT1'	mRNA	3.37267	3.307	0.978829	0.639082	3.06	3.58	3.75	3.51	3.66	3.77	3.58	2.68	3.68	2.67	4.25	3.48	2.97	3.04	4.24	3.16	2.81	3.65	2.82	5.27	3.36	2.49	4.15	3.22	3.92	2.61	2.72	2.38	3.32	3.38	4.23	3.4	2.49	3.99	3.03	3.4	4.06	3.41	3.67	2.8	4.02	3.38	2.66
10948	'STARD3'	mRNA	13.0273	13.153	1.0074	0.745155	12.81	12.69	13.23	13.61	12.55	11.04	14.1	13.12	13.73	11.67	14.31	12.29	12.92	12.73	11.94	15.3	12.55	14.69	12.55	13.66	13.95	11.38	13.24	11.23	14.1	12.2	14.47	12.55	13.67	12.54	14.65	11.67	11.59	12.66	12.83	11.05	13.42	12.06	12.56	11.87	14.59	12	12.3
10949	'HNRNPA0'	mRNA	28.125	28.2537	1.00113	0.964737	27.61	29.99	21.91	27.7	31.21	24.9	28.1	29.52	30.69	28.7	25.29	26.56	29.31	30.57	28.06	25.32	25.9	28.91	27.87	26.37	29.31	30.4	25.07	34.24	27.13	30.42	27.76	28.83	28.36	27.74	28.55	24.34	31.36	28.48	25.88	27.7	31.02	30.13	28.93	27.64	21.53	28.27	30.8
10392	'NOD1'	mRNA	2.76267	2.747	0.990788	0.781816	2.7	2.96	2.67	2.69	3.39	3.17	2.62	3.25	2.66	2.89	2.57	2.79	2.71	2.89	3.02	2.64	3.15	2.92	2.26	2.38	2.29	2.87	2.78	2.54	3.41	2.37	2.71	2.57	2.97	2.04	3.36	2.74	2.93	2.53	2.86	3.06	2.97	2.35	2.65	2.55	2.92	2.4	2.33
10951	'CBX1'	mRNA	15.701	16.096	1.02098	0.453765	16.83	15.5	17.79	13.36	18.58	16.96	15.17	18.95	17.33	13.87	15.99	15.68	13.53	15.55	18.68	15.28	14.45	17.11	13.07	18.37	14.95	12.68	12.86	14.49	17.86	14.65	14.82	14.39	15.11	17.17	16.23	17.32	15.19	15.76	20.25	15.4	16.02	17.29	19.17	13.54	16.05	16.08	15.88
10952	'SEC61B'	mRNA	72.7017	75.3613	1.03313	0.242831	76.32	69.13	73.29	71.35	84.66	70.68	70.15	64.36	68.69	67.66	72.59	68.61	72.03	78.54	77.67	67.43	70.31	59.45	77.84	80.58	77.41	73.9	67.32	81.11	73.63	77.26	73.87	65.62	73.91	75.68	109.12	63.41	76.88	73.85	75.2	73.94	85.52	74.48	68.43	70.02	88.36	71.23	68.99
10395	'DLC1'	mRNA	2.729	2.699	0.988372	0.865637	3.06	3.64	4.07	2.77	5.79	3.16	2.85	2.23	1.45	2.42	2.43	2.56	1.17	2.39	3.66	2.4	1.49	1.71	3.06	2.27	1.66	2.75	2.28	2.69	3.18	1.84	2.43	3.66	3.29	3.51	2.03	3.27	3.04	2.39	4.5	2.14	2.1	2.54	2.25	2.95	1.99	2.24	2.52
10957	'PNRC1'	mRNA	51.7433	52.8697	1.01884	0.575939	38.93	51.51	46.71	49.54	53.84	45.94	48.42	47.74	49.98	43.53	46.14	49.72	56.01	52.01	56.8	51.01	45.02	54.89	66.79	50.31	65.68	59.87	65.33	58.76	50.87	45.86	52.78	52.16	44.68	51.47	52.71	51.22	52.87	53.17	56.46	42	46.69	45.8	58.97	47.19	45.3	47.23	61.65
10396	'ATP8A1'	mRNA	0.611667	0.603667	0.985231	0.816513	0.39	0.5	0.9	0.74	0.74	1.07	0.77	0.82	0.52	0.44	0.66	0.66	0.47	0.55	0.41	0.65	0.36	0.4	0.52	0.83	0.54	0.58	0.66	0.77	0.58	0.41	0.46	0.6	0.61	0.74	0.36	0.65	0.55	0.66	0.73	0.64	0.68	0.98	0.73	0.42	0.82	0.68	0.66
104	'ADARB1'	mRNA	8.36567	8.16033	0.968554	0.455248	6.66	7.96	7.41	9.08	10.88	9.07	8.1	8.43	4.5	6.5	8.92	7.68	7.37	9.59	10.51	10.77	7.55	7.61	8.77	7.72	7.82	7.66	6.98	9.48	9.34	7.54	11.92	9.28	7.35	8.52	4.47	8.62	5.99	9.28	11.37	8.46	7.2	8.05	6.32	7.05	8.24	7.4	7.55
10966	'RAB40B'	mRNA	13.2577	13.8043	1.03713	0.221047	12.04	14.54	12.74	12.36	11.33	12.68	11.69	15.22	12.12	13.78	9.86	12.51	12.28	16.01	12.37	14.03	13.8	14.33	11.71	12.43	13.59	14.46	16.52	13.14	14.16	13.91	14.36	13.42	13.46	12.88	12.36	16.48	13.63	13.24	11.85	13.74	11.61	12.31	14.01	13.17	11.48	12.84	14
10400	'PEMT'	mRNA	74.9597	74.9283	0.996044	0.906031	58.98	79.01	70.09	85.94	62.8	67.72	69.53	64.07	58.43	69.84	74.2	69.61	74.52	79.54	69	79.65	84.72	76.99	75.17	74.4	78.62	74.62	78.57	61.92	96.38	83.51	85.44	84.99	72.08	88.45	81.31	75.23	76.24	85.09	74.51	63.46	65.02	60.99	64.19	69.71	70.74	60.79	74.48
109703458	'HTD2'	mRNA	1.913	1.961	1.02063	0.743101	1.56	1.81	1.85	2.43	2.26	1.9	2.15	1.77	1.73	1.44	2.66	1.97	1.83	1.9	0.76	2.54	1.27	1.35	1.59	2.08	1.67	1.51	3.39	1.97	1.69	2.43	1.82	2.06	2.35	1.65	2.13	2.35	2.11	1.96	1.36	2.72	2.22	1.7	2.26	1.66	1.82	2.32	2.08
10401	'PIAS3'	mRNA	26.4533	26.4053	0.995482	0.904668	23.11	25.13	24.42	27.1	19.61	22.9	28.03	27.92	30.69	26.35	25	26.68	29.09	29.75	20.23	32.67	27.84	25.47	29.82	18.41	29.28	26.68	33.56	27.25	23.24	26.31	28.53	26.95	29.04	22.54	20.72	24.11	25.05	24.33	20.72	27.41	28.46	30.72	29.79	27.63	25.69	30.23	27.27
10402	'ST3GAL6'	mRNA	1.453	1.40933	0.964347	0.499485	1.35	1.27	1.54	1.57	1.38	1.04	1.6	1.67	1.32	0.92	2.13	1.45	1.13	0.81	1.75	1.81	1.53	1.2	1.2	1.62	1.92	1.27	1.52	1.29	1.44	1.19	2.13	1.6	1.61	1.33	1.53	1.68	1.47	1.16	1.1	1.19	1.56	1.13	1.58	1.24	2.02	1.2	0.97
10974	'ADIRF'	mRNA	310.984	314.507	1.01007	0.876805	259.58	334.31	377.92	315.19	448.23	357.2	367.5	212.06	163.73	230.39	338.8	270.68	178.97	290.12	567.56	308.59	306.87	254.55	392.23	319.52	291.72	306.71	265.29	232.77	376.49	211	220.43	305.08	299.83	526.19	363.35	249.48	334	315.62	343.99	184.48	282.96	233.63	269.26	324.62	252.2	237.99	297.34
10403	'NDC80'	mRNA	0.987333	0.922667	0.931136	0.344584	0.89	1.01	1.06	1.06	0.49	0.98	0.74	1.2	1.9	0.7	0.87	0.83	0.94	1.11	0.85	0.86	1.02	1.34	0.83	0.92	1.1	0.53	1.2	1.19	1.1	1.18	0.94	0.99	0.91	0.88	1.15	0.71	1.15	1.19	1.24	1.22	1.2	1.32	0.88	0.77	1.2	1.42	0.81
10975	'UQCR11'	mRNA	80.6677	84.2887	1.04189	0.43788	91.47	60.47	85.46	81.55	86.77	55.37	80.84	64.41	55.31	79.26	94.22	71.57	83.95	69.31	85.43	86.26	81.52	61.16	88.55	92.07	73.61	82.82	88.79	79.12	66.49	104.55	87.72	78.42	77.21	126.35	125.51	55.2	88.37	96.44	85.86	58.39	89.52	62.4	58.59	76.62	108.78	76.48	83.95
10980	'COPS6'	mRNA	46.705	48.164	1.02798	0.185264	48.69	47.62	48.71	42.5	53.58	43.36	47.11	45.04	47.32	40.64	45.85	44.15	42.32	48.76	47.06	48.25	48.23	43.33	48.84	48.31	47.29	52.26	42.9	43.65	49.83	45.04	41.18	48.79	45.29	55.25	56.7	47.11	54.16	42.27	49.23	48.07	50.59	47.89	47.62	45.94	49.16	45.52	46.1
10982	'MAPRE2'	mRNA	19.533	19.7627	1.00994	0.809568	18.49	19.52	20.81	20.35	18.17	22.73	27.07	20.48	15.25	18.43	23.53	24.75	16.34	16.78	21	22.19	22.32	19.34	20.39	14.66	17.39	18.67	19.34	17.93	20.16	15.5	16.99	15.47	27.86	14.08	16.63	21.59	20.88	17.81	17.91	25.06	24.18	20.37	18.16	21.56	19.89	21.58	18.4
10408	'MYCNOS'	lncRNA	0.0406667	0.014	0.378278	0.214048	0.09	0	0	0.14	0	0	0.11	0	0	0	0	0.05	0.14	0	0	0.05	0	0	0	0	0	0	0.41	0	0	0	0	0.08	0	0.15	0	0	0.1	0	0	0	0	0	0.04	0	0	0	0
10983	'CCNI'	mRNA	71.467	72.035	1.00591	0.828577	67.83	78.02	77.61	66.13	92.74	66.1	80	66.07	72.36	65.73	68.87	67.6	60.86	66.73	79.52	80.32	60.59	62.77	66.32	94.98	73.03	70.67	73.74	67.41	77.29	56.57	72.73	69.68	67.56	74.18	64.61	84.15	77.63	64.19	85.1	62.92	76.96	66.27	80.72	68.89	83.23	63.83	66.52
1041	'CDSN'	mRNA	2038.51	1993.53	0.976038	0.681126	2140.37	1479.56	1984.36	2605.45	1285.98	1925.04	2237.94	2386.67	2178.38	2358.35	2415.57	2243.78	2418.07	2117.06	1370.69	1799.77	1968.14	2058.84	2088.22	1340.87	2099.98	1995.08	2110.93	1953.75	1552.27	3020.57	2500.73	1306.54	2727.92	1484.53	2099.51	1715.97	2189.66	2187.54	1438.79	2304.74	2157.01	2995.83	1671.55	2556.92	2120.81	2330.32	1788.96
10987	'COPS5'	mRNA	10.9223	11.1073	1.01261	0.747657	12.68	10.4	14.16	9.29	10.09	12.08	12.5	10.68	12.92	10.34	11.81	11.38	10.27	10.94	10.06	11.25	12.79	8.6	9.59	15.56	9.2	10.01	9.01	11.47	10.22	9.9	8.95	10.68	9.25	11.59	16.17	10.4	11.72	12.1	11.52	11.79	13.43	12.99	12.22	10.04	11.15	11.39	11.06
10994	'ILVBL'	mRNA	19.6437	19.7073	1.00022	0.995226	16.18	16.74	18.95	16.33	16.8	16.29	16.98	14.58	18.55	19.65	19.79	18.55	20.06	22.21	18.41	20.41	19.99	20.74	23.46	26	20.07	20.79	22.47	19.3	19.84	24.8	20.87	18.37	19.54	22.59	19.81	17.24	20.68	17.79	18.17	17.9	18.66	15.14	17.59	17.39	22.94	17.69	18.17
10998	'SLC27A5'	mRNA	0.473667	0.506333	1.07031	0.438769	0.61	0.55	0.58	0.47	0.3	0.44	0.33	0.42	0.76	0.37	0.37	0.49	0.45	0.38	0.61	0.54	0.48	0.4	0.63	0.58	0.66	0.44	0.25	0.45	0.16	0.48	0.36	0.52	0.5	0.63	1.07	0.54	0.67	0.42	0.5	0.12	0.59	0.39	0.64	0.23	0.49	0.43	0.62
10413	'YAP1'	mRNA	16.9297	16.5257	0.97251	0.305984	17.15	18.42	19.04	16.84	20.46	18.62	15.24	19.08	15.38	16.9	17.08	17.85	16.66	16.73	18.77	15.89	15.42	18	17.49	17.8	15.36	15.77	16.11	14.59	16.14	15.1	17.34	16.86	15.52	16.28	11.44	18.23	14.43	16.03	18.73	17.91	15.99	15.97	20.25	15.43	18.55	18.96	15.07
11001	'SLC27A2'	mRNA	1.55133	1.82867	1.17468	0.417571	0.7	1.18	2.4	0.66	2.17	0.73	1.64	0.63	1.15	1.68	1.29	0.41	0.63	0.79	1.61	1.01	0.51	1.15	5.62	8.61	1.44	0.84	0.31	0.9	0.81	2.21	0.91	0.81	0.43	3.31	0.9	0.77	0.59	1.39	3.27	2.22	2.38	0.56	1.24	1.71	3.41	0.4	1.02
11007	'CCDC85B'	mRNA	33.0697	34.4857	1.03987	0.381772	47.73	45.47	29.94	31.19	33.98	31.96	32.06	33.46	32.09	38.09	29.28	34.78	34.44	31.69	32.16	28.04	31.36	41.64	30.36	29.5	34.87	32.82	28.38	30.16	39.27	28.79	31.39	36.6	23.56	27.03	56.09	42.16	35.12	30.57	39.85	29.04	33.54	31.85	34.92	35.63	25.72	32.25	35.58
10420	'TESK2'	mRNA	8.01167	7.933	0.989196	0.738046	7.62	7.78	7.82	7.53	6.53	8.16	8.46	8.06	8.72	6.35	8.7	6.82	10.13	7.27	7.28	7.52	8.9	8.5	9.33	7.51	9.35	7.26	9.8	10.12	8.11	8.15	7.31	7.39	7.34	6.53	7.71	8.13	9.17	7.63	6.97	6.42	8.61	9.16	8.97	6.28	7.99	7.06	8.49
1101	'CHAD'	mRNA	18.617	19.059	1.01208	0.867666	20.8	20.4	13.79	16.79	10.05	13.99	13.71	17.73	17.2	12.04	20.79	12.66	21.4	27.5	26.21	21.78	30.57	26.92	12.09	15.16	15.63	15.46	24.21	13.13	14.45	18.02	25.21	22.98	17.22	20.62	17.25	20.18	16.77	12.91	9.95	19.41	16.09	10.66	23.94	10.12	24.19	10.74	31.63
11010	'GLIPR1'	mRNA	1.98967	2.012	1.00773	0.918787	2.07	3.28	3.18	1.35	4.14	2.46	2.42	1.93	2.12	2.45	1.48	1.6	0.86	1.8	2.85	1.42	1	1.59	1.55	2.04	1.95	2.08	1.41	1.71	2.53	1.25	1.61	1.76	1.89	1.91	2.26	2.66	2.07	1.18	4.18	1.51	2.35	1.99	2.28	2.26	1.22	1.57	1.51
11013	'TMSB15A'	mRNA	0.150333	0.195333	1.29717	0.353657	0.09	0.05	0.19	0	0.33	0.09	0.41	0.04	0.27	0.17	0.05	0.09	0	0.13	0.32	0.05	0.09	0	0.04	0.54	0.37	0	0.35	0.11	0.04	0.31	0	0.19	0.05	0.14	0	0.09	0.06	0.05	0	0.6	0.38	0.48	0.14	0.22	0.74	0.18	0.13
11017	'SNRNP27'	mRNA	14.848	15.1067	1.01214	0.685287	17.49	13.77	15.24	16.63	13.78	14.24	12.63	17.37	14.45	12.57	15.22	12.99	18.62	14.59	15.83	14.28	13.69	15.98	15.87	16.72	14.69	13.65	16.46	15.3	13.5	12.84	13.9	15.88	13.09	14.17	16.51	15.42	16.79	18.78	14.5	15.64	14.08	13.43	16.04	12.52	13.76	12.63	13.8
10425	'ARIH2'	mRNA	7.659	7.62733	0.98974	0.654249	8.24	7.99	8.41	8.35	8.59	7.94	7.92	7.87	7.78	6.87	7.51	8.29	7.76	6.86	7.09	8.78	8.25	6.96	6.98	7.39	7.82	7.97	7.02	7.9	7.12	7.45	6.16	7.68	7.17	7.65	7.86	7.02	6.94	8.28	8.12	7.38	8.66	9.64	7.84	7.88	8.14	8.13	6.47
11018	'TMED1'	mRNA	6.73933	7.06033	1.03606	0.33474	6.54	6.97	6.25	6.33	7.58	7.31	5.77	5.06	7.51	5.47	5.91	5.99	8.51	5.88	6.58	6.66	6.92	8	7.13	6.95	5.6	5.49	6.79	7.27	7.67	7.83	7.05	6.6	6.41	8.15	8.46	6.66	7.21	6.59	9.19	6.39	6.86	6.75	8.74	6.31	4.7	5.34	8.08
11019	'LIAS'	mRNA	2.36367	2.537	1.07964	0.19616	1.68	2.25	3.24	1.81	2.74	1.98	3.24	2.33	2.52	1.81	1.9	2.36	2.19	2.36	3.32	2.25	2.28	1.73	2.52	3.86	3.42	1.6	2.12	1.5	3.1	2.23	2.03	1.64	1.76	3.14	2.78	2.77	2.89	2.48	3.31	1.92	3.26	2.07	2.38	1.91	3.36	2.17	2.45
10427	'SEC24B'	mRNA	11.8227	11.775	0.991916	0.753066	10.67	10.02	13.48	12.74	12.81	11.91	11.8	11.38	12.18	10.68	13.48	12.45	11.54	11.26	11.68	12.62	11.46	10.69	13.71	11.16	11.2	11.96	13.8	13.23	10.51	11.11	10.82	10.7	12.05	11.58	8.32	12.19	11.43	11.79	11.46	11.82	11.58	12.08	13.61	11.72	14.3	12.76	12
11020	'IFT27'	mRNA	12.8163	13.3213	1.03637	0.481598	12.61	14.96	15.45	9.44	12.91	10.77	12.72	13.2	17.91	12.75	16.09	11.73	15.37	8.73	12.84	13.56	10.99	14.1	11.67	15.35	12.3	10.7	14.67	7.3	19.87	12.9	11.23	10.91	12.38	9.08	17.63	14.53	10.03	9.63	13.27	11.29	13.52	10.82	18.89	13.88	12.23	12.81	14.45
11023	'VAX1'	mRNA	0.00633333	0.01	1.64817	0.510242	0	0	0.04	0.03	0	0.01	0	0	0	0	0	0.03	0	0	0	0	0	0.03	0	0	0	0	0	0	0	0	0.04	0.01	0	0	0.1	0.03	0.02	0	0	0	0	0	0	0.03	0	0	0
11027	'LILRA2'	mRNA	0.792	0.815667	1.03578	0.754045	0.75	0.45	1.39	0.57	1.56	1.26	0.67	0.63	0.24	0.81	0.55	0.61	0.68	0.46	1.07	1.03	0.33	0.69	0.79	0.64	0.51	1.3	0.28	0.42	1.58	0.27	1.05	0.93	1.5	0.74	1.18	0.78	1.05	0.8	1.82	0.52	0.55	0.48	0.57	0.54	0.78	0.18	0.87
10432	'RBM14'	mRNA	9.28633	9.103	0.976285	0.717449	13.13	11.4	15.43	5.25	10.87	9.96	12.02	8.81	14.88	7.53	8.3	8.88	8.52	7.9	9.51	8.47	7.9	9	5.51	12.13	6.04	6.92	7.22	5.13	14.24	7.57	9.78	5.51	11.42	9.36	10.41	10.13	9.68	5.47	10.39	10.05	12.26	8.22	13.7	8.65	8.04	8.32	8.34
1103	'CHAT'	mRNA	0.00166667	0.00533333	1.96235	0.476776	0	0.02	0	0	0	0	0	0	0	0.01	0	0	0	0	0.01	0	0	0.01	0	0	0	0	0	0	0	0	0	0	0	0	0.02	0	0	0	0	0	0	0.01	0	0.09	0.01	0	0
11035	'RIPK3'	mRNA	3.059	3.15567	1.02736	0.650454	3.76	2.72	4.24	2.42	3.23	3.43	3.71	3.66	2.7	3.07	3.74	3.84	2.41	2.23	3.27	2.53	3.98	3.87	1.98	2.2	2.67	2.06	2.56	2.56	3.77	2.98	2.84	3.1	3.47	2.77	5.47	2.77	4.3	2.96	3.52	3.64	4.16	3.1	2.74	2.98	2.4	3.42	2.5
110354863	'ZNF660-ZNF197'	mRNA	0.0196667	0.051	2.21866	0.413831	0	0	0	0.06	0	0.05	0.12	0	0	0	0	0	0	0	0.06	0	0.05	0	0	0	0	0.11	0	0	0	0	0.14	0	0	0	0	0	0.05	0	0.06	0.15	0	0.04	0	0	0.43	0.19	0
10437	'IFI30'	mRNA	65.322	64.0403	0.977436	0.576342	66.27	79.3	72.71	76.31	48.04	57.3	61.58	65.21	66.95	68.81	68.92	61.83	76.64	61.9	52.7	64.78	74.88	77.36	62.54	43.3	56.11	64.25	64.21	70.36	78.42	67.38	68.2	70.03	64.19	49.18	72.46	61.53	76.19	76.26	47.88	49.38	66.21	72.31	64.79	72.08	49.23	60.66	73.95
11037	'STON1'	mRNA	1.33067	1.366	1.02262	0.753657	0.59	1.19	1.55	1.55	2.01	1.8	1.46	1.53	1.05	0.72	1.43	1.04	0.86	1.57	1.55	1.87	1.74	0.97	1.42	1.68	1.21	0.81	1.14	1.22	0.97	1.23	1.42	1.12	1.86	1.36	0.98	1.39	0.97	1.46	1.97	1.59	1.64	1.26	1.1	1	1.4	1.33	1.14
110384692	'LOC110384692'	mRNA	0.389667	0.407333	1.04286	0.826552	0.56	0.34	0.55	0.11	0.59	0.13	0.68	0.29	0.06	0.46	0.18	0.43	0.04	0.39	0.83	0.5	0.64	0.6	0.21	0.4	0.24	0.4	0.52	0.41	0.92	0.41	0.35	0.1	0.07	0.28	0.49	0.5	0.14	0.05	0.55	0.29	0.41	0.33	0.06	0.24	0.31	0.42	0.12
11044	'TENT4A'	mRNA	9.584	9.58233	1.00016	0.996945	8.39	8.93	10.59	9.61	9.69	6.63	9.5	8.95	8.02	8.5	10.22	9.16	10.11	9.47	8.77	9.35	10.24	9.93	9.15	13.83	9.02	8.89	11.82	8.5	8.44	9.5	11.12	8.85	10.26	12.08	6.26	7.87	9.03	11.49	9.25	8.09	9.03	8.14	7.71	7.36	13.11	9.85	8.19
10440	'TIMM17A'	mRNA	5.19867	5.16233	0.991131	0.816934	4.03	4.21	5.54	6.15	4.87	5.46	4.58	4.87	4.63	4.3	5.78	6.18	4.65	5.15	4.57	5.62	5.44	5.21	5.74	5.39	6.03	6.78	5.2	5.1	5.21	5.64	5.45	4.16	5.09	4.93	7.3	4.47	4.59	5.92	4.94	5.1	4.4	5.28	4.29	5.14	6.1	5.29	4.39
11046	'SLC35D2'	mRNA	4.84367	4.92933	1.00966	0.807704	4.46	6.14	5.93	4.88	4.86	4.64	4.96	4.8	4.32	5.31	4.38	5.44	5.6	4.95	4.78	5.54	3.69	4.39	4.36	6.28	4.3	5.02	4.24	4.9	5.58	4.64	3.91	4.6	3.47	4.94	5.61	6.34	5.54	4.75	5.56	4.68	6.2	4.54	4.22	4.96	4.29	4.79	3.25
10443	'N4BP2L2'	mRNA	9.354	9.33267	0.999797	0.995681	10.54	8.51	11.35	8.8	11.32	12.4	11.74	9.82	14.29	7.31	8.84	10.69	7.88	8.84	8.52	9.44	7.75	9	9.78	8.52	10.01	7.43	9.16	8.04	9.1	8.04	7.9	8.87	9.31	7.42	9.54	11.99	9.89	7.75	9.83	9.93	12.03	12.08	12.89	8.99	8.04	10.89	8.33
11047	'ADRM1'	mRNA	161.009	161.955	1.00232	0.934152	170.37	159.3	159.99	181.17	138.17	132.15	137.1	161.8	162.17	154.54	154.52	138.85	178.89	182.51	133.51	152.73	175.6	199.22	154.8	157.6	170.99	168.32	165.05	134.22	166.15	167.97	169.69	165.96	158.66	178.28	178.89	158.83	155.53	174.62	152.57	150.97	144.37	147.84	154.48	155.3	164.64	151.74	167.22
10444	'ZER1'	mRNA	32.2197	32.064	0.991753	0.745897	30.86	31.98	29.37	34.23	30	28.66	29.24	33.9	30.65	32.61	31.35	33.22	36.94	33.88	28.78	34.85	33.63	33.16	37.45	31.2	31.16	35.06	33.67	33	33.79	29.88	30.88	35.43	29.86	27.9	28.62	30.19	31.51	30.71	28.91	27.42	28.95	33.63	34.88	30.94	33.55	30.89	33.79
11055	'ZPBP'	mRNA	0.024	0.026	1.03014	0.95722	0	0.03	0	0.03	0.03	0	0.03	0.03	0	0	0	0	0	0	0.06	0	0	0.06	0	0	0.06	0.09	0	0.24	0.06	0	0	0	0	0	0	0	0	0.12	0.03	0	0	0	0	0.02	0	0	0.03
11059	'WWP1'	mRNA	12.1877	12.3013	1.00399	0.884019	9.59	11.42	12.8	13.85	13.4	13.3	12.1	12.14	10.71	10.54	14.15	12.87	11.78	10.84	12.5	12.26	12.88	11.07	12.9	10.21	14.33	12.48	12.23	14.36	13.6	10.47	11.39	12.9	11.97	10.59	9.58	13.18	12.4	13.99	12.81	13	11.81	13.73	12.65	12.44	12.74	12.75	12.22
10446	'LRRN2'	mRNA	0.383	0.381667	0.999448	0.994972	0.58	0.52	0.28	0.38	0.32	0.43	0.65	0.42	0.26	0.44	0.3	0.53	0.1	0.36	0.37	0.45	0.21	0.41	0.3	0.3	0.43	0.29	0.33	0.4	0.66	0.35	0.36	0.49	0.35	0.22	0.28	0.44	0.4	0.49	0.4	0.49	0.3	0.34	0.44	0.35	0.37	0.49	0.34
110599564	'EEF1AKMT4'	mRNA	5.953	6.293	1.05198	0.386647	8.88	5.72	6.24	4.63	3.35	5.82	4.89	5.23	6.93	6.82	5.75	6.7	5.21	7.01	4.76	4.99	5.92	7.43	5.07	6.69	5	4.24	6.49	4.02	6.23	6.26	8.87	4.85	6.62	7.97	9.23	5.66	4.9	6.25	4.42	6.79	5.59	6.26	6.84	5.51	6.85	6.93	5.17
110599583	'EEF1AKMT4-ECE2'	mRNA	0	0.001	1.30746	0.895091	0	0	0	0	0	0	0	0	0	0	0	0	0	0	0	0	0	0	0	0	0	0	0	0	0	0	0	0	0	0	0	0	0	0	0	0	0	0	0	0	0	0	0
110599588	'ASDURF'	mRNA	7.24833	7.47933	1.02226	0.79685	11.15	7.82	8.29	9.95	6.72	7.65	5.78	10.01	10.14	4.93	10.8	6.67	6.7	5.94	7.23	3.35	8.95	5.65	8.85	5.99	5.35	6.82	7.85	6.25	6.04	7.68	6.65	3.12	6.4	8.72	8.98	9.98	9.97	13.41	6.28	8.44	7.58	9.28	9.76	4.23	10.83	7.81	6.48
11060	'WWP2'	mRNA	22.5563	22.9307	1.01308	0.61887	21.19	24.28	21.2	20.8	23.08	22.28	25.36	22.77	24.27	19.56	18.32	21.49	22.73	22.58	20.3	25.85	23.66	22.56	27.15	19.47	24.73	24.24	23.52	21.49	23.04	22.81	21.66	23.8	23.1	19.4	18.28	24.6	23.74	19.23	23.6	22.67	21.71	21.76	25.14	22.59	20.3	21.76	27.85
10452	'TOMM40'	mRNA	32.0533	31.741	0.986804	0.736492	39.94	26.56	33.84	31.45	32.7	27.02	31.54	28.59	34.5	33.88	29.55	29.24	32.11	29.41	25.23	25.12	33.79	32.48	27.92	49.97	33.73	29	32.9	30.86	33.95	34.42	29.87	29.69	27.51	44.83	36.67	26.07	29.38	33.17	34.28	34.07	33.47	27.06	33.16	27.82	36.06	27.76	34.22
11061	'CNMD'	mRNA	0.01	0.014	1.30659	0.740273	0	0	0.02	0	0.02	0	0	0.09	0	0	0	0	0	0	0.02	0	0	0	0	0.02	0.06	0	0	0	0.05	0.02	0	0	0	0	0	0	0	0	0	0	0	0	0	0.06	0	0	0
11069	'RAPGEF4'	mRNA	4.70167	4.98733	1.04955	0.340144	4.22	4.43	4.68	4.84	3.75	5.88	5.12	4.98	5.53	4.35	7.4	5.4	5.89	4.3	4.47	6.28	3.92	5.01	5.19	2.81	5.32	4.13	4.84	4.71	3.5	3.89	4.63	3.62	5.27	2.69	5	6.22	4.9	5.61	5.3	5.85	4.72	5.34	5.29	5.78	5.61	5.29	5.14
1107	'CHD3'	mRNA	25.236	25.9433	1.02428	0.349465	27.1	29.08	29.64	18.4	28.72	24.24	29.19	26.43	25.83	25.02	24.26	27.52	21.44	25.06	25.18	25.69	25.14	25.6	21.24	23.12	23.86	22.74	23.26	24.4	23.56	23.67	25.85	26.34	26.96	28.54	21.35	25.79	29.53	20.3	27.65	25.84	26.6	26.03	28.53	27.01	24.87	28.03	26.5
10457	'GPNMB'	mRNA	311.592	303.652	0.970612	0.450164	410.96	345.41	277.87	206.85	334.86	294.09	357.82	246.93	310.31	318.36	300.95	274.43	232.75	327.66	379.51	293.57	350.54	321.74	269.6	313.04	291.47	346.35	317.77	334.21	273.2	288.34	278.23	295.39	368.32	387.24	324.46	346.02	317.39	211.2	294.28	290.24	336.05	244.86	316.78	325.8	281.47	247.15	259.32
11070	'TMEM115'	mRNA	52.8453	54.1353	1.02009	0.415394	54.95	55.84	45.66	48.38	54.36	46.61	49.67	53.87	54.97	56.45	49.46	48.37	57.42	49.71	48.46	51.27	54.21	56.1	57.09	50.77	51.9	52.83	59.45	48.64	60.41	58.86	55.06	52.37	48.96	53.26	56.04	51.54	50.36	49.02	54.77	50.39	52.7	50.28	64.42	52.09	44	48.39	51.98
11072	'DUSP14'	mRNA	48.1943	48.8147	1.01012	0.872653	39.1	27.9	47.08	52.84	38.79	57.02	52.53	48.05	58.85	48.12	66.74	60.75	68.55	48.44	38.85	57.4	50.08	59.88	50.74	37.88	39.37	51.37	39.37	41.32	30.8	45.88	56.56	43.13	60.68	27.76	50.7	35.37	52.35	46.83	40.12	68.24	64.13	60.96	46.55	46.89	57.28	67.9	52.99
11074	'TRIM31'	mRNA	0.244	0.249667	1.02327	0.862996	0.23	0.23	0.31	0.08	0.33	0.24	0.11	0.24	0.59	0.21	0.14	0.24	0.07	0.24	0.42	0.19	0.38	0.32	0.22	0.39	0.26	0.06	0.07	0.14	0.18	0.47	0.12	0.33	0.37	0.14	0.36	0.22	0.26	0.18	0.24	0.13	0.38	0.29	0.37	0.27	0.25	0.25	0.16
1046	'CDX4'	mRNA	0.0823333	0.0676667	0.826127	0.55773	0.13	0.03	0.14	0	0	0.13	0.11	0.07	0.32	0	0	0.27	0.03	0.13	0.1	0.03	0	0.1	0	0.17	0	0.1	0.06	0	0.13	0	0.1	0.1	0.08	0.14	0.16	0.1	0.09	0	0.06	0.1	0.28	0	0	0.16	0	0.1	0.1
10460	'TACC3'	mRNA	5.33667	5.04167	0.943462	0.256246	5.09	5.6	6.7	5.2	4.53	6.45	5.45	7.1	8.29	4.27	4.98	7.23	5.76	4.96	4.35	3.9	6.1	5.15	3.83	5.57	5.21	2.95	5.17	4.36	5.58	5.07	4.84	5.15	5.56	5.7	5.61	4.39	5.13	5.11	5.01	7.36	6.58	6.1	5.96	4.26	5.32	7.44	4.56
11076	'TPPP'	mRNA	13.3	13.5203	1.01471	0.895848	12.54	14.23	10.63	23.38	12.61	10.84	7.05	14.59	6.84	18.2	16.59	12	13.52	23.26	8.27	6.26	23.95	16.66	9.93	5.67	7.23	21.88	12.61	10.93	9.39	13.22	19.12	8.26	23.95	5.39	6.89	6.82	7.69	26.06	13.66	14.38	8.24	12.53	7.53	17.04	14.98	11.5	14.47
10461	'MERTK'	mRNA	2.15533	2.09333	0.981374	0.907156	1.53	1.76	2.59	1.53	5.12	2.05	1.19	1.53	0.97	1.29	1.23	1.39	0.89	1.12	2.44	1.83	1.14	1.26	2.59	11.66	1.81	1.86	1.12	1.11	1.54	1.46	1.4	1.51	1.37	6.37	1.1	1.47	1.05	1.62	4.8	1.81	1.66	1.2	1.11	1.63	5.17	1.27	1.02
11077	'HSF2BP'	mRNA	0.418	0.417333	1.06058	0.342778	0.27	0.27	0.49	0.51	0.53	0.31	0.39	0.3	0.55	0.3	0.45	0.32	0.54	0.5	0.36	0.34	0.37	0.31	0.14	0.4	0.51	0.5	0.41	0.43	0.49	0.58	0.5	0.64	0.37	0.46	0.46	0.47	0.47	0.39	0.35	0.38	0.55	0.51	0.49	0.43	0.31	0.43	0.4
10462	'CLEC10A'	mRNA	3.83833	3.61167	0.938672	0.675223	3.52	11.54	6.36	1.73	10.39	3.06	5.78	4.22	0.98	8.39	3.2	3.19	0.99	2.28	8.19	2.05	2.98	1.12	2.45	5.32	2.16	3.29	1.57	3.03	3.67	2.1	1.84	2.26	3.47	4.02	6.43	2.72	2.96	1.54	12.27	2.62	5.5	1.91	1.43	4.11	3.18	3.37	1.3
110806279	'SMIM28'	mRNA	0	0.00133333	1.14425	0.947153	0	0	0	0	0	0	0	0	0	0	0	0	0	0	0	0	0	0	0	0	0	0	0	0	0	0	0	0	0	0	0	0	0.04	0	0	0	0	0	0	0	0	0	0
110806296	'C1orf232'	mRNA	0.000666667	0.003	1.30746	0.895091	0	0	0	0	0	0	0.02	0	0	0	0	0	0	0	0	0	0	0	0	0	0	0	0	0	0	0	0	0	0	0	0	0	0	0	0	0	0	0	0	0	0.02	0	0
10464	'PIBF1'	mRNA	2.66833	2.654	0.986224	0.740167	2.86	2.43	3.74	2.75	2.81	2.89	2.55	2.88	3.45	2.32	2.75	2.84	2.84	1.9	2.06	3.29	2.41	2.87	3.22	2.12	2.75	2.01	3.26	2.64	3.08	2.35	2.02	2.38	2.54	2.04	2.87	3.29	3	3.38	2.5	3.67	2.51	2.81	3.05	2.54	2.32	2.61	3.03
110806298	'C17orf113'	mRNA	0.489667	0.541333	1.09954	0.235887	0.6	0.29	0.42	0.27	0.55	0.35	0.6	0.49	0.55	0.3	0.55	0.28	0.61	0.42	0.45	0.51	0.5	0.39	0.41	0.64	0.5	0.43	0.85	0.68	0.76	0.32	0.2	0.42	0.72	0.63	0.61	0.62	0.78	0.3	0.53	0.67	0.42	0.54	0.58	0.3	0.53	0.37	0.63
10466	'COG5'	mRNA	6.345	6.23433	0.980996	0.399921	5.15	6.08	6.87	6.4	7.79	6.24	7.37	6.58	7.31	6.24	6.23	6.08	6.09	6.14	6.25	7.13	5.14	5.86	6.73	5.58	7.38	5.85	6.52	6.7	5.93	6.74	6.09	5.39	6.31	6.18	6.03	6.79	6.73	6.26	6.8	6.87	6.93	6.94	6.4	6.65	6.25	5.58	5.83
11085	'ADAM30'	mRNA	0	0.000666667	1.14425	0.947153	0	0	0	0	0	0	0	0	0	0	0	0	0	0	0	0	0	0	0	0	0	0	0	0	0	0	0	0	0	0	0	0	0.01	0	0	0	0	0	0	0	0	0	0
11086	'ADAM29'	mRNA	0	0.000666667	1.14425	0.947153	0	0	0	0	0	0	0	0	0	0	0	0	0	0	0	0	0	0	0	0	0	0	0	0	0	0	0	0	0	0	0	0	0.02	0	0	0	0	0	0	0	0	0	0
11091	'WDR5'	mRNA	11.4517	11.5833	1.00743	0.772698	11.91	11.91	11.75	11.52	10.46	11.37	11.21	11.29	11.8	10.74	12.2	11.58	13.08	12.56	10.77	11.72	11.72	13.35	10.35	11.25	10.98	11.35	11.76	8.27	12.12	10.25	11.93	11.69	11.77	10.89	10.38	12.25	11.62	11.89	11.4	10.94	11.03	11.95	12.34	10.65	11.95	11.41	12.81
1047	'CLGN'	mRNA	0.122667	0.117667	0.958547	0.786574	0.08	0.02	0.1	0.16	0.17	0.2	0.07	0.2	0.05	0.07	0.07	0.14	0.06	0.13	0.09	0.25	0.12	0.18	0.13	0.02	0.09	0.12	0.12	0.09	0.12	0.11	0.1	0.3	0.18	0.14	0.02	0.12	0.07	0.1	0.09	0.13	0.04	0.07	0.14	0.13	0.01	0.17	0.18
11092	'SPACA9'	mRNA	16.0033	16.805	1.03401	0.519881	17.6	15.66	10.6	14.61	14.32	14.9	18.53	17.51	12.51	13.07	16.15	17.9	22.66	15.71	13.02	13.52	21.85	17.7	13.33	15.27	14.32	11.31	21.85	13.9	25.5	18.89	16.64	12.01	17.25	12.01	20.17	16.23	16.2	19.37	12.28	20.02	17.83	18.58	17.28	13.77	12.08	20.22	20.31
10472	'ZBTB18'	mRNA	2.995	2.95867	0.984611	0.664365	3.06	2.55	2.91	3.15	2.33	3.21	3.69	3.13	2.89	3.03	2.93	3.05	3.52	2.83	2.62	2.87	3.2	2.59	3.45	2.77	3.21	3.6	2.56	3.02	2.61	2.93	2.87	3.61	2.95	2.71	2.48	3.19	3.35	3.11	2.65	2.86	3.22	3.46	3.51	2.91	2.46	3.69	3.17
11093	'ADAMTS13'	mRNA	0.293	0.306	1.04923	0.525621	0.29	0.24	0.37	0.17	0.36	0.33	0.24	0.17	0.49	0.34	0.34	0.19	0.31	0.43	0.28	0.23	0.34	0.36	0.29	0.33	0.28	0.3	0.26	0.16	0.27	0.24	0.26	0.31	0.18	0.43	0.24	0.26	0.35	0.15	0.36	0.22	0.25	0.22	0.41	0.24	0.41	0.41	0.45
10473	'HMGN4'	mRNA	10.6367	10.426	0.976471	0.402395	9.54	9.81	11.66	9.03	12.59	11.7	11.48	11.19	11.21	10.4	9.09	11.16	9.03	10.39	12.76	11.9	9.45	10.42	9.92	11.69	12.7	11.09	11.06	11.3	10.59	9.47	9.85	8.77	8.64	11.21	11.61	11.58	9.1	9.36	12.63	11.08	12.49	10.28	12.2	9.65	10.17	9.67	9.05
11094	'CACFD1'	mRNA	4.692	4.95133	1.05323	0.212035	5.37	5.15	4.98	4.07	4.98	3.41	3.87	4.89	4.72	5.69	4.24	3.73	5.51	4.34	3.97	5.42	4.88	4.9	3.89	5.86	5.75	3.65	4.19	3.84	4.35	5.44	5.96	4.68	4.51	4.52	5.35	4.91	4.22	4.14	5.13	4.96	4.88	5.06	5.53	4.52	5.79	3.61	5.69
10474	'TADA3'	mRNA	39.343	39.743	0.9978	0.920449	42.33	49.42	42.36	34.27	42.82	37.44	42.68	37.79	43.98	40.71	39	36.84	41.27	39.3	42.61	41.48	34.03	38.6	38.25	37.48	36.48	36.47	40.64	33.62	44.27	38.98	35.8	40.4	33.89	37.08	49.01	39.96	43.77	34.66	42.67	37.6	42.59	36.5	41.51	40.97	36.5	38.99	36.33
11097	'NUPL2'	mRNA	3.553	4.02233	1.11781	0.0174319	4.68	3.11	4.42	2.49	4.17	4.1	3.8	3.94	4.98	3.24	3.28	3.8	3.39	3.86	4.05	3.73	2.37	2.86	3.01	3.38	3.6	3.43	3.35	3.31	3.59	3.69	3.17	3.08	3.83	2.88	6.32	3.94	4.01	2.68	4.78	4.53	4.01	4.6	4.72	3.82	4.44	3.63	2.64
10475	'TRIM38'	mRNA	2.976	2.992	0.99461	0.871093	2.45	3.96	3.23	2.67	3.37	2.74	3.35	2.97	2.4	2.87	2.95	2.79	2.49	3.12	3.64	3.49	2.36	3.11	2.61	2.46	2.59	2.83	2.67	2.9	3.37	3.75	2.84	3.11	3.08	3.11	2.47	3.14	3.39	3.21	3.3	3.13	2.72	2.78	3.26	2.64	3.45	3.29	2.55
11099	'PTPN21'	mRNA	15.0893	15.2937	1.00808	0.823437	16.04	15.42	15.14	13.63	17.35	18.51	14.77	16.59	17.69	14.5	16.83	15.78	15.71	14.02	14.22	15.5	13.3	16.75	11.68	11.84	12.73	13.92	12.67	14.14	14.88	15.93	19.25	14.37	17.04	12.48	12.35	17.89	15.25	14.28	16.6	17.05	13.29	15.37	19.85	15.26	15.01	16.94	14.13
11102	'RPP14'	mRNA	1.65133	1.79133	1.0865	0.214209	1.59	1.53	1.38	1.97	1.38	1.58	1.35	1.99	1.39	2.15	1.23	1.63	1.45	1.19	2.43	1.02	2.4	1.72	1.65	1.45	2.55	2.61	0.74	1.9	1.24	0.88	2.26	1.68	1.36	1.84	1.75	1.3	1.49	2.28	2.26	1.24	2.25	2.12	1.38	1.63	2.54	1.75	1.81
10477	'UBE2E3'	mRNA	28.0873	27.9577	0.999718	0.992498	27.02	28.49	27.37	32.31	25.07	27.05	28.7	30.62	33.3	26.85	25.4	29.24	30.29	25.92	25.15	30.5	25.59	32.32	29.7	18.9	28.44	29.2	33.95	28.19	31.9	24.14	27.34	28.39	24.7	26.58	29.27	32.02	30.97	27.68	27	26.4	30.06	33.15	32.12	29.16	25.14	28.78	26.78
11107	'PRDM5'	mRNA	0.585333	0.605	1.00227	0.97627	0.4	0.53	0.79	0.83	0.82	0.7	0.61	0.56	0.19	0.64	0.32	0.76	0.19	0.35	0.62	0.75	0.64	0.64	0.55	0.53	0.51	0.41	0.83	0.81	0.79	0.43	0.35	0.78	0.55	0.68	0.21	0.68	0.73	0.67	0.6	0.86	0.37	0.56	0.71	0.31	0.63	0.64	0.48
11108	'PRDM4'	mRNA	6.08267	6.10767	1.0025	0.924684	5.23	5.62	6.57	6.74	5.68	6.11	6.88	6.43	6.3	5.6	5.73	6.42	5.65	6.19	5.73	6.88	6.3	5.98	5.27	4.96	6.36	6.91	6.09	6.2	5.87	6.43	6.08	5.5	6.93	5.84	4.85	6.01	5.54	7.08	6.13	6.23	5.69	7.4	5.73	6.31	6.43	6.85	6.44
10479	'SLC9A6'	mRNA	2.82267	2.77233	0.974989	0.45515	2.15	2.64	2.96	3.34	3.3	2.82	3.02	3.28	2.37	2.54	2.87	2.75	2.8	2.8	2.44	3.03	2.77	2.56	3.02	2.67	3.07	3.1	2.92	3.76	2.31	2.31	2.75	2.92	3.17	2.24	2	2.82	2.78	3.36	2.89	2.8	3.13	3.02	2.75	2.61	2.84	3.42	2.77
111089941	'MMP24-AS1-EDEM2'	mRNA	0.202667	0.204	1.00467	0.980574	0.14	0.06	0.1	0.18	0.19	0.06	0.38	0.16	0	0.03	0.43	0.09	0.2	0.27	0.31	0.17	0.16	0.46	0.18	0.23	0.23	0.03	0.29	0.39	0.42	0.15	0.03	0.38	0.04	0.32	0.06	0.12	0.07	0.22	0.12	0.15	0.09	0.03	0.22	0.19	0.18	0.26	0.16
1048	'CEACAM5'	mRNA	11.388	11.091	0.982729	0.844266	12.51	10.76	9.61	12.85	9.87	7.9	10.95	8.46	9.03	8.21	7.08	9.92	9.05	9.25	7.93	36.45	15.23	7.99	9.36	5.45	15.62	8.55	18.17	12.81	8.6	7.7	12.75	16.11	17.09	6.38	6.35	12.63	13.84	11.2	9	11.07	10.51	7.79	10.42	7.7	7.97	8.97	13.88
1111	'CHEK1'	mRNA	1.14467	1.171	1.01799	0.777535	0.94	1.21	1.7	1.07	1.15	1.21	1.01	1.39	1.47	1.13	1.88	1.67	1.39	1.08	0.86	1.19	1.18	1.1	0.77	0.83	1.08	0.89	0.99	1.1	0.99	1.22	0.79	1.01	1.15	0.89	0.93	1.2	1.27	1.38	1.03	1.71	1.67	1.98	0.95	0.94	1.44	1.34	1.21
11112	'HIBADH'	mRNA	8.744	8.97933	1.02323	0.644055	8.91	10.31	10.51	7.2	12.78	9.44	9.18	6.25	8.04	7.37	8.86	7.25	6.43	6.9	9.87	8.92	8.45	6.57	9.45	14.04	8.59	8.41	7.63	8.09	7.74	6.81	7.7	7.09	9.46	14.07	8.68	9.4	8.12	7.88	11.15	8.1	9.68	8.78	8.73	8.62	11.14	7.7	7.91
10481	'HOXB13'	mRNA	0.078	0.0463333	0.600638	0.313755	0	0.68	0	0.02	0.18	0.01	0.59	0.02	0	0	0	0	0.04	0.06	0	0	0.06	0.19	0.02	0	0	0.08	0	0.08	0	0.04	0	0.01	0.19	0.07	0.21	0.33	0.01	0	0	0	0	0.04	0	0.01	0	0.17	0.01
111188157	'LYNX1-SLURP2'	mRNA	3.50333	4.00133	1.13526	0.117885	3.2	3.7	2.87	4.77	3.12	5.63	4.17	2.6	2.51	3.3	1.91	3.7	4.5	3.65	3.32	4.46	3.09	3.99	3.4	3.38	3.93	2.75	2.76	4.05	2.07	3.32	2.76	3.64	3.5	5.05	5.2	5.08	4.62	4.03	3.12	5.24	3.51	3.81	6.75	4.04	1.99	2.86	5.17
11122	'PTPRT'	mRNA	0.330333	0.34	1.01957	0.816116	0.31	0.26	0.32	0.26	0.38	0.37	0.35	0.42	0.3	0.23	0.13	0.35	0.13	0.33	0.49	0.29	0.35	0.43	0.19	0.41	0.29	0.25	0.39	0.38	0.29	0.32	0.37	0.35	0.53	0.44	0.12	0.29	0.39	0.28	0.33	0.53	0.41	0.24	0.49	0.23	0.23	0.41	0.34
11124	'FAF1'	mRNA	18.1607	18.3587	1.00723	0.822869	15.56	14.35	17.94	21.03	17.6	16.04	19.17	19.91	17.28	18.11	17.5	21.65	18.7	17.63	15.46	18.83	17.65	18.81	22.68	15.61	19.66	19.88	20.92	21.6	14.3	18.13	19.62	19.23	13.66	16.31	19.21	19.18	18.38	19.88	16.01	18.09	19.34	20.36	16.85	20.04	20.65	19.18	20.83
11126	'CD160'	mRNA	0.0413333	0.0633333	1.56149	0.248845	0	0	0	0	0.12	0.03	0.14	0.02	0	0.08	0	0	0.06	0	0.18	0.02	0	0	0.03	0.06	0.07	0.08	0	0.06	0.13	0	0	0.02	0.07	0.07	0.02	0.1	0.15	0.05	0	0	0	0	0	0.02	0	0	0.05
10486	'CAP2'	mRNA	2.369	2.31233	0.973771	0.72445	2.11	3.01	3	2.67	4.32	3.77	2.48	2.15	1.45	1.73	2.36	1.32	1.2	1.59	3.87	2.44	1.59	1.52	2.85	3.43	1.71	2.8	1.8	2.46	2.18	1.5	2.23	2.11	2.4	3.02	1.59	2.88	2.23	2.22	3.39	1.92	1.98	2.52	2.23	2.68	2.28	1.7	2.08
11127	'KIF3A'	mRNA	1.00533	1.014	1.01846	0.708727	1.24	1.14	1.26	1.12	1.39	0.93	0.91	1.42	1.29	1.07	1.24	1.15	0.7	0.48	1.05	0.91	1.07	1.12	0.95	0.72	1.01	0.65	0.77	1.03	0.87	0.99	1.2	1.16	0.72	0.6	0.71	1.32	1.09	1.15	0.95	1.37	1.16	1.01	1.08	1.25	0.95	1.21	1.29
11129	'CLASRP'	mRNA	17.6537	17.9527	1.01222	0.679177	21.07	17.37	18.49	17.39	16.33	15.24	17.3	17.97	19.54	17.66	16.94	14.17	19.15	17.9	15.98	16.32	18.36	21.2	18.91	16.17	19.84	18.48	19	17.32	17.54	16.38	15.12	17.83	16.73	17.91	16.49	16.88	18.95	16.65	17.5	15.11	15.2	15.86	19.41	16.23	18.65	13.79	20.15
1113	'CHGA'	mRNA	1.62167	1.66	1.01232	0.934775	1.64	1.88	0.83	1.22	2.8	0.56	2.14	1.76	1.23	0.75	3.21	1.31	1.29	1.32	3.51	1.39	1.13	2.6	0.28	2.25	0.59	1.45	1.79	1.3	2.84	1.39	0.77	0.55	1.77	3.1	0.36	0.49	0.06	1.17	0.73	1.3	1.76	2.68	1.46	1.47	1.23	1.12	1.78
10491	'CRTAP'	mRNA	27.4177	27.4373	0.998712	0.96204	24.46	31.67	29.07	25.06	36.47	27.19	31.95	26.11	21.91	24.99	26.5	27.15	22.8	26.01	31.3	29.33	23.62	22.51	29.95	25.6	28.9	26.97	27.69	29.04	30.38	22.39	25.79	29.92	29.89	27.91	25.89	31.77	28.53	23.22	32.94	21.04	27.51	24.62	26.96	29.03	23.69	26.31	27.3
11130	'ZWINT'	mRNA	5.33967	5.35733	1.00229	0.965123	4.12	4.69	5.19	5.49	5.16	6.86	5.73	6.88	6.85	6.34	6.06	6.72	5.74	4.92	4.35	5.05	6.08	4.63	4.34	5.31	6.41	3.4	5.33	4.39	5.56	5.23	5.34	5.01	5.03	3.98	5.55	4.42	4.24	6.86	4.93	6.88	7.15	6.7	6.06	5.33	5.17	7.78	4.66
11137	'PWP1'	mRNA	10.2097	10.349	1.01119	0.695567	11.08	9.94	10.42	11.66	11.67	10.88	11.28	10.36	11.73	9.14	9.66	11.15	10.19	8.85	9.35	9.28	8.6	8.06	9.94	9.61	10.93	10.56	11.18	12.36	10.48	10.17	9.85	10.25	8.33	9.33	12.94	10.42	11	10.99	10.35	10.45	11.58	11.7	10.11	9.67	8.99	10.06	12.59
1114	'CHGB'	mRNA	0.0253333	0.045	1.809	0.0354739	0.01	0.05	0.06	0.01	0.06	0.05	0.03	0.01	0.09	0.03	0	0.02	0.05	0	0.04	0.01	0	0.01	0.02	0	0.04	0.01	0	0.06	0.02	0.06	0	0.02	0	0	0.04	0.05	0	0.03	0.03	0	0.03	0.04	0.01	0.01	0	0.04	0.03
[truncated: 18,148 more rows]
[truncated: 19 more columns]

## Sheet: 2049_miRNA 
Gene ID	Gene Symbol	Type	Control	Treatment	(Treatment / Control)	Pvalue(Treatment / Control)	CTL_1	CTL_2	CTL_3	CTL_4	CTL_5	CTL_6	CTL_7	CTL_8	CTL_9	CTL_10	CTL_11	CTL_12	CTL_13	CTL_14	CTL_15	CTL_16	CTL_17	CTL_18	CTL_19	CTL_20	CTL_21	CTL_22	CTL_23	CTL_24	CTL_25	CTL_26	CTL_27	CTL_28	CTL_29	CTL_30	TT_1	TT_2	TT_3	TT_4	TT_5	TT_6	TT_7	TT_8	TT_9	TT_10	TT_11	TT_12	TT_13
[truncated: 2,049 more rows]
[truncated: 17 more columns]
