# Supplementary material for: Senomorphic activity of a combination of niacinamide and hyaluronic acid: correlation with clinical improvement of skin aging
Source: Sci Rep. 2024 Jul 15;14:16321. doi: 10.1038/s41598-024-66624-7 (PMC11251187; doi:10.1038/s41598-024-66624-7)
Supplement: Supplementary file 3 — Supplementary Information 3. [file 41598_2024_66624_MOESM3_ESM.xlsx]

## Sheet: mRNA_miRNA_network
Gene ID	Gene Symbol	Type	log2 (Treatment / Control)	Pvalue(Treatment / Control)	target_total	target_hsa-miR-877-3p	target_hsa-miR-103b	target_hsa-miR-206	target_hsa-miR-122-5p	target_hsa-miR-4429	target_novel-hsa-miR171-5p	target_hsa-miR-6808-3p	target_hsa-miR-124-3p	target_hsa-miR-501-5p
3850	KRT3	mRNA	0.685938	0.0193941	4	0	1	0	1	0	1	0	1	0
219578	ZNF804B	mRNA	2.005	0.0323573	4	1	1	0	0	0	1	0	1	0
80333	KCNIP4	mRNA	1.65877	0.00213371	3	0	0	0	0	1	1	0	0	1
131578	LRRC15	mRNA	-0.643902	0.0146428	3	0	0	0	0	1	1	0	1	0
27164	SALL3	mRNA	0.997258	0.0126601	3	0	0	0	0	0	1	1	0	1
57709	SLC7A14	mRNA	0.681419	0.0367606	3	0	0	0	1	0	1	0	1	0
114788	CSMD3	mRNA	2.05252	0.0303916	3	0	0	0	1	1	1	0	0	0
54456	MOV10L1	mRNA	0.594349	0.0244899	3	0	0	0	0	1	1	0	0	1
2911	GRM1	mRNA	0.591406	0.0136364	3	0	0	0	0	1	1	0	1	0
4633	MYL2	mRNA	1.50374	0.0146006	2	0	1	0	0	1	0	0	0	0
401612	SLC25A53	mRNA	0.589237	0.0409184	2	0	1	0	0	1	0	0	0	0
6326	SCN2A	mRNA	0.622187	0.0490889	2	0	0	0	0	0	1	0	1	0
554226	ANKRD30BL	mRNA	2.12273	0.0175264	2	0	0	0	0	1	1	0	0	0
124093	CCDC78	mRNA	0.712298	0.0306344	2	0	0	1	0	0	1	0	0	0
3860	KRT13	mRNA	-0.798824	0.0359744	2	0	1	0	1	0	0	0	0	0
100533181	FXYD6-FXYD2	mRNA	-1.81135	0.0390169	2	0	1	0	0	1	0	0	0	0
729238	SFTPA2	mRNA	-1.14474	0.0496506	2	0	0	0	1	0	1	0	0	0
105371448	LOC105371448	mRNA	1.58124	0.0472993	2	0	0	0	0	1	1	0	0	0
101927262	LOC101927262	lncRNA	1.2353	0.0129868	2	0	1	0	0	0	1	0	0	0
4608	MYBPH	mRNA	-1.38692	0.0333174	2	0	0	0	1	0	1	0	0	0
2492	FSHR	mRNA	1.73653	0.0324335	2	0	0	0	1	0	0	0	1	0
9515	STXBP5L	mRNA	0.632294	0.00888779	2	0	0	0	1	0	1	0	0	0
150159	SLC9B1	mRNA	0.596504	0.0315005	2	0	0	0	0	1	1	0	0	0
167410	LIX1	mRNA	-0.803691	0.0337308	2	1	0	0	0	1	0	0	0	0
56165	TDRD1	mRNA	1.24899	0.037755	2	0	0	0	0	0	1	0	1	0
10562	OLFM4	mRNA	0.785702	0.00805427	1	0	0	0	0	0	1	0	0	0
23742	NPAP1	mRNA	1.8598	0.0489475	1	1	0	0	0	0	0	0	0	0
105369591	LOC105369591	mRNA	0.871755	0.034522	1	0	1	0	0	0	0	0	0	0
170690	ADAMTS16	mRNA	-0.892127	0.0315973	1	0	0	0	0	0	1	0	0	0
642938	INSYN2	mRNA	-0.826772	0.0122384	1	0	0	0	0	0	1	0	0	0
284541	CYP4A22	mRNA	0.998898	0.0435463	1	0	0	0	0	1	0	0	0	0
100526740	ATP5MF-PTCD1	mRNA	5.00723	0.0082188	1	0	0	0	0	0	1	0	0	0
632	BGLAP	mRNA	-0.700639	0.0390305	1	0	0	0	1	0	0	0	0	0
7350	UCP1	mRNA	2.3113	0.0133155	1	0	0	0	0	1	0	0	0	0
123103	KLHL33	mRNA	0.609053	0.020403	1	0	0	0	0	0	1	0	0	0
199675	MCEMP1	mRNA	-1.69179	0.0336542	1	0	0	0	0	0	0	0	1	0
169436	STKLD1	mRNA	0.674067	0.0192093	1	0	0	0	0	1	0	0	0	0
1114	CHGB	mRNA	0.855193	0.0354739	1	0	0	0	0	0	1	0	0	0
63950	DMRTA2	mRNA	-1.66986	0.0408571	1	0	0	0	0	0	1	0	0	0
54979	HRASLS2	mRNA	-1.1219	0.0128667	1	0	0	0	0	0	1	0	0	0
26740	OR1J2	mRNA	0.837754	0.0216136	1	0	0	0	0	1	0	0	0	0
342850	ANKRD62	mRNA	0.987354	0.0142109	1	0	0	0	0	0	1	0	0	0
6289	SAA2	mRNA	1.31416	0.0100806	1	0	1	0	0	0	0	0	0	0
4283	CXCL9	mRNA	-1.05061	0.0059086	1	0	0	0	0	1	0	0	0	0
50632	CALY	mRNA	-0.795916	0.0397311	1	0	0	0	0	0	1	0	0	0
4438	MSH4	mRNA	-1.57361	0.0210813	1	0	0	0	0	0	1	0	0	0
338324	S100A7A	mRNA	-2.23761	0.000364062	1	0	1	0	0	0	0	0	0	0
113730	KLHDC7B	mRNA	-0.717373	0.00636474	1	0	0	0	0	0	1	0	0	0
337959	KRTAP13-2	mRNA	-1.44982	0.037984	1	0	1	0	0	0	0	0	0	0
341676	NEK5	mRNA	0.961407	0.0242348	1	0	0	0	0	0	1	0	0	0
161829	EXD1	mRNA	1.59033	0.00435362	1	0	0	0	0	0	1	0	0	0
84332	DYDC2	mRNA	1.21387	0.00047455	1	0	0	0	0	0	1	0	0	0
9437	NCR1	mRNA	-2.23816	0.00111659	1	1	0	0	0	0	0	0	0	0
107984355	LOC107984355	mRNA	1.27033	0.0339488	1	0	0	0	0	0	1	0	0	0
100288687	DUX4	mRNA	2.31796	0.0441268	1	0	0	0	0	0	1	0	0	0
339479	BRINP3	mRNA	-0.59346	0.0103719	1	0	0	0	0	1	0	0	0	0
6540	SLC6A13	mRNA	1.10937	0.0152327	1	0	0	0	0	0	0	0	0	1
285180	RUFY4	mRNA	-1.24649	0.0254084	1	0	1	0	0	0	0	0	0	0
2204	FCAR	mRNA	2.61011	0.0229521	1	0	0	0	0	0	1	0	0	0
50945	TBX22	mRNA	0.593	0.04616	1	0	0	0	0	0	0	0	1	0
259307	IL4I1	mRNA	-0.675884	0.0106897	1	0	0	0	0	0	1	0	0	0

## Sheet: mRNA_miRNA_network_score
Source ID	Interaction Type	Target ID	Score	TargetScan Site Type	TargetScan Score	miRanda MFE	miRanda Score	RNAhybrid MFE	RNAhybrid Pvalue
hsa-miR-206	miRNA_target	124093	2.0			-23.04	156.0	-25.7	0.604784
hsa-miR-4429	miRNA_target	167410	2.0	7mer-m8		-20.03	145.0
hsa-miR-4429	miRNA_target	339479	2.0			-25.94	163.0	-29.0	0.226808
hsa-miR-4429	miRNA_target	4633	2.0			-23.89	156.0	-27.9	0.531115
hsa-miR-4429	miRNA_target	7350	2.0			-21.36	154.0	-27.7	0.175677
hsa-miR-124-3p	miRNA_target	2911	2.0	6mer		-23.06	157.0
hsa-miR-122-5p	miRNA_target	4608	2.0			-22.79	155.0	-25.4	0.695064
hsa-miR-122-5p	miRNA_target	3860	2.0			-20.55	150.0	-28.4	0.587516
hsa-miR-122-5p	miRNA_target	632	2.0			-27.41	154.0	-25.5	0.324058
hsa-miR-122-5p	miRNA_target	114788	2.0			-21.03	153.0	-26.2	0.790341
hsa-miR-122-5p	miRNA_target	9515	2.0			-27.35	167.0	-31.6	0.192446
54456	target_miRNA	hsa-miR-4429	2.0			-20.64	148.0	-27.0	0.606952
54456	target_miRNA	hsa-miR-501-5p	2.0			-28.5	154.0	-30.0	0.029361
124093	target_miRNA	novel-hsa-miR171-5p	2.0			-368.7	2004.0	-32.8	0.756469
105369591	target_miRNA	hsa-miR-103b	2.0			-29.98	175.0	-32.1	0.271957
3850	target_miRNA	hsa-miR-122-5p	2.0			-20.11	151.0	-26.7	0.628471
57709	target_miRNA	novel-hsa-miR171-5p	2.0			-31.16	159.0	-35.7	0.546576
642938	target_miRNA	novel-hsa-miR171-5p	2.0			-64.28	324.0	-29.8	0.706705
342850	target_miRNA	novel-hsa-miR171-5p	2.0			-30.68	156.0	-32.6	0.684649
150159	target_miRNA	novel-hsa-miR171-5p	2.0			-23.59	146.0	-27.0	0.732586
150159	target_miRNA	hsa-miR-4429	2.0			-25.96	169.0	-30.6	0.396327
131578	target_miRNA	hsa-miR-4429	2.0	6mer				-29.6	0.473678
131578	target_miRNA	novel-hsa-miR171-5p	2.0	7mer-m8		-23.92	153.0
27164	target_miRNA	novel-hsa-miR171-5p	2.0			-190.79	947.0	-30.8	0.594594
105371448	target_miRNA	hsa-miR-4429	2.0			-24.17	156.0	-29.7	0.531856
105371448	target_miRNA	novel-hsa-miR171-5p	2.0			-27.03	150.0	-31.9	0.620264
23742	target_miRNA	hsa-miR-877-3p	2.0	8mer-1a		-33.6	170.0
114788	target_miRNA	novel-hsa-miR171-5p	2.0			-21.69	147.0	-31.1	0.706082
80333	target_miRNA	hsa-miR-501-5p	2.0			-20.74	154.0	-30.0	0.699514
80333	target_miRNA	novel-hsa-miR171-5p	2.0			-24.3	148.0	-29.3	0.377869
10562	target_miRNA	novel-hsa-miR171-5p	2.0			-22.24	145.0	-31.7	0.683065
554226	target_miRNA	hsa-miR-4429	2.0			-20.55	148.0	-24.1	0.792928
219578	target_miRNA	hsa-miR-877-3p	2.0	7mer-m8		-20.04	157.0
hsa-miR-103b	miRNA_target	4633	2.0	7mer-m8				-25.0	0.527444
hsa-miR-103b	miRNA_target	401612	2.0	6mer				-30.4	0.487467
hsa-miR-501-5p	miRNA_target	6540	2.0	6mer				-25.1	0.642976
729238	target_miRNA	novel-hsa-miR171-5p	2.0	7mer-1a				-28.6	0.569965
novel-hsa-miR171-5p	miRNA_target	84332	2.0	8mer-1a		-23.45	147.0
novel-hsa-miR171-5p	miRNA_target	113730	2.0			-76.72	450.0	-30.4	0.598671
novel-hsa-miR171-5p	miRNA_target	219578	2.0			-55.13	301.0	-34.1	0.257029
novel-hsa-miR171-5p	miRNA_target	107984355	2.0			-24.89	147.0	-24.7	0.67453
novel-hsa-miR171-5p	miRNA_target	54456	2.0			-30.99	159.0	-28.4	0.777597
novel-hsa-miR171-5p	miRNA_target	54979	2.0			-26.41	148.0	-30.0	0.634264
novel-hsa-miR171-5p	miRNA_target	56165	2.0			-56.74	300.0	-34.3	0.652904
novel-hsa-miR171-5p	miRNA_target	4608	2.0			-24.88	151.0	-30.0	0.746449
167410	target_miRNA	hsa-miR-877-3p	2.0	6mer		-21.17	149.0
219578	target_miRNA	hsa-miR-124-3p	2.0			-26.29	165.0	-29.4	0.477066
hsa-miR-4429	miRNA_target	284541	2.0	6mer				-24.6	0.773183
2911	target_miRNA	novel-hsa-miR171-5p	2.0			-50.11	306.0	-34.4	0.592429
4283	target_miRNA	hsa-miR-4429	2.0	6mer		-20.43	156.0
101927262	target_miRNA	hsa-miR-103b	2.0			-22.74	162.0	-28.2	0.56064
100288687	target_miRNA	novel-hsa-miR171-5p	2.0	6mer				-26.9	0.683839
100533181	target_miRNA	hsa-miR-103b	2.0			-25.23	155.0	-25.0	0.796352
3850	target_miRNA	hsa-miR-124-3p	2.0			-23.77	145.0	-26.9	0.621323
259307	target_miRNA	novel-hsa-miR171-5p	2.0			-32.49	162.0	-23.8	0.783532
hsa-miR-103b	miRNA_target	219578	2.0			-23.58	164.0	-27.4	0.388595
hsa-miR-103b	miRNA_target	6289	2.0	8mer-1a		-20.18	144.0
199675	target_miRNA	hsa-miR-124-3p	2.0			-25.45	157.0	-30.6	0.035504
3860	target_miRNA	hsa-miR-103b	2.0			-64.58	468.0	-25.2	0.783142
hsa-miR-501-5p	miRNA_target	27164	2.0	7mer-m8				-30.7	0.405075
hsa-miR-124-3p	miRNA_target	6326	2.0			-24.98	159.0	-29.0	0.516112
63950	target_miRNA	novel-hsa-miR171-5p	3.0	7mer-m8		-22.7	146.0	-28.2	0.743795
57709	target_miRNA	hsa-miR-124-3p	2.0	6mer		-24.35	165.0
9437	target_miRNA	hsa-miR-877-3p	2.0	6mer		-21.45	146.0
401612	target_miRNA	hsa-miR-4429	2.0			-25.72	167.0	-33.9	0.001085
170690	target_miRNA	novel-hsa-miR171-5p	2.0			-61.19	297.0	-29.8	0.683029
2492	target_miRNA	hsa-miR-122-5p	2.0			-21.3	153.0	-22.7	0.313291
2492	target_miRNA	hsa-miR-124-3p	2.0	6mer		-21.86	157.0
novel-hsa-miR171-5p	miRNA_target	1114	2.0			-28.89	155.0	-35.4	0.065762
hsa-miR-122-5p	miRNA_target	57709	2.0	8mer-1a		-23.05	151.0
hsa-miR-124-3p	miRNA_target	50945	3.0	8mer-1a		-25.0	158.0	-27.4	0.531796
hsa-miR-4429	miRNA_target	80333	2.0			-20.96	155.0	-28.3	0.265352
hsa-miR-4429	miRNA_target	2911	2.0	7mer-m8		-21.28	157.0
hsa-miR-4429	miRNA_target	26740	2.0			-22.3	164.0	-26.3	0.408074
9515	target_miRNA	novel-hsa-miR171-5p	2.0			-46.2	285.0	-36.1	0.475339
131578	target_miRNA	hsa-miR-124-3p	2.0	6mer		-21.94	165.0
285180	target_miRNA	hsa-miR-103b	2.0	7mer-m8		-43.5	316.0
161829	target_miRNA	novel-hsa-miR171-5p	2.0			-29.74	159.0	-32.9	0.220644
6326	target_miRNA	novel-hsa-miR171-5p	2.0			-91.12	465.0	-37.5	0.683274
100526740	target_miRNA	novel-hsa-miR171-5p	2.0			-61.1	307.0	-31.0	0.796801
hsa-miR-103b	miRNA_target	3850	2.0			-21.84	157.0	-27.5	0.54222
hsa-miR-103b	miRNA_target	337959	2.0			-20.69	147.0	-24.8	0.571408
169436	target_miRNA	hsa-miR-4429	2.0			-24.68	166.0	-32.0	0.115745
123103	target_miRNA	novel-hsa-miR171-5p	2.0			-21.64	142.0	-29.8	0.745725
novel-hsa-miR171-5p	miRNA_target	4438	2.0			-30.01	150.0	-33.4	0.389393
novel-hsa-miR171-5p	miRNA_target	554226	2.0			-23.82	145.0	-26.6	0.69055
hsa-miR-4429	miRNA_target	100533181	2.0			-21.39	146.0	-26.4	0.703494
338324	target_miRNA	hsa-miR-103b	2.0	6mer		-24.22	155.0
56165	target_miRNA	hsa-miR-124-3p	2.0			-25.47	163.0	-29.6	0.226057
341676	target_miRNA	novel-hsa-miR171-5p	2.0			-44.9	169.0	-46.1	0.003815
3850	target_miRNA	novel-hsa-miR171-5p	3.0	8mer-1a		-21.91	143.0	-27.9	0.681986
hsa-miR-6808-3p	miRNA_target	27164	2.0	7mer-m8		-20.03	150.0
novel-hsa-miR171-5p	miRNA_target	101927262	2.0			-43.61	161.0	-36.3	0.011471
hsa-miR-4429	miRNA_target	114788	2.0			-23.74	157.0	-29.4	0.66947
2204	target_miRNA	novel-hsa-miR171-5p	2.0			-22.21	140.0	-27.5	0.782312
729238	target_miRNA	hsa-miR-122-5p	3.0	6mer		-22.68	158.0	-26.7	0.569667
50632	target_miRNA	novel-hsa-miR171-5p	2.0			-153.25	781.0	-30.4	0.750429
